# Supplementary material for: Decrease of mRNA Editing after Spinal Cord Injury is Caused by Down-regulation of ADAR2 that is Triggered by Inflammatory Response
Source: Sci Rep. 2015 Jul 30;5:12615. doi: 10.1038/srep12615 (PMC4519770; doi:10.1038/srep12615)
Supplement: Supplementary Table 1 [file srep12615-s1.xls]

## Sheet: Sheet1
Supplementary Table 1. The list of genes that were differebtially expressed (DE) between SCI and controls rats (N=8 per group). The DE genes were defined as those with fold change (SCI vs. controls) of >1.2 or <0.8 (for positively and negatively DE genes, respectively) and false discovery rate (FDR) adjusted p values <0.05. Based on this analysis, 736 genes were upregulated and 245 genes were dow…
GENES UPREGULATED IN SCI RATS (N=736)
name	baseMean	baseMeanControl	baseMeanSCI	foldChange	log2FoldChange	pval	padj	chr	strand	begin	end	description
Lgals3	637.605	132.613	1142.6	8.61607	3.10703	8.59683e-78	1.31084e-73	chr15	+	23327070	23339006	lectin, galactoside-binding, soluble, 3
Gpnmb	1066.73	156.666	1976.8	12.6179	3.6574	7.21268e-57	5.49895e-53	chr4	+	77161351	77182624	glycoprotein (transmembrane) nmb
Aspg	58.5786	14.0915	103.066	7.31404	2.87067	2.59112e-39	1.31698e-35	chr6	+	136909406	136928801	asparaginase homolog (S. cerevisiae)
Gfap	41527.9	23850.2	59205.6	2.4824	1.31174	8.60288e-33	3.27942e-29	chr10	-	92059880	92068555	glial fibrillary acidic protein
A2m	2524.47	1480.42	3568.51	2.41047	1.26931	2.57861e-31	7.86373e-28	chr4	+	158103710	158153423	alpha-2-macroglobulin
Clec7a	103.19	16.4433	189.936	11.551	3.52994	3.56041e-26	9.04819e-23	chr4	-	166723514	166734589	C-type lectin domain family 7, member a
Sulf1	351.489	202.922	500.057	2.46429	1.30117	9.91288e-26	2.15931e-22	chr5	-	5582895	5748106	sulfatase 1
Cd68	162.171	36.3791	287.963	7.91562	2.9847	3.29549e-24	6.2812e-21	chr10	-	56481700	56483580	Cd68 molecule
Timp1	216.017	123.861	308.174	2.48807	1.31502	1.42066e-21	2.40691e-18	chrX	-	12542495	12547094	TIMP metallopeptidase inhibitor 1
Cd44	440.389	273.147	607.63	2.22455	1.15352	1.64748e-21	2.51208e-18	chr3	-	88022961	88110352	Cd44 molecule
Myo1f	153.168	84.3979	221.937	2.62965	1.39487	1.31796e-20	1.82694e-17	chr7	+	16074716	16125255	myosin IF
Trem2	238.357	104.085	372.63	3.58005	1.83998	4.30275e-20	5.46737e-17	chr9	-	8059022	8065585	triggering receptor expressed on myeloid cells 2
Cp	1521.99	880.149	2163.84	2.45849	1.29777	7.85786e-20	9.21667e-17	chr2	+	105086277	105135367	ceruloplasmin
Fcgr2b	143.542	64.9287	222.155	3.42152	1.77464	9.6436e-20	1.05033e-16	chr13	-	86809010	86823599	Fc fragment of IgG, low affinity IIb, receptor (CD32)
Cd84	67.8264	30.5468	105.106	3.44083	1.78275	3.47531e-19	3.53277e-16	chr13	+	87846410	87859987	CD84 molecule
Serping1	1261.97	475.488	2048.45	4.3081	2.10705	1.66552e-18	1.58724e-15	chr3	-	67968807	67978102	serine (or cysteine) peptidase inhibitor, clade G, member 1
Slc39a4	87.0325	38.1522	135.913	3.56239	1.83284	4.13629e-18	3.50389e-15	chr7	-	114661924	114666098	solute carrier family 39 (zinc transporter), member 4
Itgal	116.485	46.287	186.683	4.03316	2.01191	7.29401e-18	5.85364e-15	chr1	+	186561794	186598907	integrin, alpha L
Cyth4	280.068	173.982	386.155	2.21951	1.15024	1.30018e-17	9.91254e-15	chr7	+	116557796	116582215	cytohesin 4
Lyc2	1637.7	1059.34	2216.07	2.09194	1.06484	1.46436e-17	1.06327e-14	chr7	-	56607707	56613053	lysozyme C type 2
Lyz2	1636.49	1058.37	2214.62	2.09248	1.06522	1.63761e-17	1.13501e-14	chr7	-	56607707	56613004	lysozyme 2
Clic6	42.0081	18.8387	65.1774	3.45976	1.79067	5.28934e-17	3.5066e-14	chr11	+	32516491	32559195	chloride intracellular channel 6
Alpk3	48.5183	20.8335	76.2032	3.65772	1.87095	7.83554e-17	4.59524e-14	chr1	+	137256804	137303308	alpha-kinase 3
Lyc2	794.167	516.082	1072.25	2.07768	1.05497	7.29884e-17	4.59524e-14	chr7	+	56587875	56595345	lysozyme C type 2
Thbs2	489.159	280.773	697.544	2.48437	1.31288	1.30703e-16	7.38133e-14	chr1	-	53584405	53613652	thrombospondin 2
Flnc	1066.08	741.294	1390.86	1.87626	0.907861	5.0312e-16	2.73985e-13	chr4	+	56313706	56341400	filamin C, gamma
Nckap1l	416.686	269.124	564.248	2.09661	1.06806	9.52657e-16	5.00901e-13	chr7	+	142351953	142397045	NCK associated protein 1 like
Cd53	265.798	139.055	392.541	2.82291	1.49718	1.82531e-15	9.27743e-13	chr2	-	202186124	202234570	Cd53 molecule
Mpeg1	728.068	329.84	1126.3	3.41468	1.77175	2.16686e-15	1.06581e-12	chr1	+	215387911	215390172	macrophage expressed gene 1
Mdfic	262.825	168.404	357.246	2.12136	1.08499	2.7368e-15	1.30409e-12	chr4	+	41241855	41321515	MyoD family inhibitor domain containing
C4b	1872.71	708.161	3037.26	4.28895	2.10062	4.5215e-15	2.08921e-12	chr20	+	4106127	4118041	complement component 4B (Chido blood group)
Cd300a	43.9692	21.3155	66.6229	3.12556	1.64412	1.71806e-14	7.52819e-12	chr10	+	104775534	104789150	CD300A molecule
Cfh	1267.43	889.241	1645.62	1.85059	0.887987	1.72801e-14	7.52819e-12	chr13	-	53252248	53355987	complement factor H
Cd4	412.038	196.651	627.425	3.19055	1.67381	2.06914e-14	8.76395e-12	chr4	-	160988511	161014038	Cd4 molecule
Smpdl3a	931.083	662.224	1199.94	1.81199	0.857573	2.75541e-14	1.13553e-11	chr20	+	36821915	36844891	sphingomyelin phosphodiesterase, acid-like 3A
C4a	2368.84	885.822	3851.85	4.34833	2.12046	3.00287e-14	1.20494e-11	chr20	+	4106122	4315881	---
Ncf1	331.638	199.737	463.538	2.32074	1.21458	4.53375e-14	1.77258e-11	chr12	+	23578096	23587292	neutrophil cytosolic factor 1
Plek	180.175	80.9656	279.385	3.45066	1.78687	5.96494e-14	2.27383e-11	chr14	-	97841594	97875052	pleckstrin
Ptpn6	171.855	109.816	233.895	2.12987	1.09077	4.32466e-13	1.60835e-10	chr4	-	160843698	160868856	protein tyrosine phosphatase, non-receptor type 6
Cd180	135.275	71.6586	198.891	2.77553	1.47276	6.12919e-13	2.22519e-10	chr2	+	33609033	33621585	CD180 molecule
Cyp21a1	55.3992	28.6346	82.1639	2.8694	1.52075	7.37249e-13	2.61432e-10	chr20	+	4125356	4128518	cytochrome P450, family 21, subfamily a, polypeptide 1
Arl11	76.1815	31.442	120.921	3.84585	1.9433	1.32843e-12	4.60362e-10	chr15	+	40458779	40460926	ADP-ribosylation factor-like 11
Ptprc	169.388	85.3356	253.439	2.96991	1.57042	1.45457e-12	4.92874e-10	chr13	-	51246162	51357995	protein tyrosine phosphatase, receptor type, C
Ptprc	169.136	85.4072	252.864	2.96069	1.56593	1.50571e-12	4.9911e-10	chr13	-	51246162	51357995	protein tyrosine phosphatase, receptor type, C
Man2b2	578.393	407.766	749.02	1.83689	0.877262	1.56727e-12	5.02735e-10	chr14	+	79553599	79578877	mannosidase, alpha, class 2B, member 2
Ptprc	168.824	85.3356	252.312	2.9567	1.56399	1.69729e-12	5.2817e-10	chr13	-	51246162	51357995	protein tyrosine phosphatase, receptor type, C
Ptprc	169.377	85.7123	253.041	2.95221	1.5618	1.95241e-12	5.95408e-10	chr13	-	51246162	51357995	protein tyrosine phosphatase, receptor type, C
Vim	4975.14	2957.5	6992.78	2.36442	1.24149	2.02046e-12	6.04077e-10	chr17	+	87847279	87855763	vimentin
Bin2	166.228	110.159	222.297	2.01796	1.0129	4.93879e-12	1.42088e-09	chr7	-	139408144	139434350	bridging integrator 2
C1s	739.363	461.999	1016.73	2.20071	1.13797	5.40044e-12	1.52493e-09	chr4	-	160736132	160748137	complement component 1, s subcomponent
Ifitm1	51.3339	29.5644	73.1035	2.47269	1.30608	8.83605e-12	2.40593e-09	chr1	+	201154493	201155509	interferon induced transmembrane protein 1
Itgb2	504.057	322.443	685.67	2.12648	1.08847	9.92925e-12	2.65616e-09	chr20	-	11446525	11485009	integrin, beta 2
Ctsc	246.729	169.909	323.548	1.90425	0.929223	1.13391e-11	2.98102e-09	chr1	+	144629801	144661183	cathepsin C
Laptm5	911.683	567.575	1255.79	2.21256	1.14571	1.29758e-11	3.35346e-09	chr5	+	149775903	149797951	lysosomal protein transmembrane 5
Chst9	181.808	125.782	237.834	1.89084	0.919025	1.35185e-11	3.43549e-09	chr18	-	6698622	6959482	carbohydrate (N-acetylgalactosamine 4-0) sulfotransferase 9
P2ry6	84.8394	52.7556	116.923	2.21632	1.14817	1.50468e-11	3.7612e-09	chr1	-	158381126	158406783	pyrimidinergic receptor P2Y, G-protein coupled, 6
Csf1r	2748.23	1836.69	3659.78	1.9926	0.994654	1.92222e-11	4.72742e-09	chr18	+	57080323	57107295	colony stimulating factor 1 receptor
Tmem176b	2055.72	1206.34	2905.09	2.40818	1.26794	3.07789e-11	7.44947e-09	chr4	-	76911921	76918859	transmembrane protein 176B
Inpp5d	304.34	220.682	387.998	1.75818	0.814079	3.34707e-11	7.97439e-09	chr9	+	86576740	86682240	inositol polyphosphate-5-phosphatase D
C2	491.989	235.632	748.346	3.1759	1.66717	4.0971e-11	9.61118e-09	chr20	+	4051145	4071909	complement component 2
Klhl6	60.2063	33.3809	87.0317	2.60723	1.38252	4.92275e-11	1.12099e-08	chr11	+	83221775	83260528	kelch-like 6 (Drosophila)
Txnip	3934.99	2904.93	4965.05	1.70918	0.773304	4.92564e-11	1.12099e-08	chr2	+	191356953	191360754	thioredoxin interacting protein
Tgfbr1	1112.91	821.415	1404.4	1.70973	0.773767	5.45916e-11	1.22414e-08	chr5	+	63976867	64034058	transforming growth factor, beta receptor 1
Grn	1294.56	771.504	1817.62	2.35594	1.2363	6.27284e-11	1.38621e-08	chr10	+	91536134	91542239	granulin
Irf8	102.416	52.1253	152.707	2.92961	1.55071	7.00599e-11	1.52611e-08	chr19	+	51100087	51116730	interferon regulatory factor 8
Csf3r	82.3885	50.9215	113.855	2.2359	1.16086	9.31497e-11	1.9727e-08	chr5	+	145374595	145394045	colony stimulating factor 3 receptor (granulocyte)
Plin2	383.051	280.282	485.82	1.73333	0.793544	9.59161e-11	2.00346e-08	chr5	-	105718495	105732817	---
Icam1	110.666	72.5169	148.814	2.05214	1.03713	9.84901e-11	2.02943e-08	chr8	+	20040176	20051939	intercellular adhesion molecule 1
Sft2d2	297.72	214.276	381.163	1.77884	0.830935	1.25716e-10	2.55589e-08	chr13	-	80925171	80946239	SFT2 domain containing 2
Npc2	2878.85	1812.73	3944.97	2.17625	1.12185	1.27547e-10	2.55899e-08	chr6	-	108793934	108814703	Niemann-Pick disease, type C2
Scnn1a	41.9305	23.6875	60.1736	2.54031	1.345	1.65219e-10	3.26545e-08	chr4	+	161445935	161469266	sodium channel, nonvoltage-gated, type I, alpha
Clic1	340.969	244.069	437.87	1.79404	0.843215	1.67042e-10	3.26545e-08	chr20	-	3498935	3842500	chloride intracellular channel 1
Syk	124.845	82.6681	167.023	2.0204	1.01464	1.70246e-10	3.28597e-08	chr17	-	18440671	18498001	spleen tyrosine kinase
Grn	1417.91	848.741	1987.09	2.34122	1.22726	1.90452e-10	3.63001e-08	chr10	+	91536134	91542239	granulin
Atf3	61.8137	27.2799	96.3476	3.53182	1.82041	1.93252e-10	3.63792e-08	chr13	-	107191621	107223850	activating transcription factor 3
Ugt1a7c	216.512	153.668	279.356	1.81792	0.862287	2.13501e-10	3.97007e-08	chr9	+	87029499	87098362	UDP glucuronosyltransferase 1 family, polypeptide A7C
Cytip	24.7029	10.0958	39.3099	3.89369	1.96114	2.88213e-10	5.23175e-08	chr3	-	39893886	39921114	cytohesin 1 interacting protein
Fgd2	121.91	76.9531	166.867	2.16842	1.11664	2.86363e-10	5.23175e-08	chr20	+	7684763	7702116	FYVE, RhoGEF and PH domain containing 2
LOC498276	407.21	254.558	559.863	2.19935	1.13708	3.85121e-10	6.90863e-08	chr13	-	86920630	86931027	Fc gamma receptor II beta
Ssc5d	300.272	185.937	414.607	2.22983	1.15693	3.97219e-10	7.04279e-08	chr1	-	67630583	67648373	---
Tnnc2	146.383	88.11	204.655	2.32273	1.21582	4.09893e-10	7.18396e-08	chr3	-	155807132	155808217	troponin C type 2 (fast)
Apobec1	26.2992	11.3848	41.2136	3.62007	1.85602	4.20628e-10	7.28833e-08	chr4	-	159033169	159048108	apolipoprotein B mRNA editing enzyme, catalytic polypeptide 1
Tyrobp	276.748	135.561	417.934	3.08299	1.62433	4.34763e-10	7.44862e-08	chr1	+	85365370	85369221	Tyro protein tyrosine kinase binding protein
Ly86	74.8062	41.8425	107.77	2.57561	1.36491	4.57876e-10	7.75744e-08	chr17	-	33667679	33768108	lymphocyte antigen 86
Itgam	454.027	301.14	606.914	2.01539	1.01106	5.6047e-10	9.39126e-08	chr1	+	187334412	187385583	integrin, alpha M
Clec12a	21.6576	7.30681	36.0083	4.92805	2.30102	6.08536e-10	9.97738e-08	chr4	+	166639437	166639958	C-type lectin domain family 12, member A
Arhgap30	71.7273	43.8976	99.557	2.26793	1.18138	7.99223e-10	1.2828e-07	chr13	+	87295073	87335018	Rho GTPase activating protein 30
Lcp2	115.245	78.8839	151.607	1.9219	0.942535	8.17678e-10	1.29875e-07	chr10	+	19019977	19066743	lymphocyte cytosolic protein 2
St14	82.2237	33.0458	131.402	3.97636	1.99145	9.08045e-10	1.42741e-07	chr8	-	30916768	30932211	suppression of tumorigenicity 14 (colon carcinoma)
Man2b1	740.975	560.945	921.005	1.64188	0.715351	9.19729e-10	1.43102e-07	chr19	-	24711377	24730659	mannosidase, alpha, class 2B, member 1
Cd34	166.039	101.441	230.637	2.2736	1.18498	9.55852e-10	1.4722e-07	chr13	+	110877593	110896722	CD34 molecule
Ikzf1	52.8478	31.2785	74.4171	2.37918	1.25046	1.0966e-09	1.67209e-07	chr14	+	92560199	92657336	IKAROS family zinc finger 1
Grxcr1	64.7363	32.4877	96.9849	2.98528	1.57787	1.10849e-09	1.67349e-07	chr14	-	42605909	42728503	glutaredoxin, cysteine rich 1
Naprt1	285.556	212.69	358.422	1.68519	0.752907	1.1677e-09	1.74559e-07	chr7	-	113865285	113868730	nicotinate phosphoribosyltransferase domain containing 1
Fhod1	114.817	81.2838	148.35	1.82508	0.867962	1.38455e-09	2.04967e-07	chr19	-	35144279	35163130	formin homology 2 domain containing 1
Anxa1	391.705	206.684	576.725	2.79037	1.48045	1.42702e-09	2.09222e-07	chr1	-	223478435	223494455	annexin A1
Fcgr2a	369.388	235.768	503.008	2.13349	1.09321	1.52742e-09	2.2181e-07	chr13	-	86898650	86911743	Fc fragment of IgG, low affinity IIa, receptor (CD32)
Usp53	949.594	706.812	1192.37	1.68698	0.754439	1.62123e-09	2.33213e-07	chr2	-	219620237	219681958	ubiquitin specific peptidase 53
Ggta1p	73.9856	47.2676	100.704	2.1305	1.09119	1.71262e-09	2.44057e-07	chr3	-	14485027	14559484	---
RGD1565785	15.3288	5.90603	24.7515	4.19089	2.06726	1.82066e-09	2.53952e-07	chrX	+	72641313	72660592	similar to chromosome X open reading frame 21
Plcb2	33.9074	18.9095	48.9052	2.58627	1.37087	1.84868e-09	2.53952e-07	chr3	-	105203523	105223342	phospholipase C, beta 2
Irf5	184.018	127.993	240.044	1.87545	0.907237	1.84734e-09	2.53952e-07	chr4	+	56407559	56418694	interferon regulatory factor 5
Il6r	182.384	130.23	234.538	1.80096	0.848764	1.84628e-09	2.53952e-07	chr2	-	182078048	182128135	---
Pdpn	729.362	463.733	994.992	2.14561	1.10139	1.88062e-09	2.56033e-07	chr5	-	162142250	162175921	podoplanin
S100a4	297.192	126.824	467.56	3.68667	1.88232	1.96249e-09	2.64815e-07	chr2	+	182885069	182887380	S100 calcium-binding protein A4
Tlr7	151.753	91.2602	212.245	2.32572	1.21767	1.99596e-09	2.66968e-07	chrX	+	47330736	47356841	toll-like receptor 7
Mrc2	668.842	492.269	845.416	1.71739	0.780214	2.05342e-09	2.72265e-07	chr10	+	94689201	94752076	mannose receptor, C type 2
Pik3ap1	141.999	99.3203	184.678	1.85942	0.894849	2.16841e-09	2.85034e-07	chr1	-	246476177	246609648	phosphoinositide-3-kinase adaptor protein 1
Tnxa-ps1	99.7947	62.081	137.508	2.21498	1.1473	2.59407e-09	3.38072e-07	chr20	-	4128065	4129421	---
Scara3	515.019	402.263	627.774	1.56061	0.642107	2.63129e-09	3.40016e-07	chr15	-	45344538	45377576	scavenger receptor class A, member 3
Ugt1a6	238.878	178.047	299.709	1.68331	0.751303	2.66731e-09	3.41774e-07	chr9	+	87037151	87098362	UDP glucuronosyltransferase 1 family, polypeptide A6
Ugt1a6	237.007	176.736	297.279	1.68205	0.750219	2.69715e-09	3.42717e-07	chr9	+	87040860	87098362	UDP glucuronosyltransferase 1 family, polypeptide A6
Pycard	56.0559	29.9235	82.1883	2.74661	1.45765	2.72078e-09	3.42863e-07	chr1	-	187276088	187277122	PYD and CARD domain containing
Olr1	41.653	19.8887	63.4174	3.18862	1.67293	2.98953e-09	3.73642e-07	chr4	-	166747227	166769340	oxidized low density lipoprotein (lectin-like) receptor 1
Plxnb2	1622.06	1258.83	1985.28	1.57707	0.657251	3.07733e-09	3.81488e-07	chr7	-	127457132	127483162	plexin B2
Fabp7	2073.89	1306.01	2841.77	2.17592	1.12163	3.62591e-09	4.4587e-07	chr20	+	36812517	36816050	fatty acid binding protein 7, brain
Cybb	112.297	68.1489	156.445	2.29563	1.19889	3.70303e-09	4.5171e-07	chrX	-	25514571	25547181	cytochrome b-245, beta polypeptide
Fam46c	54.3294	26.9563	81.7025	3.03092	1.59976	4.36677e-09	5.28448e-07	chr2	-	195462848	195481953	---
Dap	374.706	260.754	488.657	1.87401	0.90613	4.46152e-09	5.35663e-07	chr2	+	83281936	83335284	death-associated protein
Tbxas1	53.1122	31.0617	75.1626	2.41978	1.27488	4.70858e-09	5.60909e-07	chr4	+	66502252	66677538	thromboxane A synthase 1, platelet
Ugt1a8	186.955	136.141	237.768	1.74648	0.804448	4.95348e-09	5.85509e-07	chr9	+	87017028	87098362	UDP glycosyltransferase 1 family, polypeptide A8
Gna15	75.9795	45.0174	106.942	2.37556	1.24827	5.56931e-09	6.48251e-07	chr7	+	9669955	9689442	guanine nucleotide binding protein, alpha 15
Aebp1	2327.07	1608	3046.14	1.89437	0.921718	5.56509e-09	6.48251e-07	chr14	+	86525747	86535664	AE binding protein 1
Fcer1g	386.059	209.798	562.321	2.6803	1.42239	5.79407e-09	6.68026e-07	chr13	-	87119463	87123902	Fc fragment of IgE, high affinity I, receptor for; gamma polypeptide
Ugt1a5	183.576	134.026	233.126	1.73941	0.798595	6.59975e-09	7.50992e-07	chr9	+	87052168	87098362	UDP glucuronosyltransferase 1 family, polypeptide A5
Ugt1a3	183.543	134.115	232.972	1.73711	0.79669	7.18185e-09	8.11177e-07	chr9	+	87070246	87098362	UDP glycosyltransferase 1 family, polypeptide A3
Ugt1a9	183.765	134.309	233.221	1.73645	0.79614	7.47514e-09	8.38095e-07	chr9	+	86986914	87098362	UDP glucuronosyltransferase 1 family, polypeptide A9
Ugt1a1	183.667	134.291	233.043	1.73536	0.795237	8.05289e-09	8.9628e-07	chr9	+	87091240	87098362	UDP glucuronosyltransferase 1 family, polypeptide A1
Ugt1a2	183.647	134.45	232.844	1.73183	0.792294	8.28785e-09	9.15748e-07	chr9	+	87081131	87098362	UDP glucuronosyltransferase 1 family, polypeptide A2
Ager	59.6819	39.2325	80.1314	2.04248	1.03032	8.47745e-09	9.29958e-07	chr20	-	4250612	4253540	advanced glycosylation end product-specific receptor
Ppp1r18	164.616	116.49	212.741	1.82626	0.86889	9.91079e-09	1.07943e-06	chr20	-	3025492	3034973	---
Hmha1	176.274	123.979	228.57	1.84362	0.882544	1.13674e-08	1.22929e-06	chr7	-	11187347	11202717	histocompatibility (minor) HA-1
Aqp4	32667.3	26073.5	39261.1	1.50578	0.590513	1.29341e-08	1.38886e-06	chr18	-	6626312	6641850	aquaporin 4
Slc2a4	134.786	88.9874	180.584	2.02932	1.021	1.4233e-08	1.50712e-06	chr10	-	56786704	56792209	solute carrier family 2 (facilitated glucose transporter), member 4
Gpsm3	107.476	65.1024	149.849	2.30174	1.20273	1.50372e-08	1.58129e-06	chr20	-	4259882	4261744	G-protein signaling modulator 3 (AGS3-like, C. elegans)
Hexb	1991.6	1494.24	2488.96	1.6657	0.73613	1.51477e-08	1.582e-06	chr2	-	27649187	27672231	hexosaminidase B
Slc14a1	803.835	621.896	985.774	1.58511	0.664583	1.5296e-08	1.58662e-06	chr18	-	75024199	75048481	solute carrier family 14 (urea transporter), member 1
Mmp19	91.6727	53.5755	129.77	2.42219	1.27631	1.65226e-08	1.70227e-06	chr7	+	2091531	2099235	matrix metallopeptidase 19
Ccl2	10.9299	3.5347	18.3251	5.18433	2.37416	1.69199e-08	1.73151e-06	chr10	+	70256262	70258061	chemokine (C-C motif) ligand 2
Cox6a2	50.0759	28.0317	72.1201	2.5728	1.36334	1.74746e-08	1.76459e-06	chr1	-	187464578	187465325	cytochrome c oxidase, subunit VIa, polypeptide 2
Cox6a2	50.0759	28.0317	72.1201	2.5728	1.36334	1.74746e-08	1.76459e-06	chr1	-	187464578	187465325	cytochrome c oxidase, subunit VIa, polypeptide 2
Cubn	43.1252	26.3093	59.9411	2.27832	1.18797	1.76697e-08	1.77255e-06	chr17	-	87545892	87772079	cubilin (intrinsic factor-cobalamin receptor)
Stom	369.277	257.83	480.723	1.8645	0.898786	1.90749e-08	1.90101e-06	chr3	-	14392977	14415288	stomatin
Unc93b1	303.899	193.289	414.509	2.14451	1.10065	2.0407e-08	2.00752e-06	chr1	+	206460301	206471239	unc-93 homolog B1 (C. elegans)
Klra1	39.6336	22.1114	57.1558	2.5849	1.37011	2.11772e-08	2.06994e-06	chr4	-	168892864	168928286	---
Sdc4	1268.33	1020.49	1516.18	1.48574	0.571178	2.20996e-08	2.14634e-06	chr3	-	155446137	155464825	syndecan 4
Ms4a6b	86.7035	48.8593	124.548	2.54911	1.34999	2.74534e-08	2.64943e-06	chr1	-	214208052	214219878	membrane-spanning 4-domains, subfamily A, member 6B
Fcgr3a	85.441	46.2138	124.668	2.69764	1.4317	2.8876e-08	2.75189e-06	chr13	+	86867640	86877665	Fc fragment of IgG, low affinity IIIa, receptor
Fgl2	1188.19	903.853	1472.52	1.62916	0.704127	2.87283e-08	2.75189e-06	chr4	-	9176334	9181976	fibrinogen-like 2
Cxcl16	180.47	110.888	250.052	2.25501	1.17313	3.00463e-08	2.84563e-06	chr10	-	57296125	57300721	chemokine (C-X-C motif) ligand 16
Gapt	23.4319	10.1662	36.6975	3.60975	1.8519	3.24702e-08	3.05621e-06	chr2	-	41759020	41761323	Grb2-binding adaptor protein, transmembrane
Chdh	90.7159	61.7646	119.667	1.93747	0.954176	3.53563e-08	3.30745e-06	chr16	+	5349303	5380798	choline dehydrogenase
Cmtm3	91.5141	61.207	121.821	1.99032	0.992997	3.82218e-08	3.55369e-06	chr19	-	579429	586297	CKLF-like MARVEL transmembrane domain containing 3
Fyb	49.1232	28.4279	69.8184	2.45598	1.2963	3.85198e-08	3.55969e-06	chr2	+	55858763	55950014	FYN binding protein (FYB-120/130)
Tgfb1	178.728	117.542	239.915	2.0411	1.02935	4.33716e-08	3.96006e-06	chr1	+	80894704	80911020	transforming growth factor, beta 1
Mall	104.136	71.8788	136.393	1.89754	0.924132	4.45275e-08	4.0414e-06	chr3	-	115230797	115253566	mal, T-cell differentiation protein-like
Fmod	214.432	81.5746	347.289	4.25732	2.08994	4.63942e-08	4.16129e-06	chr13	+	46987713	46998331	fibromodulin
Csf2rb	78.6959	45.7598	111.632	2.43952	1.2866	4.62909e-08	4.16129e-06	chr7	+	116237280	116271993	colony stimulating factor 2 receptor, beta, low-affinity (granulocyte-macrophage)
Sgcg	124.532	90.229	158.836	1.76036	0.815873	4.68029e-08	4.17339e-06	chr15	-	40363606	40410061	sarcoglycan, gamma (dystrophin-associated glycoprotein)
Cd22	64.8542	10.014	119.694	11.9527	3.57927	4.78864e-08	4.24518e-06	chr1	-	85923706	85938567	CD22 molecule
Abca1	943.033	527.613	1358.45	2.57471	1.36441	5.23678e-08	4.61563e-06	chr5	-	70493356	70583729	ATP-binding cassette, sub-family A (ABC1), member 1
Gch1	35.7736	18.4238	53.1234	2.88341	1.52778	5.39743e-08	4.72988e-06	chr15	-	23023995	23139794	GTP cyclohydrolase 1
Rnaset2	779.366	479.154	1079.58	2.25309	1.17191	6.55959e-08	5.71547e-06	chr1	+	47227490	47244660	ribonuclease T2
Dock8	256.161	160.761	351.56	2.18685	1.12885	6.76713e-08	5.86279e-06	chr1	+	228441383	228634717	dedicator of cytokinesis 8
Prkcd	316.254	243.006	389.502	1.60285	0.680639	6.91983e-08	5.96122e-06	chr16	-	5954216	5975743	protein kinase C, delta
Pld4	694.078	405.877	982.279	2.42014	1.27509	7.6972e-08	6.591e-06	chr6	+	137744703	137752222	phospholipase D family, member 4
Anxa3	1274.9	797.178	1752.63	2.19854	1.13655	7.73733e-08	6.591e-06	chr14	-	14245111	14297100	annexin A3
Gypc	108.275	76.0767	140.474	1.84648	0.884778	7.98686e-08	6.76576e-06	chr18	-	24974607	25006999	glycophorin C (Gerbich blood group)
Mefv	29.1408	16.1974	42.0842	2.59821	1.37752	8.12653e-08	6.84604e-06	chr10	+	12059820	12069349	Mediterranean fever
Arpc1b	84.3967	57.8538	110.94	1.91759	0.939292	8.2532e-08	6.91455e-06	chr15	+	36798137	36799628	actin related protein 2/3 complex, subunit 1B
Acsm5	131.699	99.0639	164.335	1.65888	0.730207	8.84472e-08	7.36963e-06	chr1	+	177785185	177808572	acyl-CoA synthetase medium-chain family member 5
Cd300lf	39.06	25.0989	53.021	2.11248	1.07894	9.15409e-08	7.58596e-06	chr10	-	105192307	105209016	CD300 molecule-like family member f
Rac2	111.789	66.8435	156.734	2.34479	1.22946	1.14812e-07	9.41215e-06	chr7	-	116520065	116532482	ras-related C3 botulinum toxin substrate 2 (rho family, small GTP binding protein Rac2)
Dctd	67.3834	43.2751	91.4916	2.11418	1.0801	1.38592e-07	1.13008e-05	chr16	-	47240977	47261915	dCMP deaminase
Axl	835.209	643.436	1026.98	1.59609	0.674543	1.45311e-07	1.17857e-05	chr1	-	80964750	80994300	Axl receptor tyrosine kinase
Fas	74.687	51.6071	97.767	1.89445	0.92178	1.51959e-07	1.21951e-05	chr1	+	238259442	238274745	Fas (TNF receptor superfamily, member 6)
Shc1	419.027	335.101	502.953	1.5009	0.585829	1.68026e-07	1.34139e-05	chr2	+	181619436	181628144	SHC (Src homology 2 domain containing) transforming protein 1
Lat2	50.7824	24.7272	76.8377	3.10742	1.63572	1.71686e-07	1.36348e-05	chr12	+	23174553	23180908	linker for activation of T cells family, member 2
Entpd2	507.418	401.451	613.386	1.52792	0.611572	1.73986e-07	1.37458e-05	chr3	+	3564379	3569801	ectonucleoside triphosphate diphosphohydrolase 2
F10	25.8187	9.21368	42.4237	4.60442	2.20302	1.75288e-07	1.37773e-05	chr16	-	81327236	81346544	coagulation factor X
Stxbp2	59.1391	40.0348	78.2435	1.95439	0.966716	1.78854e-07	1.39854e-05	chr12	-	2511792	2522818	syntaxin binding protein 2
Arpc1b	460.828	319.967	601.69	1.88048	0.911099	2.19036e-07	1.70401e-05	chr12	-	9796268	9803639	actin related protein 2/3 complex, subunit 1B
Slc7a11	1237.29	942.158	1532.42	1.6265	0.701767	2.296e-07	1.77713e-05	chr2	-	139241141	139317101	solute carrier family 7 (cationic amino acid transporter, y+ system), member 11
Dctd	68.2601	44.3917	92.1285	2.07536	1.05336	2.32718e-07	1.79216e-05	chr16	-	47240977	47261942	dCMP deaminase
Car13	70.1339	47.8959	92.3719	1.92859	0.94755	2.37434e-07	1.81929e-05	chr2	-	88271907	88309336	carbonic anhydrase 13
Mmp3	27.0918	9.19814	44.9855	4.89072	2.29005	2.46129e-07	1.87649e-05	chr8	+	4315600	4329146	matrix metallopeptidase 3
Dclk1	1824.18	1475.35	2173.01	1.47288	0.558637	2.53171e-07	1.91106e-05	chr2	+	144678211	144687350	doublecortin-like kinase 1
Hck	74.7773	50.8025	98.7521	1.94384	0.958911	2.79054e-07	2.09607e-05	chr3	+	143447613	143490280	hemopoietic cell kinase
Cyp2d1	84.4937	58.5173	110.47	1.88782	0.916722	2.86675e-07	2.14275e-05	chr7	-	120769700	120774105	cytochrome P450, family 2, subfamily d, polypeptide 1
Ch25h	61.1399	41.6814	80.5984	1.93368	0.951347	3.02353e-07	2.238e-05	chr1	-	238457017	238458335	cholesterol 25-hydroxylase
Ifi30	294.062	203.165	384.96	1.89482	0.922059	3.01517e-07	2.238e-05	chr16	+	19181235	19185438	interferon gamma inducible protein 30
Tmem176a	819.198	517.7	1120.7	2.16476	1.11421	3.0547e-07	2.25015e-05	chr4	+	76920523	76923598	transmembrane protein 176A
Shc1	391.347	313.434	469.26	1.49716	0.582227	3.09012e-07	2.2653e-05	chr2	+	181616580	181628144	SHC (Src homology 2 domain containing) transforming protein 1
RGD1559482	20.8579	12.6724	29.0433	2.29185	1.19651	3.15365e-07	2.30081e-05	chr10	+	105006560	105011256	similar to immunoglobulin superfamily, member 7
Ctsh	1382.98	963.208	1802.75	1.87161	0.904281	3.18148e-07	2.31005e-05	chr8	+	94971688	94990434	cathepsin H
Spi1	98.3751	61.5465	135.204	2.19677	1.13539	3.30282e-07	2.37996e-05	chr3	+	75456352	75475722	---
Fam198b	178.651	137.39	219.911	1.60064	0.678648	3.30897e-07	2.37996e-05	chr2	+	171368284	171432819	family with sequence similarity 198, member B
Plau	18.0026	9.19546	26.8097	2.91553	1.54376	3.43897e-07	2.45035e-05	chr15	-	3680071	3686232	plasminogen activator, urokinase
Havcr2	83.8846	54.8695	112.9	2.05761	1.04097	3.42491e-07	2.45035e-05	chr10	+	31585702	31610825	hepatitis A virus cellular receptor 2
Mlc1	8897.44	7087.61	10707.3	1.5107	0.595219	4.00521e-07	2.82738e-05	chr7	-	127265490	127288102	megalencephalic leukoencephalopathy with subcortical cysts 1 homolog (human)
Gpr34	277.427	177.514	377.34	2.1257	1.08794	4.10041e-07	2.86803e-05	chrX	-	21117224	21124903	G protein-coupled receptor 34
Lhfpl2	797.978	640.373	955.582	1.49223	0.577467	4.16714e-07	2.9014e-05	chr2	+	24407386	24489407	lipoma HMGIC fusion partner-like 2
Fcgr1a	78.6767	49.866	107.487	2.15552	1.10804	4.34199e-07	3.00939e-05	chr2	-	191095025	191103942	Fc fragment of IgG, high affinity Ia, receptor (CD64)
Abi3	85.5938	53.0284	118.159	2.22823	1.1559	4.40467e-07	3.03902e-05	chr10	-	84542948	84554040	ABI family, member 3
C1qa	1137.26	609.684	1664.84	2.73066	1.44925	4.49876e-07	3.06237e-05	chr5	-	155662332	155665180	complement component 1, q subcomponent, A chain
Rhbdf2	54.2676	37.0555	71.4798	1.92899	0.947846	4.46375e-07	3.06237e-05	chr10	-	106715042	106742198	rhomboid 5 homolog 2 (Drosophila)
Lama5	232.866	188.994	276.739	1.46427	0.550185	4.48639e-07	3.06237e-05	chr3	-	169233896	169282410	laminin, alpha 5
Apbb1ip	214.26	162.874	265.647	1.631	0.705756	4.78684e-07	3.24399e-05	chr17	+	96476961	96527635	amyloid beta (A4) precursor protein-binding, family B, member 1 interacting protein
Tyrp1	3.81512	0.661719	6.96853	10.5309	3.39656	4.97373e-07	3.35573e-05	chr5	+	99518305	99537289	tyrosinase-related protein 1
Slc4a5	73.1465	49.9332	96.3598	1.92977	0.948432	5.23226e-07	3.5146e-05	chr4	+	117432384	117515453	solute carrier family 4, sodium bicarbonate cotransporter, member 5
Dapp1	70.4528	45.2639	95.6418	2.11298	1.07928	5.65319e-07	3.7807e-05	chr2	-	235423486	235474068	dual adaptor of phosphotyrosine and 3-phosphoinositides
Ptafr	230.059	173.717	286.401	1.64867	0.721302	5.98454e-07	3.98482e-05	chr5	-	152565687	152587342	platelet-activating factor receptor
Plp2	96.8717	68.1681	125.575	1.84214	0.881383	6.1748e-07	4.09362e-05	chrX	+	26875109	26878509	proteolipid protein 2 (colonic epithelium-enriched)
Synm	1086.6	892.939	1280.26	1.43375	0.519798	6.69369e-07	4.41841e-05	chr1	-	122474208	122504176	synemin, intermediate filament protein
Tep1	576.059	441.504	710.615	1.60953	0.686642	6.96834e-07	4.56022e-05	chr15	-	26802623	26852308	telomerase associated protein 1
Slamf9	25.7682	9.75388	41.7825	4.28368	2.09885	7.07602e-07	4.6109e-05	chr13	+	88480176	88482957	SLAM family member 9
Ezr	516.405	422.648	610.162	1.44366	0.529735	7.58383e-07	4.92077e-05	chr1	-	41178194	41221735	ezrin
Mvp	536.634	426.982	646.287	1.51362	0.598	7.67573e-07	4.9593e-05	chr1	-	186164810	186192802	major vault protein
Cd300a	12.2966	6.73035	17.8628	2.65407	1.40821	7.83859e-07	5.04316e-05	chr10	+	105007031	105007386	CD300A molecule
Ripk3	32.0724	20.2668	43.878	2.16502	1.11438	7.96964e-07	5.10593e-05	chr15	-	33947405	33956351	receptor-interacting serine-threonine kinase 3
Slc7a7	37.8773	22.614	53.1407	2.3499	1.2326	8.37633e-07	5.32176e-05	chr15	-	32431747	32471526	solute carrier family 7 (cationic amino acid transporter, y+ system), member 7
Lcat	699.215	433.672	964.759	2.22463	1.15356	8.35133e-07	5.32176e-05	chr19	-	35781506	35784966	lecithin cholesterol acyltransferase
Doc2g	79.566	57.5722	101.56	1.76404	0.818885	8.78851e-07	5.56046e-05	chr1	+	206585994	206589519	double C2, gamma
C1qb	774.914	462.21	1087.62	2.35308	1.23455	9.0142e-07	5.67969e-05	chr5	-	155647522	155653072	complement component 1, q subcomponent, B chain
C1r	660.275	455.185	865.365	1.90113	0.926855	9.14262e-07	5.7369e-05	chr4	+	160712581	160729354	complement component 1, r subcomponent
Casp8	35.7746	22.9243	48.6249	2.12111	1.08482	9.2711e-07	5.79368e-05	chr9	+	57389352	57437803	caspase 8
Cd63	1707.27	1335.09	2079.45	1.55753	0.639259	9.59035e-07	5.94983e-05	chr7	+	2208658	2211323	Cd63 molecule
Cnn3	3041.62	2444.34	3638.89	1.4887	0.574053	9.59902e-07	5.94983e-05	chr2	+	218044802	218075914	calponin 3, acidic
Mt2A	1038.91	454.566	1623.26	3.57101	1.83633	9.80582e-07	6.05341e-05	chr19	-	11267810	11268585	metallothionein 2A
Pkd2	515.3	413.024	617.576	1.49526	0.580393	1.10052e-06	6.76642e-05	chr14	-	6349518	6392988	polycystic kidney disease 2 homolog (human)
Cd37	124.388	80.0702	168.705	2.10697	1.07517	1.12277e-06	6.82074e-05	chr1	-	95709960	95715116	CD37 molecule
Anxa2	1510.98	1234.38	1787.57	1.44815	0.534212	1.11534e-06	6.82074e-05	chr8	+	73897617	73934041	annexin A2
Ncf4	24.551	14.2838	34.8181	2.43759	1.28546	1.148e-06	6.94634e-05	chr7	+	116167620	116190630	neutrophil cytosolic factor 4
Gja1	8742.21	7185.03	10299.4	1.43345	0.519491	1.1742e-06	7.07674e-05	chr20	+	35409814	35422259	gap junction protein, alpha 1
Tap1	155.785	114.692	196.877	1.71657	0.779531	1.18974e-06	7.14218e-05	chr20	-	4790362	4800730	transporter 1, ATP-binding cassette, sub-family B (MDR/TAP)
Hk2	150.178	105.57	194.785	1.84509	0.883688	1.21734e-06	7.27923e-05	chr4	-	116925724	116975211	hexokinase 2
Fgr	43.5489	28.6806	58.4172	2.03682	1.02632	1.23668e-06	7.36595e-05	chr5	-	152119454	152147057	Gardner-Rasheed feline sarcoma viral (v-fgr) oncogene homolog
Clec4a3	61.5165	35.0679	87.9651	2.50842	1.32678	1.24875e-06	7.38019e-05	chr4	+	159464409	159474023	C-type lectin domain family 4, member a3
Lgals3bp	638.576	387.705	889.447	2.29413	1.19795	1.24476e-06	7.38019e-05	chr10	-	108388184	108397520	lectin, galactoside-binding, soluble, 3 binding protein
Dsc2	15.1126	7.34664	22.8786	3.11416	1.63884	1.30365e-06	7.67491e-05	chr18	-	11902184	11933989	desmocollin 2
Itgb4	1232.73	814.07	1651.4	2.02857	1.02046	1.32739e-06	7.7548e-05	chr10	+	106080451	106116632	integrin, beta 4
Tspo	164.818	104.463	225.172	2.15553	1.10804	1.37676e-06	7.98208e-05	chr7	+	121589444	121599344	translocator protein
Emilin1	175.185	136.323	214.047	1.57014	0.650897	1.40517e-06	8.11593e-05	chr6	-	25438940	25446658	elastin microfibril interfacer 1
Clec4a1	35.3936	23.075	47.7122	2.0677	1.04803	1.50702e-06	8.55736e-05	chr4	+	159426791	159436329	C-type lectin domain family 4, member a1
Scpep1	760.756	610.333	911.178	1.49292	0.578136	1.65204e-06	9.26117e-05	chr10	-	77347472	77377945	serine carboxypeptidase 1
Lcn2	22.5384	11.7259	33.3509	2.84421	1.50803	1.6935e-06	9.4588e-05	chr3	-	11511401	11514747	lipocalin 2
Rgs1	29.9942	15.3854	44.6031	2.89905	1.53558	1.76252e-06	9.7727e-05	chr13	-	58121187	58125514	regulator of G-protein signaling 1
Nov	112.299	84.4347	140.163	1.66002	0.7312	1.80406e-06	9.96675e-05	chr7	+	91162675	91169696	nephroblastoma overexpressed gene
Klra5	4.63879	0.908111	8.36946	9.21633	3.20419	1.88024e-06	0.00010276	chr4	-	168746811	168764199	killer cell lectin-like receptor, subfamily A, member 5
Igsf10	317.983	240.655	395.311	1.64264	0.716019	1.88014e-06	0.00010276	chr2	-	148704645	148734103	immunoglobulin superfamily, member 10
Lyn	301.601	228.709	374.494	1.63743	0.711429	1.8704e-06	0.00010276	chr5	+	16933110	17054562	v-yes-1 Yamaguchi sarcoma viral related oncogene homolog
E230034O05Rik	20.1361	11.5494	28.7228	2.48696	1.31438	1.94114e-06	0.000105333	chr20	-	3719963	3722120	E230034O05Rik gene
Il16	132.544	97.443	167.646	1.72045	0.782787	2.03513e-06	0.000110041	chr1	-	139908060	140000146	interleukin 16
Slc24a6	192.675	152.062	233.287	1.53416	0.617445	2.0504e-06	0.000110475	chr12	-	37227843	37250698	solute carrier family 24 (sodium/potassium/calcium exchanger), member 6
B4galt1	73.5738	54.3825	92.765	1.70579	0.770437	2.14412e-06	0.000114714	chr5	-	58196387	58243231	UDP-Gal:betaGlcNAc beta 1,4- galactosyltransferase, polypeptide 1
Fermt3	237.684	184.423	290.945	1.5776	0.657731	2.15935e-06	0.000115125	chr1	-	209672809	209691579	fermitin family homolog 3 (Drosophila)
Mxra8	416.446	323.847	509.046	1.57187	0.652481	2.18053e-06	0.000115849	chr5	+	172698248	172702599	matrix-remodelling associated 8
Lyn	299.647	227.243	372.051	1.63724	0.711263	2.20225e-06	0.000116597	chr5	+	16933110	17054562	v-yes-1 Yamaguchi sarcoma viral related oncogene homolog
Stat6	200.627	156.458	244.797	1.56462	0.64581	2.21102e-06	0.000116656	chr7	+	67623533	67642283	signal transducer and activator of transcription 6
Tifa	194.532	142.104	246.96	1.73789	0.797335	2.27482e-06	0.000119608	chr2	+	225067694	225076897	TRAF-interacting protein with forkhead-associated domain
Msr1	13.8927	6.08817	21.6972	3.56382	1.83343	2.60102e-06	0.000135823	chr16	+	56278222	56345472	macrophage scavenger receptor 1
RGD1564614	41.1975	27.4274	54.9677	2.00411	1.00296	2.64835e-06	0.000137822	chr13	-	53162399	53231360	similar to complement factor H-related protein
Nlrp3	60.4726	33.5184	87.4267	2.60832	1.38312	2.69949e-06	0.000140006	chr10	+	45850223	45874533	NLR family, pyrin domain containing 3
Scamp2	389.719	308.279	471.159	1.52835	0.611978	2.77505e-06	0.000143437	chr8	+	61316259	61342886	secretory carrier membrane protein 2
Ret	2360.74	1932.4	2789.07	1.44332	0.529386	2.85701e-06	0.000147175	chr4	-	154448178	154491103	ret proto-oncogene
Trim5	285.158	209.57	360.747	1.72137	0.783558	2.98412e-06	0.000153205	chr1	-	162096438	162113409	tripartite motif-containing 5
Plcg2	75.2793	52.9879	97.5706	1.84137	0.880783	3.03303e-06	0.000155194	chr19	-	47875571	47947573	phospholipase C, gamma 2
Mical1	152.374	120.595	184.152	1.52703	0.610727	3.29354e-06	0.000166844	chr20	+	45436684	45448634	microtubule associated monoxygenase, calponin and LIM domain containing 1
Lst1	20.6829	11.2167	30.1491	2.68787	1.42646	3.42779e-06	0.000173069	chr20	+	3698567	3701564	leukocyte specific transcript 1
Evc2	125.043	92.7811	157.305	1.69544	0.76166	3.57265e-06	0.000179197	chr14	-	78915868	79018416	Ellis van Creveld syndrome 2 homolog (human)
Ncf2	28.1268	17.0131	39.2405	2.30649	1.2057	3.79561e-06	0.000189755	chr13	+	67806515	67834105	neutrophil cytosolic factor 2
Itpkb	2214.34	1825.05	2603.64	1.42662	0.512599	3.81029e-06	0.000189867	chr13	+	96044259	96138456	inositol 1,4,5-trisphosphate 3-kinase B
Was	41.6779	26.4014	56.9543	2.15724	1.10919	4.07918e-06	0.000202604	chrX	+	26436291	26444997	Wiskott-Aldrich syndrome homolog (human)
Aplnr	353.733	254.775	452.69	1.77682	0.829298	4.13404e-06	0.000204662	chr3	+	68365636	68369282	apelin receptor
Adamts7	44.5811	29.9436	59.2186	1.97767	0.983803	4.2943e-06	0.000211908	chr8	+	95068561	95108273	ADAM metallopeptidase with thrombospondin type 1 motif, 7
Cndp1	113.889	83.4533	144.325	1.72941	0.790282	4.83648e-06	0.000237892	chr18	-	81160680	81183558	carnosine dipeptidase 1 (metallopeptidase M20 family)
Blnk	152.26	94.8329	209.686	2.21111	1.14477	4.88171e-06	0.000238946	chr1	-	246091335	246165075	B-cell linker
Col6a2	667.649	486.546	848.752	1.74444	0.802767	5.05771e-06	0.00024639	chr20	+	12436782	12464512	collagen, type VI, alpha 2
Hexa	1001.91	811.389	1192.43	1.46962	0.555444	5.12641e-06	0.000248941	chr8	+	63363218	63388146	hexosaminidase A
Chsy1	419.478	343.613	495.343	1.44157	0.527642	5.41901e-06	0.000262315	chr1	+	120539001	120600102	chondroitin sulfate synthase 1
Erbb2	94.724	72.6379	116.81	1.60812	0.685373	5.5482e-06	0.000267718	chr10	+	87219156	87242919	v-erb-b2 erythroblastic leukemia viral oncogene homolog 2, neuro/glioblastoma derived oncogene homolog (avian)
Ly6g6c	23.7125	14.3329	33.0921	2.30882	1.20716	5.72989e-06	0.00027541	chr20	-	3817975	3820673	lymphocyte antigen 6 complex, locus G6C
Sp110	159.147	122.941	195.352	1.58899	0.668112	5.74373e-06	0.00027541	chr9	-	84258231	84279462	SP110 nuclear body protein
Rasal3	78.702	56.7128	100.691	1.77546	0.82819	5.80742e-06	0.000277591	chr7	-	12953505	12968785	RAS protein activator like 3
Emp3	117.251	75.7706	158.732	2.0949	1.06688	6.13533e-06	0.000291438	chr1	-	96389782	96392960	epithelial membrane protein 3
Cxcr4	145.59	109.445	181.735	1.66052	0.731636	6.55517e-06	0.000310414	chr13	-	41308285	41312190	chemokine (C-X-C motif) receptor 4
Fam38a	248.219	201.719	294.72	1.46104	0.546995	6.62818e-06	0.000312899	chr19	-	52770966	52834347	family with sequence similarity 38, member A
Gbp2	247.137	146.926	347.348	2.3641	1.24129	6.94421e-06	0.000326806	chr2	+	240522999	240541078	guanylate binding protein 2
Arhgap17	257.591	208.677	306.505	1.4688	0.554642	7.17911e-06	0.000336822	chr1	-	182145314	182234995	Rho GTPase activating protein 17
Tifab	119.542	74.8012	164.283	2.19626	1.13505	7.67103e-06	0.000358797	chr17	+	14409441	14412459	TRAF-interacting protein with forkhead-associated domain, family member B
Slfn2	147.819	85.1708	210.468	2.47112	1.30517	7.85861e-06	0.000364219	chr10	+	71236407	71242745	schlafen 2
Swap70	252.078	207.686	296.469	1.42748	0.513475	7.83938e-06	0.000364219	chr1	+	167888782	167949621	SWAP switching B-cell complex 70
Crisp1	1.89196	0	3.78392	Inf	Inf	8.25992e-06	0.000381658	chr9	+	16654562	16698037	cysteine-rich secretory protein 1
Ifi47	92.007	51.9646	132.049	2.54114	1.34547	8.3703e-06	0.000384429	chr10	+	34197629	34205260	interferon gamma inducible protein 47
Slc44a3	47.3479	32.3237	62.3722	1.92961	0.94831	8.36785e-06	0.000384429	chr2	-	218077995	218154799	solute carrier family 44, member 3
Map4k1	43.26	27.9177	58.6023	2.09911	1.06978	8.59808e-06	0.000393704	chr1	+	84094588	84116015	mitogen activated protein kinase kinase kinase kinase 1
G6b	20.4679	11.9476	28.9881	2.42627	1.27874	9.06369e-06	0.000411319	chr20	+	3821899	3823718	G6b protein
C1rl	26.6231	17.0983	36.1478	2.11412	1.08006	9.13614e-06	0.000413376	chr4	+	160694114	160708614	complement component 1, r subcomponent-like
Myd88	126.988	99.4505	154.525	1.55379	0.635792	9.41222e-06	0.000424608	chr8	-	124299728	124303798	myeloid differentiation primary response gene 88
Slfn13	103.958	55.7037	152.211	2.73252	1.45023	9.591e-06	0.000431397	chr10	-	71192183	71205605	---
Cd86	36.5183	20.8272	52.2094	2.50679	1.32584	9.72494e-06	0.000436135	chr11	-	66215232	66238879	CD86 molecule
Nek6	422.993	339	506.986	1.49553	0.58066	1.04715e-05	0.000468239	chr3	+	18348697	18381895	NIMA (never in mitosis gene a)-related kinase 6
Gusb	191.634	151.409	231.858	1.53134	0.614792	1.06509e-05	0.00047487	chr12	+	27744408	27757755	glucuronidase, beta
Parp14	340.836	233.904	447.767	1.91432	0.936832	1.07597e-05	0.000478319	chr11	+	66736901	66768977	poly (ADP-ribose) polymerase family, member 14
Acss1	743.896	605.188	882.604	1.4584	0.544383	1.10048e-05	0.000486381	chr3	-	141259015	141308871	acyl-CoA synthetase short-chain family member 1
Fndc1	170.866	130.422	211.311	1.62021	0.696181	1.14788e-05	0.000505863	chr1	+	41522018	41583357	fibronectin type III domain containing 1
Ifngr1	879.986	688.295	1071.68	1.557	0.638772	1.16571e-05	0.00051077	chr1	+	14846368	14864804	interferon gamma receptor 1
Sipa1	298.969	241.794	356.143	1.47292	0.558677	1.18665e-05	0.000518454	chr1	-	208276450	208285639	signal-induced proliferation-associated 1
Slc15a3	95.9537	70.1958	121.712	1.73389	0.79401	1.19032e-05	0.000518572	chr1	+	213341321	213356103	solute carrier family 15, member 3
B2m	7475.21	5754.4	9196.02	1.59809	0.676345	1.20543e-05	0.00052217	chr3	+	108927905	108933930	beta-2 microglobulin
Plcd1	278.554	224.978	332.129	1.47627	0.561958	1.24355e-05	0.000537155	chr8	-	124023089	124052193	phospholipase C, delta 1
Fam129b	926.517	766.889	1086.15	1.4163	0.502128	1.26237e-05	0.000542215	chr3	+	11862603	11912117	family with sequence similarity 129, member B
Cd6	36.591	21.6677	51.5142	2.37746	1.24942	1.36535e-05	0.000579914	chr1	-	213290836	213329594	Cd6 molecule
Calhm2	55.1525	34.2391	76.066	2.22162	1.15161	1.40226e-05	0.000593934	chr1	-	252454944	252460671	calcium homeostasis modulator 2
Ttk	28.1207	17.5874	38.6541	2.19783	1.13608	1.42503e-05	0.000600276	chr8	+	88906664	88944613	Ttk protein kinase
Hcls1	121.162	80.7927	161.531	1.99932	0.999513	1.52118e-05	0.000637222	chr11	-	65619700	65643533	hematopoietic cell specific Lyn substrate 1
Cpne8	267.596	213.155	322.036	1.5108	0.595316	1.53776e-05	0.000641543	chr7	-	128884440	129062272	copine VIII
Ddx58	291.146	215.301	366.991	1.70455	0.769387	1.55918e-05	0.000646261	chr5	-	57597130	57645147	DEAD (Asp-Glu-Ala-Asp) box polypeptide 58
Sash3	77.0887	51.8578	102.319	1.97308	0.980447	1.56665e-05	0.000647379	chrX	+	134511775	134526491	SAM and SH3 domain containing 3
Cmklr1	67.0531	46.3492	87.757	1.89339	0.920969	1.74128e-05	0.000717595	chr12	+	44056526	44061043	chemokine-like receptor 1
Fam105a	75.7521	58.2946	93.2095	1.59894	0.677115	1.75257e-05	0.0007203	chr2	-	79545445	79569132	family with sequence similarity 105, member A
Btk	31.8002	20.7951	42.8053	2.05843	1.04154	1.76867e-05	0.000723019	chrX	-	121998934	122030289	Bruton agammaglobulinemia tyrosine kinase
Ly6g5c	19.0315	10.7398	27.3231	2.54411	1.34716	1.78603e-05	0.000728167	chr20	-	3773182	3777262	lymphocyte antigen 6 complex, locus G5C
Clec5a	13.5592	6.3414	20.777	3.27641	1.71212	1.86408e-05	0.000755944	chr4	-	68174952	68183934	C-type lectin domain family 5, member A
Lrrk1	180.269	145.199	215.339	1.48306	0.568576	1.89354e-05	0.000765855	chr1	-	120695656	120836324	leucine-rich repeat kinase 1
Ucp2	370.486	275.572	465.4	1.68885	0.756042	1.91491e-05	0.000769483	chr1	+	157925513	157928222	uncoupling protein 2 (mitochondrial, proton carrier)
Hmox1	183.426	144.625	222.226	1.53656	0.619708	1.91765e-05	0.000769483	chr19	+	13963138	13969960	heme oxygenase (decycling) 1
Prrx2	16.782	6.43792	27.1261	4.21349	2.07501	2.04433e-05	0.000813889	chr3	+	9899065	9936837	paired related homeobox 2
Sp140	72.4736	56.3095	88.6377	1.57412	0.654542	2.0574e-05	0.000814837	chr9	+	84281384	84337122	SP140 nuclear body protein
Siglec1	68.3515	34.0885	102.614	3.01023	1.58988	2.13633e-05	0.000843905	chr3	-	118769403	118787908	sialic acid binding Ig-like lectin 1, sialoadhesin
Mt1a	414.09	159.739	668.44	4.18457	2.06508	2.17e-05	0.00085499	chr19	-	11261630	11262647	metallothionein 1a
Ly6g6e	20.4019	11.9527	28.8511	2.41376	1.27128	2.21281e-05	0.000867375	chr20	-	3808706	3810443	lymphocyte antigen 6 complex, locus G6E
Soat1	271.589	218.727	324.452	1.48337	0.568875	2.21082e-05	0.000867375	chr13	-	71420861	71463365	sterol O-acyltransferase 1
Ly6g6f	19.5586	11.2437	27.8735	2.47903	1.30978	2.25608e-05	0.000879812	chr20	+	3801117	3805986	lymphocyte antigen 6 complex, locus G6F
Akna	196.613	155.615	237.61	1.52691	0.610616	2.25117e-05	0.000879812	chr5	-	80329461	80368061	AT-hook transcription factor
Ctss	3939.75	2659.03	5220.46	1.96329	0.973276	2.37951e-05	0.000920882	chr2	+	190422646	190466877	cathepsin S
Fam65b	2717.13	2258.63	3175.64	1.406	0.4916	2.48164e-05	0.000953151	chr17	-	47394369	47492203	family with sequence similarity 65, member B
Parp9	237.191	155.203	319.179	2.05652	1.04021	2.49429e-05	0.000955602	chr11	-	66615586	66648294	poly (ADP-ribose) polymerase family, member 9
Tnfrsf1b	81.8201	62.5443	101.096	1.61639	0.692776	2.50431e-05	0.000957035	chr5	-	163666540	163697484	tumor necrosis factor receptor superfamily, member 1b
Zfp36l1	795.584	640.579	950.589	1.48395	0.569446	2.66413e-05	0.00101051	chr6	-	103119554	103124576	zinc finger protein 36, C3H type-like 1
Bmpr1b	205.364	160.706	250.023	1.55578	0.637635	2.74191e-05	0.00103487	chr2	-	239727568	239767802	bone morphogenetic protein receptor, type IB
Msn	1144.22	947.369	1341.07	1.41557	0.501386	2.73928e-05	0.00103487	chrX	+	83716067	83784214	moesin
Ston1	276.543	226.327	326.759	1.44375	0.529819	2.84618e-05	0.00107157	chr6	+	12473165	12490453	---
Rab32	94.9152	70.6991	119.131	1.68505	0.752789	2.86362e-05	0.00107548	chr1	-	5203907	5218416	RAB32, member RAS oncogene family
Zc3hav1	190.636	149.36	231.911	1.5527	0.63478	2.89994e-05	0.00108644	chr4	-	65854470	65894691	zinc finger CCCH type, antiviral 1
Ncr3	21.7426	13.0576	30.4276	2.33026	1.22049	2.91841e-05	0.00109068	chr20	-	3701806	3707278	natural cytotoxicity triggering receptor 3
Tec	104.918	77.2196	132.617	1.7174	0.780225	2.94345e-05	0.00109468	chr14	+	37756485	37865180	tec protein tyrosine kinase
Ftl	5739.27	4685.88	6792.67	1.4496	0.535658	2.941e-05	0.00109468	chr1	-	95929247	95931092	ferritin, light polypeptide
Elf4	22.7188	13.8312	31.6065	2.28515	1.19229	2.97345e-05	0.00110314	chrX	-	134808885	134818835	E74-like factor 4 (ets domain transcription factor)
Ccdc80	478.135	394.534	561.735	1.42379	0.509739	2.99886e-05	0.00110987	chr11	-	57222550	57257162	coiled-coil domain containing 80
Irf1	127.161	94.4469	159.875	1.69275	0.759368	3.0589e-05	0.00112935	chr10	+	39220599	39227602	interferon regulatory factor 1
Tbc1d2b	678.475	573.388	783.562	1.36655	0.450537	3.14001e-05	0.00115649	chr8	-	95110182	95178776	TBC1 domain family, member 2B
Pltp	2867.34	2352.52	3382.16	1.43767	0.523735	3.17098e-05	0.00116509	chr3	-	155871841	155889959	phospholipid transfer protein
Scara5	177.848	126.436	229.26	1.81325	0.858577	3.22668e-05	0.0011827	chr15	+	45083643	45189211	scavenger receptor class A, member 5 (putative)
Casp4	89.6791	58.3924	120.966	2.0716	1.05075	3.24517e-05	0.00118589	chr8	+	2038625	2075722	caspase 4, apoptosis-related cysteine peptidase
Hrk	171.267	137.668	204.865	1.48811	0.573479	3.34112e-05	0.00121588	chr12	-	39520264	39543901	harakiri, BCL2 interacting protein (contains only BH3 domain)
Lag3	8.88192	3.65734	14.1065	3.85704	1.94749	3.37097e-05	0.00122092	chr4	-	161031505	161039255	lymphocyte-activation gene 3
Fxyd5	182.3	144.645	219.956	1.52066	0.604695	3.44482e-05	0.00124471	chr1	-	86076278	86085681	FXYD domain-containing ion transport regulator 5
Ly6g6d	19.9161	11.9331	27.899	2.33794	1.22524	3.56447e-05	0.00128186	chr20	+	3813285	3816525	lymphocyte antigen 6 complex, locus G6D
Il10ra	56.2834	38.4467	74.12	1.92786	0.947002	3.81777e-05	0.00136973	chr8	-	48211039	48224439	interleukin 10 receptor, alpha
Gas7	902.246	740.864	1063.63	1.43566	0.521716	3.85074e-05	0.00137831	chr10	+	54249338	54403868	growth arrest specific 7
Tubb6	145.917	109.741	182.094	1.65932	0.73059	3.86819e-05	0.00138132	chr18	+	63919775	63929415	tubulin, beta 6
Arhgap10	71.102	53.2096	88.9944	1.67252	0.742028	3.95211e-05	0.00140799	chr19	+	32261770	32521913	Rho GTPase activating protein 10
Ret	1926.6	1605.78	2247.41	1.39958	0.484991	3.98019e-05	0.00141468	chr4	-	154450995	154491103	ret proto-oncogene
Gpr183	81.7359	54.9446	108.527	1.97521	0.982008	4.01072e-05	0.00142222	chr15	-	107056366	107067887	G protein-coupled receptor 183
Mylip	240.85	189.746	291.955	1.53866	0.621677	4.22224e-05	0.00149029	chr17	-	25308146	25329887	myosin regulatory light chain interacting protein
Dab2	334.078	280.598	387.559	1.38119	0.46591	4.25398e-05	0.00149803	chr2	+	55714876	55736369	disabled homolog 2 (Drosophila)
Ppic	61.7648	41.1609	82.3687	2.00114	1.00082	4.30298e-05	0.00151179	chr18	-	48886547	48899154	peptidylprolyl isomerase C
Csf1	909.491	778.18	1040.8	1.33748	0.419519	4.34901e-05	0.00152115	chr2	-	203292764	203307947	colony stimulating factor 1 (macrophage)
Tnf	22.661	13.5358	31.7862	2.34832	1.23163	4.52041e-05	0.00157368	chr20	+	3660999	3663617	tumor necrosis factor (TNF superfamily, member 2)
Tlr2	109.507	72.7891	146.224	2.00887	1.00639	4.51562e-05	0.00157368	chr2	-	175607989	175613992	toll-like receptor 2
Rcn1	541.818	458.933	624.703	1.36121	0.444888	4.601e-05	0.00159809	chr3	-	90832150	90846395	reticulocalbin 1, EF-hand calcium binding domain
Folr2	24.7335	14.9445	34.5226	2.31006	1.20793	4.64538e-05	0.00160984	chr1	-	159295772	159314107	folate receptor 2 (fetal)
Ifitm3	310.917	188.8	433.034	2.29362	1.19763	4.72619e-05	0.00163043	chr1	-	201198658	201199768	interferon induced transmembrane protein 3
Lta	19.7483	11.7527	27.744	2.36064	1.23918	5.02814e-05	0.0017229	chr20	+	3657841	3659847	lymphotoxin alpha (TNF superfamily, member 1)
Crispld2	638.366	458.639	818.093	1.78374	0.834907	5.02269e-05	0.0017229	chr19	+	50313709	50378031	cysteine-rich secretory protein LCCL domain containing 2
Trim55	18.1813	10.3689	25.9938	2.50689	1.3259	5.06987e-05	0.0017333	chr2	+	104721412	104763136	tripartite motif-containing 55
Hk3	10.7568	3.52803	17.9856	5.0979	2.3499	5.11416e-05	0.00174453	chr17	+	15651952	15669109	hexokinase 3 (white cell)
Hspb1	934.531	712.675	1156.39	1.6226	0.698307	5.18043e-05	0.0017632	chr12	-	21911223	21912784	heat shock protein 1
Nr4a3	140.741	115.998	165.484	1.42661	0.512592	5.21266e-05	0.00177022	chr5	+	64713467	64753306	nuclear receptor subfamily 4, group A, member 3
LOC654482	126.278	99.2655	153.291	1.54426	0.626913	5.30534e-05	0.00179769	chr8	-	4863692	4881270	hypothetical protein LOC654482
Cybrd1	241.184	184.817	297.55	1.60997	0.687032	5.38511e-05	0.00182067	chr3	+	53381121	53408354	cytochrome b reductase 1
Apobec3b	11.1288	6.31761	15.94	2.5231	1.3352	5.54797e-05	0.00186745	chr7	+	118121579	118140691	---
Ngfr	173.101	146.8	199.403	1.35833	0.441839	5.54065e-05	0.00186745	chr10	-	84262794	84281006	nerve growth factor receptor (TNFR superfamily, member 16)
Prelp	412.64	294.379	530.902	1.80347	0.850773	5.61332e-05	0.00188528	chr13	-	46863393	46874172	proline/arginine-rich end leucine-rich repeat protein
Nr2f2	229.808	193.675	265.942	1.37314	0.457474	5.98066e-05	0.00199547	chr1	-	125280973	125286929	nuclear receptor subfamily 2, group F, member 2
Ly6g5b	20.1026	12.2429	27.9622	2.28395	1.19153	6.03846e-05	0.00201036	chr20	+	3769817	3770754	lymphocyte antigen 6 complex, locus G5B
Tnfrsf1a	398.095	314.673	481.516	1.53021	0.61373	6.09305e-05	0.00202411	chr4	+	162172562	162185252	tumor necrosis factor receptor superfamily, member 1a
Unc13d	53.8857	41.588	66.1834	1.59141	0.670302	6.20479e-05	0.00205675	chr10	-	106170474	106185215	unc-13 homolog D (C. elegans)
Cebpa	52.4883	28.7813	76.1952	2.64739	1.40457	6.26014e-05	0.0020706	chr1	+	87626110	87627499	CCAAT/enhancer binding protein (C/EBP), alpha
Crabp2	115.737	77.8859	153.588	1.97196	0.979629	6.54233e-05	0.00215459	chr2	+	180029800	180034147	cellular retinoic acid binding protein 2
Slco2b1	649.015	536.402	761.627	1.41988	0.50577	6.62441e-05	0.00217692	chr1	-	156992491	157028887	solute carrier organic anion transporter family, member 2b1
Klf5	90.5294	58.8042	122.254	2.07901	1.0559	6.64134e-05	0.00217779	chr15	+	83103176	83118363	Kruppel-like factor 5
Gcnt1	95.9157	68.8573	122.974	1.78593	0.836673	6.66086e-05	0.0021795	chr1	-	220824975	220829980	glucosaminyl (N-acetyl) transferase 1, core 2 (beta-1,6-N-acetylglucosaminyltransferase)
Acox2	11.5229	6.44136	16.6045	2.57779	1.36614	6.73613e-05	0.00219471	chr15	+	18645348	18677855	acyl-Coenzyme A oxidase 2, branched chain
Dyrk2	232.985	197.371	268.599	1.36088	0.444545	6.9901e-05	0.00226777	chr7	-	58114126	58126547	dual-specificity tyrosine-(Y)-phosphorylation regulated kinase 2
Ifih1	110.367	82.7171	138.016	1.66853	0.738582	7.06636e-05	0.00228764	chr3	-	44547091	44593969	interferon induced with helicase C domain 1
Osmr	57.8156	43.1427	72.4886	1.68021	0.748639	7.20765e-05	0.00232351	chr2	-	56080699	56121463	oncostatin M receptor
RGD1564482	17.3048	11.1994	23.4102	2.09031	1.06371	7.27332e-05	0.00233974	chr5	-	155026508	155027997	RGD1564482
Vwa5a	581.663	482.937	680.39	1.40886	0.494528	7.42434e-05	0.00238329	chr8	+	40850239	40884975	von Willebrand factor A domain containing 5A
Mob1a	716.417	603.462	829.372	1.37436	0.458757	7.57401e-05	0.00242507	chr4	+	117538484	117557745	---
Ampd3	1438.08	1216.45	1659.71	1.36438	0.44825	7.5863e-05	0.00242507	chr1	+	168533491	168568291	adenosine monophosphate deaminase 3
Efemp1	269.406	185.173	353.639	1.90977	0.9334	7.64266e-05	0.00243798	chr14	+	109733624	109828628	EGF-containing fibulin-like extracellular matrix protein 1
Skap2	423.715	348.193	499.237	1.43379	0.519838	7.66618e-05	0.00244038	chr4	-	80149845	80300111	src kinase associated phosphoprotein 2
Tns3	2360.82	2067.39	2654.24	1.28386	0.360486	7.6833e-05	0.00244073	chr14	-	88999002	89168680	---
Cldn9	95.8697	70.285	121.455	1.72803	0.789127	8.26417e-05	0.00261436	chr10	-	12947422	12948854	claudin 9
Cdkn2b	27.2756	18.8979	35.6534	1.88664	0.915818	8.45499e-05	0.00266367	chr5	-	108939668	108945293	cyclin-dependent kinase inhibitor 2B (p15, inhibits CDK4)
Mlph	9.40659	3.74602	15.0672	4.02218	2.00798	8.52043e-05	0.00267875	chr9	+	90113307	90149114	melanophilin
Aif1	310.07	185.367	434.774	2.34548	1.22988	8.6256e-05	0.00270624	chr20	+	3714427	3716327	allograft inflammatory factor 1
Slc12a4	641.504	532.431	750.577	1.40972	0.495406	8.88015e-05	0.00278038	chr19	-	35785186	35807024	solute carrier family 12 (potassium/chloride transporters), member 4
Irgm	154.902	105.887	203.918	1.92581	0.945464	9.34247e-05	0.00291914	chr10	-	34132511	34140450	immunity-related GTPase family, M
Asgr1	86.0034	65.0217	106.985	1.64538	0.718419	9.3669e-05	0.00292079	chr10	+	56899265	56903173	asialoglycoprotein receptor 1
Dtx3l	220.909	149.002	292.816	1.96519	0.974666	9.42806e-05	0.00293386	chr11	+	66649507	66659119	deltex 3-like (Drosophila)
Evc	457.048	365.2	548.896	1.503	0.587846	9.50566e-05	0.00294598	chr14	+	79020119	79060046	Ellis van Creveld syndrome homolog (human)
Rbm47	11.1667	5.29452	17.0389	3.21822	1.68626	9.69206e-05	0.00299159	chr14	+	44815887	44846216	RNA binding motif protein 47
Adcy4	64.233	49.1232	79.3428	1.61518	0.691695	9.67391e-05	0.00299159	chr15	-	33930531	33946352	adenylate cyclase 4
Bst2	223.752	130.068	317.435	2.44052	1.28719	0.000103153	0.00315205	chr16	-	18698547	18701768	bone marrow stromal cell antigen 2
Tnfaip8l2	110.668	78.3972	142.939	1.82327	0.86653	0.000103001	0.00315205	chr2	-	190044646	190058739	tumor necrosis factor, alpha-induced protein 8-like 2
Tlr1	48.0407	32.8173	63.2641	1.92777	0.946931	0.000104709	0.00319321	chr14	+	46122256	46124820	---
Bicc1	144.753	117.881	171.625	1.45591	0.541925	0.000108686	0.00330129	chr20	+	18288078	18477016	bicaudal C homolog 1 (Drosophila)
Samsn1	11.0871	4.81715	17.357	3.60317	1.84927	0.00011002	0.00333517	chr11	-	14633493	14683788	SAM domain, SH3 domain and nuclear localization signals, 1
Col23a1	347.945	287.178	408.712	1.4232	0.509137	0.000111878	0.00338474	chr10	+	36808660	37096560	collagen, type XXIII, alpha 1
Btg1	599.998	501	698.995	1.3952	0.480471	0.000116191	0.00349443	chr7	+	34029299	34031557	B-cell translocation gene 1, anti-proliferative
Ptbp1	829.372	708.164	950.58	1.34232	0.424724	0.000116918	0.00350939	chr7	-	11355537	11365188	polypyrimidine tract binding protein 1
Id3	459.842	347.025	572.659	1.65019	0.722634	0.000120512	0.00359156	chr5	+	154934137	154935707	inhibitor of DNA binding 3
Fkbp10	243.613	202.266	284.96	1.40884	0.494505	0.000120145	0.00359156	chr10	+	89354312	89366410	FK506 binding protein 10
Mmp14	484.069	357.489	610.649	1.70816	0.772446	0.000123826	0.00367175	chr15	+	32493851	32503076	matrix metallopeptidase 14 (membrane-inserted)
Efemp2	228.21	184.081	272.34	1.47946	0.565072	0.000124013	0.00367175	chr1	+	208118536	208125490	EGF-containing fibulin-like extracellular matrix protein 2
Lrrc8e	7.09028	3.48725	10.6933	3.0664	1.61655	0.000124283	0.0036726	chr12	-	1554463	1566012	leucine rich repeat containing 8 family, member E
Stap1	8.47992	4.04296	12.9169	3.1949	1.67577	0.000124576	0.00367416	chr14	-	23734557	23764077	signal transducing adaptor family member 1
Lpxn	114.394	88.5864	140.202	1.58266	0.662355	0.000129085	0.00379978	chr1	+	215885953	215920253	leupaxin
Rin2	743.604	617.467	869.74	1.40856	0.494222	0.000129369	0.0038008	chr3	+	134307537	134503915	Ras and Rab interactor 2
Fhl3	38.0613	26.1743	49.9484	1.9083	0.932289	0.000131465	0.00384757	chr5	+	144026443	144033195	four and a half LIM domains 3
Selplg	648.042	473.119	822.964	1.73944	0.798625	0.000131747	0.00384843	chr12	+	43842267	43843560	selectin P ligand
Myo1g	18.5941	11.4596	25.7286	2.24515	1.16681	0.000133958	0.00390552	chr14	-	87275456	87290598	myosin IG
Psmb8	130.451	81.9312	178.971	2.18441	1.12724	0.000136405	0.00396929	chr20	-	4786259	4789223	proteasome (prosome, macropain) subunit, beta type 8 (large multifunctional peptidase 7)
Synpo2	205.127	160.041	250.213	1.56343	0.644717	0.000139895	0.00406309	chr2	-	219778071	219937734	synaptopodin 2
Col6a3	93.6548	67.912	119.398	1.75812	0.814038	0.000143951	0.0041651	chr9	-	89990128	90043697	procollagen, type VI, alpha 3
MGC108823	157.133	75.4903	238.775	3.16299	1.66129	0.000147132	0.004249	chr18	+	56250663	56259384	similar to interferon-inducible GTPase
Sema3b	1297.85	1040.71	1554.99	1.49417	0.579342	0.000147759	0.00425905	chr8	-	112845708	112852565	sema domain, immunoglobulin domain (Ig), short basic domain, secreted, (semaphorin) 3B
C1qc	552.45	357.767	747.132	2.08832	1.06234	0.000148831	0.00428184	chr5	-	155656103	155659430	complement component 1, q subcomponent, C chain
Arhgap15	49.3921	31.9647	66.8194	2.09041	1.06379	0.00015478	0.00442794	chr3	+	24256619	24868798	Rho GTPase activating protein 15
Aldh2	2044.74	1760.59	2328.89	1.32279	0.403584	0.000157644	0.004493	chr12	+	36081777	36116444	aldehyde dehydrogenase 2 family (mitochondrial)
Ttc7	169.648	139.871	199.425	1.42578	0.511754	0.000162383	0.00461944	chr6	+	10787529	10895027	tetratricopeptide repeat domain 7
Fli1	88.8964	72.9475	104.845	1.43727	0.523332	0.000166574	0.00472983	chr8	-	32187954	32309782	Friend leukemia virus integration 1
Ptx3	22.5232	11.6363	33.4101	2.87119	1.52165	0.000171625	0.00486421	chr2	+	156089916	156095726	pentraxin related gene
Txlnb	12.1035	6.16112	18.046	2.929	1.55041	0.000172438	0.00487817	chr1	+	12814808	12857077	taxilin beta
Wnt5a	80.9107	64.1721	97.6493	1.52168	0.605663	0.000179947	0.00507179	chr16	+	3782024	3799625	wingless-type MMTV integration site family, member 5A
Tfec	5.34692	1.39854	9.29531	6.64645	2.73258	0.000181256	0.00509924	chr4	-	42422171	42495654	transcription factor EC
Flna	1228.19	1062.46	1393.92	1.31197	0.39174	0.00018236	0.00512087	chrX	+	160362333	160385626	filamin A, alpha
Hpgds	7.90625	2.94877	12.8637	4.36241	2.12513	0.000187903	0.00525715	chr4	-	94611606	94636147	hematopoietic prostaglandin D synthase
Itih3	11553	10041.2	13064.9	1.30112	0.379759	0.000187603	0.00525715	chr16	-	6341044	6358767	inter-alpha trypsin inhibitor, heavy chain 3
LOC685157	7.65839	2.49565	12.8211	5.1374	2.36104	0.000198788	0.00554135	chr12	+	20076686	20082473	similar to paired immunoglobin-like type 2 receptor beta
Clu	17205.6	14696.8	19714.4	1.3414	0.423744	0.000199727	0.00555737	chr15	+	45365778	45405314	clusterin
S100a11	63.3343	44.7615	81.9071	1.82985	0.871729	0.000205383	0.00569243	chr2	+	186620359	186621911	S100 calcium binding protein A11 (calizzarin)
Rassf9	91.5223	66.6242	116.42	1.74742	0.805226	0.000205701	0.00569243	chr7	+	40509836	40541671	Ras association (RalGDS/AF-6) domain family (N-terminal) member 9
Lbp	43.5846	24.3657	62.8035	2.57754	1.36599	0.000208282	0.00572571	chr3	+	149016604	149043530	lipopolysaccharide binding protein
Pqlc3	137.099	109.711	164.486	1.49927	0.584262	0.000208354	0.00572571	chr6	-	40676561	40688138	PQ loop repeat containing 3
Rreb1	193.675	155.832	231.518	1.48569	0.571131	0.000208405	0.00572571	chr17	-	33125271	33251491	ras responsive element binding protein 1
Cyp7b1	688.817	579.501	798.133	1.37728	0.461818	0.000210131	0.00575238	chr2	-	103102679	103271273	cytochrome P450, family 7, subfamily b, polypeptide 1
RT1-DMb	242.843	173.806	311.88	1.79442	0.843516	0.000211178	0.00577069	chr20	-	4829534	4836772	RT1 class II, locus DMb
Slc37a2	26.0551	16.2589	35.8513	2.20503	1.1408	0.000218199	0.00593066	chr8	-	38484389	38506032	solute carrier family 37 (glycerol-3-phosphate transporter), member 2
Cd74	704.939	429.307	980.571	2.28408	1.19161	0.00022202	0.00599376	chr18	+	56756510	56765711	Cd74 molecule, major histocompatibility complex, class II invariant chain
Pax6	116.209	93.2541	139.164	1.49231	0.577547	0.000222093	0.00599376	chr3	+	91127604	91149178	paired box 6
Arhgdib	266.452	192.215	340.689	1.77244	0.825737	0.000227087	0.00609822	chr4	-	173967841	173986494	Rho, GDP dissociation inhibitor (GDI) beta
Gsta3	2287.92	1906.23	2669.61	1.40047	0.485907	0.000226963	0.00609822	chr9	-	20051500	20068146	glutathione S-transferase alpha 3
Plbd1	19.8298	12.4756	27.184	2.17899	1.12366	0.000243069	0.00647958	chr4	-	173611464	173667759	phospholipase B domain containing 1
Olfml3	256.193	190.447	321.938	1.69043	0.757392	0.000247382	0.00657158	chr2	-	198958479	198961309	olfactomedin-like 3
Oaf	287.481	231.983	342.979	1.47846	0.564099	0.000248959	0.00658914	chr8	-	46224860	46242832	OAF homolog (Drosophila)
Arhgap4	125.925	105.849	146.001	1.37932	0.463962	0.00024934	0.00658914	chrX	-	159824135	159839008	Rho GTPase activating protein 4
P2ry12	324.357	240.622	408.091	1.69598	0.762121	0.00025729	0.00678746	chr2	-	148611034	148613985	purinergic receptor P2Y, G-protein coupled, 12
Pdlim3	96.2536	77.972	114.535	1.46893	0.554762	0.000259989	0.00684681	chr16	-	49637067	49668802	PDZ and LIM domain 3
Plb1	43.025	31.4964	54.5536	1.73206	0.792489	0.000263826	0.00690021	chr6	-	24196109	24294522	phospholipase B1
Gstk1	409.287	344.046	474.528	1.37926	0.463892	0.000263628	0.00690021	chr4	+	69999766	70004086	glutathione S-transferase kappa 1
Il4ra	353.813	299.035	408.591	1.36637	0.450343	0.000263125	0.00690021	chr1	+	184612902	184637863	interleukin 4 receptor, alpha
Pla2g7	3412.57	2864.14	3961	1.38296	0.467763	0.000265916	0.00694295	chr9	-	13057987	13100289	phospholipase A2, group VII (platelet-activating factor acetylhydrolase, plasma)
Slc7a2	343.737	287.865	399.608	1.38818	0.473193	0.000269723	0.00703032	chr16	-	54752118	54805406	solute carrier family 7 (cationic amino acid transporter, y+ system), member 2
Plekhf2	261.722	213.22	310.223	1.45494	0.540963	0.000273414	0.00711436	chr5	-	24835704	24851069	pleckstrin homology domain containing, family F (with FYVE domain) member 2
Lgmn	2526.27	2135.24	2917.31	1.36627	0.45024	0.000274166	0.00712178	chr6	-	126668904	126694869	legumain
Cdk5rap2	457.774	398.695	516.853	1.29636	0.374469	0.000276585	0.00717239	chr5	-	87564009	87738341	CDK5 regulatory subunit associated protein 2
Ier5	260.255	194.205	326.305	1.68021	0.748639	0.00027834	0.00720564	chr13	-	70058817	70060910	immediate early response 5
Fxyd1	573.232	445.411	701.054	1.57395	0.65439	0.000281379	0.00727197	chr1	-	86095551	86098079	FXYD domain-containing ion transport regulator 1
LOC691141	12.2214	6.1751	18.2677	2.95829	1.56476	0.000282449	0.00728728	chr8	+	20629813	20648525	hypothetical protein LOC691141
Cdca7l	42.1044	33.4446	50.7642	1.51786	0.60204	0.000284744	0.00733409	chr6	+	145146072	145191663	cell division cycle associated 7 like
Pabpc1	2576.77	2207.36	2946.18	1.33471	0.416522	0.000289421	0.00744198	chr7	-	72116139	72128433	poly(A) binding protein, cytoplasmic 1
Slc11a1	61.9605	47.6273	76.2938	1.60189	0.679778	0.000290332	0.00745283	chr9	+	73714691	73725511	solute carrier family 11 (proton-coupled divalent metal ion transporters), member 1
Slc7a2	329.975	277.741	382.21	1.37614	0.460623	0.000290963	0.00745648	chr16	-	54752118	54805406	solute carrier family 7 (cationic amino acid transporter, y+ system), member 2
Map3k14	99.9406	82.8716	117.01	1.41194	0.497676	0.000301385	0.00768481	chr10	-	92406097	92456276	mitogen-activated protein kinase kinase kinase 14
Gnai3	1050.86	905.939	1195.77	1.31992	0.400455	0.000301257	0.00768481	chr2	-	203668274	203706229	guanine nucleotide binding protein (G protein), alpha inhibiting 3
Rab13	177.987	143.653	212.321	1.47802	0.563661	0.0003053	0.00777145	chr2	+	182460997	182465393	RAB13, member RAS oncogene family
Capg	150.815	86.1499	215.481	2.50123	1.32264	0.000314339	0.00796187	chr4	+	105850320	105862109	capping protein (actin filament), gelsolin-like
Il10rb	135.836	108.868	162.803	1.49542	0.580553	0.000318477	0.00803997	chr11	+	31381342	31397079	interleukin 10 receptor, beta
Il13ra1	464.099	382.514	545.684	1.42657	0.512552	0.000326437	0.00818752	chrX	-	8758658	8820545	interleukin 13 receptor, alpha 1
Maml1	201.298	167.938	234.659	1.3973	0.482643	0.000330006	0.00826262	chr10	-	35814838	35850122	mastermind like 1 (Drosophila)
Tnfsf4	14.4567	7.19624	21.7172	3.01785	1.59352	0.000336046	0.00840006	chr13	+	77026336	77050221	tumor necrosis factor (ligand) superfamily, member 4
Hps1	148.946	125.237	172.654	1.37862	0.463227	0.000348952	0.00870664	chr1	+	248109642	248134450	Hermansky-Pudlak syndrome 1 homolog (human)
Nfe2l2	772.432	654.612	890.252	1.35997	0.443575	0.000349727	0.00870664	chr3	-	58366692	58394116	nuclear factor, erythroid derived 2, like 2
Lilrb4	20.3837	8.14992	32.6174	4.00218	2.00079	0.000352677	0.00875834	chr1	-	69165497	69170800	leukocyte immunoglobulin-like receptor, subfamily B, member 4
Cd8b	6.43642	1.43041	11.4424	7.99941	2.99989	0.000356942	0.00884985	chr4	+	104536453	104552680	CD8b molecule
Gngt2	13.2283	7.66076	18.7959	2.45352	1.29486	0.000360084	0.00891325	chr10	+	84554317	84557459	guanine nucleotide binding protein (G protein), gamma transducing activity polypeptide 2
Ccdc125	41.2246	29.9874	52.4617	1.74946	0.806906	0.000361011	0.00892171	chr2	+	31475994	31494913	coiled-coil domain containing 125
Apoe	36855.1	26940.7	46769.5	1.73602	0.795781	0.000364367	0.00897555	chr1	-	79003633	79006387	apolipoprotein E
RGD1305464	173.949	146.573	201.325	1.37355	0.457905	0.000366495	0.00901342	chr8	-	60995694	61006387	similar to human chromosome 15 open reading frame 39
Trim25	87.623	70.2169	105.029	1.49578	0.580899	0.000367629	0.00902674	chr10	+	77459843	77488371	tripartite motif-containing 25
Epsti1	60.1524	34.673	85.6318	2.4697	1.30433	0.000388846	0.00951706	chr15	+	58989875	59088931	epithelial stromal interaction 1 (breast)
Sp100	70.6509	51.321	89.9808	1.75329	0.810069	0.000395557	0.00964829	chr9	+	84374287	84409974	SP100 nuclear antigen
Stat3	2099.28	1823.95	2374.6	1.3019	0.38062	0.000396106	0.00964829	chr10	-	89821077	89872970	signal transducer and activator of transcription 3
Tcirg1	413.053	356.016	470.09	1.32042	0.400994	0.000407814	0.00991762	chr1	-	206420105	206429495	T-cell, immune regulator 1, ATPase, H+ transporting, lysosomal V0 subunit A3
Mafb	77.619	59.5714	95.6667	1.60592	0.683398	0.000415084	0.0100784	chr3	-	151116830	151118751	v-maf musculoaponeurotic fibrosarcoma oncogene homolog B (avian)
Apom	30.6413	21.9371	39.3454	1.79356	0.842823	0.000418247	0.010139	chr20	+	3754603	3757204	apolipoprotein M
Zfp36l2	717.383	594.824	839.942	1.41208	0.497826	0.00042206	0.0102152	chr6	-	7530952	7534988	zinc finger protein 36, C3H type-like 2
Klf6	193.332	166.264	220.401	1.32561	0.40666	0.000434685	0.0104875	chr17	-	75578497	75585072	Kruppel-like factor 6
Fcn1	38.9125	26.4408	51.3843	1.94337	0.958563	0.000441173	0.0106104	chr3	-	3797915	3801117	ficolin (collagen/fibrinogen domain containing) 1
Tsku	109.523	87.9862	131.06	1.48955	0.574873	0.000460266	0.0110522	chr1	-	155611068	155622378	tsukushin
Ptgr1	86.6048	70.6813	102.528	1.45057	0.536622	0.00048206	0.0115211	chr5	-	77010808	77029326	prostaglandin reductase 1
Parvg	68.6779	53.8951	83.4606	1.54857	0.630941	0.000483874	0.0115463	chr7	+	122322459	122341397	parvin, gamma
Apobr	29.8243	21.486	38.1625	1.77615	0.828757	0.000487231	0.0116083	chr1	+	185726046	185730550	---
Pgm5	801.792	683.282	920.302	1.34688	0.429626	0.000490484	0.0116676	chr1	-	228107410	228300939	phosphoglucomutase 5
Cd38	895.024	763.598	1026.45	1.34423	0.426778	0.000499932	0.0118738	chr14	-	72320478	72360329	CD38 molecule
LOC685157	7.94721	2.49565	13.3988	5.36885	2.42461	0.000509886	0.0120726	chr12	-	20536400	20542187	similar to paired immunoglobin-like type 2 receptor beta
Lrrn4cl	18.1156	12.3499	23.8814	1.93374	0.951392	0.000514883	0.012172	chr1	+	211520874	211523789	LRRN4 C-terminal like
Col5a3	576.44	497.157	655.722	1.31895	0.399384	0.000523473	0.0123559	chr8	-	19789060	19834241	collagen, type V, alpha 3
Lcp1	1282.53	1090.86	1474.2	1.35141	0.434466	0.000527012	0.0124202	chr15	+	56034456	56091880	lymphocyte cytosolic protein 1
A3galt2	196	158.293	233.706	1.47641	0.562097	0.00052939	0.012457	chr5	+	147981003	147994143	alpha 1,3-galactosyltransferase 2
Mx1	223.718	110.308	337.128	3.05624	1.61176	0.000530654	0.0124675	chr11	-	37438472	37462363	myxovirus (influenza virus) resistance 1
Ccdc148	65.1882	53.352	77.0243	1.4437	0.529772	0.000540455	0.01262	chr3	-	40579361	40856981	coiled-coil domain containing 148
Socs3	21.1111	15.3926	26.8296	1.74302	0.801587	0.00054441	0.0126929	chr10	-	107958467	107959330	suppressor of cytokine signaling 3
Col3a1	1284.96	806.527	1763.4	2.18641	1.12857	0.000549052	0.0127544	chr9	+	44281581	44317831	collagen, type III, alpha 1
RT1-A2	1412.3	917.88	1906.71	2.0773	1.05471	0.000551142	0.0127544	chr20	+	5021815	5025341	RT1 class Ia, locus A2
Sla	82.8239	60.8825	104.765	1.72078	0.783062	0.000551229	0.0127544	chr7	-	104153027	104202272	src-like adaptor
RT1-M6-2	94.7628	70.0508	119.475	1.70555	0.770233	0.000549753	0.0127544	chr20	+	1675508	1678425	RT1 class I, locus M6, gene 2
Prkd3	618.639	528.949	708.329	1.33912	0.42129	0.000555455	0.0128133	chr6	-	1727314	1796290	protein kinase D3
Glipr1	64.1688	43.5252	84.8123	1.94858	0.962422	0.000559877	0.0128958	chr7	-	51081711	51092707	GLI pathogenesis-related 1
Cd48	509.781	387.384	632.177	1.63191	0.706565	0.000589987	0.0135688	chr13	+	87684544	87708091	Cd48 molecule
Phyhd1	629.935	528.169	731.701	1.38535	0.470254	0.000600981	0.0138009	chr3	+	9310512	9325611	phytanoyl-CoA dioxygenase domain containing 1
Cyba	82.8704	53.3173	112.424	2.10857	1.07627	0.000613007	0.0140209	chr19	-	52713149	52721609	cytochrome b-245, alpha polypeptide
Dnase2a	259.414	199.051	319.777	1.6065	0.683923	0.000614243	0.0140209	chr19	-	24900948	24903617	deoxyribonuclease II alpha
Rab27a	216.273	182.62	249.926	1.36856	0.452657	0.000612766	0.0140209	chr8	+	77798829	77861090	RAB27A, member RAS oncogene family
Dntt	2.04972	0.309234	3.7902	12.2567	3.6155	0.000625462	0.0142255	chr1	+	246199855	246231792	deoxynucleotidyltransferase, terminal
Pdcd1	2.01358	0.316357	3.7108	11.7298	3.55211	0.000625561	0.0142255	chr9	-	93172542	93185687	programmed cell death 1
Slc2a5	206.924	135.233	278.615	2.06027	1.04283	0.000649689	0.0147198	chr5	+	167240441	167285761	solute carrier family 2 (facilitated glucose/fructose transporter), member 5
Gpr31	14.2987	8.74615	19.8512	2.2697	1.1825	0.000686837	0.0155076	chr1	-	47581860	47582820	G protein-coupled receptor 31
Sh3bp2	107.598	89.4854	125.71	1.40481	0.490372	0.000691312	0.0155703	chr14	-	81818727	81855875	SH3-domain binding protein 2
Abcc3	74.5018	59.5573	89.4463	1.50185	0.586743	0.000697893	0.0156954	chr10	-	82986551	83030799	ATP-binding cassette, sub-family C (CFTR/MRP), member 3
Col5a2	775.211	651.961	898.462	1.37809	0.462672	0.000701337	0.0157496	chr9	-	44374112	44525086	collagen, type V, alpha 2
Plagl2	111.558	94.041	129.075	1.37254	0.456851	0.000703803	0.0157817	chr3	-	143578876	143592055	pleiomorphic adenoma gene-like 2
Endou	46.9885	35.9094	58.0675	1.61705	0.693368	0.00072499	0.0161854	chr7	-	136423017	136443640	endonuclease, poly(U)-specific
Slc16a11	321.779	245.455	398.104	1.6219	0.697686	0.000733498	0.0163514	chr10	+	57051552	57055276	solute carrier family 16 (monocarboxylic acid transporters), member 11
Ctsd	9227.3	7718.94	10735.7	1.39082	0.475937	0.000735911	0.0163813	chr1	-	202619668	202631545	cathepsin D
Met	71.9127	59.3944	84.431	1.42153	0.507447	0.000743714	0.0165068	chr4	+	43134182	43211355	met proto-oncogene
Sall1	1143.89	1005.19	1282.59	1.27597	0.3516	0.00075305	0.0166897	chr19	+	19278882	19294448	sal-like 1 (Drosophila)
Akr1c12	14.7462	9.72924	19.7632	2.03132	1.02242	0.000754798	0.0167041	chr17	+	77142940	77155823	aldo-keto reductase family 1, member C12
Bcl2a1d	29.0918	17.5052	40.6783	2.32379	1.21648	0.00075942	0.0167821	chr8	+	94045108	94053777	B-cell leukemia/lymphoma 2 related protein A1d
Fkbp9	739.399	577.475	901.323	1.5608	0.642286	0.000764518	0.0168703	chr4	+	85816059	85865958	FK506 binding protein 9
Lpar6	119.175	90.8057	147.545	1.62484	0.7003	0.000770205	0.0169705	chr15	+	53875462	53877272	lysophosphatidic acid receptor 6
RGD1564927	54.2219	42.6724	65.7715	1.54131	0.624159	0.000776097	0.0170518	chr3	+	147239122	147257396	similar to TGFB-induced factor 2
Apol9a	42.1152	26.1929	58.0374	2.21577	1.1478	0.000783163	0.0171823	chr7	-	115472724	115479486	apolipoprotein L 9a
Steap1	6.56336	3.1197	10.007	3.20769	1.68153	0.000786942	0.0172156	chr4	+	24962597	24973106	six transmembrane epithelial antigen of the prostate 1
Mucdhl	65.6164	50.7351	80.4977	1.58663	0.665963	0.000791937	0.0173001	chr1	-	201462418	201470823	mucin and cadherin like
Stat1	1742.51	1452.23	2032.8	1.39978	0.485199	0.000795567	0.0173545	chr9	-	46455634	46497560	signal transducer and activator of transcription 1
Aoah	14.0784	6.12152	22.0352	3.59963	1.84785	0.000799861	0.0174233	chr17	-	51475253	51722447	acyloxyacyl hydrolase (neutrophil)
Pik3r5	26.7013	16.0461	37.3565	2.32807	1.21913	0.00081231	0.017644	chr10	+	55227871	55248301	phosphoinositide-3-kinase, regulatory subunit 5
Fam111a	429.423	209.743	649.102	3.09475	1.62982	0.000815312	0.017684	chr1	+	215581409	215597220	family with sequence similarity 111, member A
Stk10	196.688	158.158	235.218	1.48723	0.572632	0.000818665	0.0177315	chr10	+	17379244	17481768	serine/threonine kinase 10
Irf9	267.211	213.684	320.739	1.501	0.58592	0.000843709	0.018136	chr15	+	33739754	33744958	interferon regulatory factor 9
Lrrc33	89.4211	64.5206	114.321	1.77186	0.825264	0.000852431	0.0182554	chr11	+	70449115	70466411	leucine rich repeat containing 33
Dse	160.391	130.6	190.183	1.45623	0.542236	0.000864576	0.0184896	chr20	+	37568888	37647574	dermatan sulfate epimerase
Pald	378.328	327.246	429.41	1.31219	0.391982	0.000867021	0.0185159	chr20	-	28682110	28718682	paladin
Cd244	9.0296	4.51443	13.5448	3.00032	1.58512	0.000873775	0.0186226	chr13	+	87513412	87531211	Cd244 molecule, natural killer cell receptor 2B4
Uts2	445.435	275.284	615.585	2.23618	1.16104	0.000874463	0.0186226	chr5	+	168143314	168148700	urotensin 2
Ehbp1l1	251.854	218.106	285.602	1.30946	0.388977	0.000899108	0.0190676	chr1	-	208331749	208353711	EH domain binding protein 1-like 1
Slc35d1	150.03	126.198	173.861	1.37768	0.462243	0.000907812	0.0191988	chr5	-	124107947	124154018	solute carrier family 35 (UDP-glucuronic acid/UDP-N-acetylgalactosamine dual transporter), member D1
Arhgap25	103.991	74.8411	133.142	1.77899	0.83106	0.00091229	0.0192668	chr4	-	121620925	121700835	Rho GTPase activating protein 25
Alox12	23.0306	16.609	29.4521	1.77326	0.826403	0.000915673	0.0192848	chr10	-	57080602	57092874	arachidonate 12-lipoxygenase
Ticam2	42.1278	31.9137	52.3418	1.6401	0.713788	0.000925808	0.0194178	chr18	-	40776775	40793784	toll-like receptor adaptor molecule 2
S100a10	828.733	682.204	975.261	1.42957	0.515585	0.00093942	0.0196492	chr2	+	186645673	186654321	S100 calcium binding protein A10
Mgst1	598	470.932	725.067	1.53964	0.622594	0.0009413	0.0196616	chr4	+	175248653	175263881	microsomal glutathione S-transferase 1
Tagln2	817.44	678.02	956.861	1.41126	0.496982	0.000945676	0.0197259	chr13	+	88505257	88512178	transgelin 2
Psmb9	73.4111	49.8758	96.9464	1.94376	0.958847	0.000948887	0.0197659	chr20	+	4801186	4806608	proteasome (prosome, macropain) subunit, beta type 9 (large multifunctional peptidase 2)
Mboat1	66.6065	52.983	80.2299	1.51426	0.59861	0.000953151	0.0198276	chr17	-	40789598	40849485	membrane bound O-acyltransferase domain containing 1
Osr1	28.9655	18.5017	39.4293	2.13112	1.09161	0.000981589	0.020336	chr6	+	33074411	33076769	odd-skipped related 1 (Drosophila)
Man1c1	399.988	333.476	466.499	1.3989	0.484292	0.000995507	0.0205406	chr5	-	153318030	153459786	mannosidase, alpha, class 1C, member 1
Fabp4	3.13557	0.614086	5.65705	9.21215	3.20354	0.00100064	0.0205907	chr2	+	93536132	93540734	fatty acid binding protein 4, adipocyte
Top2a	28.5126	20.0003	37.0248	1.85121	0.888468	0.00101059	0.0207496	chr10	-	87771336	87800962	topoisomerase (DNA) II alpha
Bcl3	26.3261	17.0149	35.6374	2.09449	1.0666	0.00102689	0.0210057	chr1	-	79122800	79137035	B-cell CLL/lymphoma 3
Hbegf	95.1805	78.6628	111.698	1.41996	0.505852	0.00102769	0.0210057	chr18	-	29143566	29153944	heparin-binding EGF-like growth factor
Dennd2c	52.4217	40.1331	64.7103	1.61239	0.689202	0.00104549	0.0212272	chr2	+	198357805	198403191	DENN/MADD domain containing 2C
Enpp3	66.4172	51.6971	81.1373	1.56947	0.650282	0.00105211	0.0213162	chr1	+	21087401	21159924	ectonucleotide pyrophosphatase/phosphodiesterase 3
Plcb3	335.145	292.933	377.357	1.2882	0.365356	0.00105267	0.0213162	chr1	-	209628424	209643694	phospholipase C, beta 3 (phosphatidylinositol-specific)
Nucb2	293.648	256.587	330.709	1.28888	0.366115	0.00107011	0.0216119	chr1	+	174605676	174642111	nucleobindin 2
Omd	110.141	76.2347	144.046	1.88951	0.918014	0.00107353	0.0216524	chr17	-	21015178	21023126	osteomodulin
Prps2	391.857	335.544	448.17	1.33565	0.417542	0.00108394	0.0218047	chrX	+	47274361	47315274	phosphoribosyl pyrophosphate synthetase 2
Phldb3	16.8683	11.2305	22.5062	2.00402	1.0029	0.00108923	0.0218534	chr1	+	79893172	79910727	pleckstrin homology-like domain, family B, member 3
RT1-CE5	1172.73	822.477	1522.99	1.85171	0.888856	0.00108888	0.0218534	chr20	-	3509592	3513732	RT1 class I, locus CE5
Anpep	86.0709	70.2575	101.884	1.45016	0.536208	0.00110891	0.0221899	chr1	-	135600750	135619208	alanyl (membrane) aminopeptidase
Wwtr1	144.278	125.137	163.42	1.30593	0.385076	0.00111675	0.0223174	chr2	-	146713976	146831603	WW domain containing transcription regulator 1
Fxyd3	146.151	122.876	169.426	1.37884	0.463454	0.00112439	0.0224407	chr1	-	86113705	86120488	FXYD domain-containing ion transport regulator 3
Mfrp	4.42105	1.79684	7.04526	3.92092	1.97119	0.00113387	0.0225709	chr8	+	47084055	47089218	membrane frizzled-related protein
LOC688090	40.8636	28.0274	53.6997	1.91597	0.938073	0.00114443	0.0227217	chr20	-	4731215	4736133	similar to RT1 class II histocompatibility antigen, B-1 beta chain precursor (RT1.B-beta(1))
Ccl3	6.10638	2.77056	9.4422	3.40805	1.76895	0.00115126	0.0227422	chr10	-	71744558	71746109	chemokine (C-C motif) ligand 3
Cxcl10	62.5898	33.5882	91.5914	2.7269	1.44726	0.00115143	0.0227422	chr14	+	17265985	17268183	chemokine (C-X-C motif) ligand 10
Cd1d1	28.2376	21.1538	35.3214	1.66975	0.73963	0.00114894	0.0227422	chr2	-	179011164	179014672	CD1d1 molecule
Pyroxd2	153.547	130.569	176.525	1.35197	0.435058	0.00114775	0.0227422	chr1	+	248136868	248162250	pyridine nucleotide-disulphide oxidoreductase domain 2
Dok1	34.1581	23.8848	44.4314	1.86023	0.895484	0.00115329	0.0227494	chr4	-	117242747	117245209	docking protein 1
Tmem43	509.29	436.99	581.591	1.3309	0.412406	0.00116228	0.0228972	chr4	+	125656687	125671827	transmembrane protein 43
Lrrc55	113.669	93.1935	134.144	1.43941	0.525477	0.0011705	0.0230295	chr3	-	68414796	68427502	leucine rich repeat containing 55
Eya2	185.331	145.823	224.84	1.54187	0.624682	0.00119293	0.023427	chr3	+	156731489	156848691	eyes absent homolog 2 (Drosophila)
Tmem156	8.67815	3.90653	13.4498	3.44289	1.78362	0.00119859	0.023461	chr14	+	45925109	45954140	transmembrane protein 156
Atp1a1	10343.1	9110.65	11575.6	1.27056	0.345461	0.00119849	0.023461	chr2	-	196657748	196687242	ATPase, Na+/K+ transporting, alpha 1 polypeptide
Baz1a	111.734	93.3076	130.16	1.39495	0.480215	0.00120042	0.0234666	chr6	-	75238649	75322381	bromodomain adjacent to zinc finger domain, 1A
Hrsp12	566.677	467.711	665.643	1.42319	0.50913	0.00121571	0.0236453	chr7	-	69930463	69944264	heat-responsive protein 12
Ctsb	11138.8	9618.4	12659.2	1.31615	0.396321	0.00121576	0.0236453	chr15	+	42402828	42423701	cathepsin B
Adamts9	171.421	135.437	207.405	1.53138	0.614831	0.0012233	0.0237616	chr4	-	126996603	127198909	a disintegrin-like and metalloprotease (reprolysin type) with thrombospondin type 1 motif, 9
Ifi44	190.636	128.494	252.778	1.96723	0.976169	0.00122713	0.0238057	chr2	-	250039103	250056890	interferon-induced protein 44
Csrp2	477.554	363.653	591.456	1.62643	0.701709	0.0012642	0.0243697	chr7	+	49910234	49929536	cysteine and glycine-rich protein 2
Cx3cr1	357.915	278.359	437.47	1.5716	0.652236	0.00128035	0.0246499	chr8	-	125033629	125047335	chemokine (C-X3-C motif) receptor 1
Itk	8.18791	4.83183	11.544	2.38915	1.2565	0.00129634	0.0248636	chr10	-	31455981	31518075	IL2-inducible T-cell kinase
Acoxl	19.9288	11.41	28.4476	2.49321	1.318	0.00131556	0.025169	chr3	+	115365278	115687566	acyl-Coenzyme A oxidase-like
Ccl4	3.21194	0.967106	5.45677	5.64236	2.4963	0.00131813	0.0251865	chr10	+	71759642	71761115	chemokine (C-C motif) ligand 4
Cyp27a1	197.571	163.869	231.274	1.41133	0.497057	0.00132432	0.0252731	chr9	+	74039203	74068648	cytochrome P450, family 27, subfamily a, polypeptide 1
Plod2	169.618	144.247	194.99	1.35178	0.434859	0.00132601	0.0252738	chr8	+	97525278	97623151	procollagen lysine, 2-oxoglutarate 5-dioxygenase 2
Plch1	419.708	363.377	476.039	1.31004	0.389613	0.00134294	0.0255646	chr2	-	153467155	153562651	phospholipase C, eta 1
Reck	372.534	321.544	423.523	1.31715	0.397423	0.00135352	0.0257338	chr5	+	60341437	60407710	reversion-inducing-cysteine-rich protein with kazal motifs
Sh2b3	364.108	311.56	416.655	1.33732	0.419344	0.00137245	0.0259964	chr12	+	35954678	35958446	SH2B adaptor protein 3
Cyp2d5	72.6784	57.6253	87.7315	1.52245	0.606392	0.00139948	0.0264426	chr7	-	120760433	120764940	cytochrome P450, family 2, subfamily d, polypeptide 5
Rapgef3	1057.27	936.741	1177.8	1.25734	0.330371	0.00142215	0.0268047	chr7	-	136452944	136474659	Rap guanine nucleotide exchange factor (GEF) 3
Kcnj5	15.1264	8.86236	21.3905	2.41364	1.27121	0.00142901	0.0268954	chr8	-	32082891	32104412	potassium inwardly-rectifying channel, subfamily J, member 5
RGD1311251	32.8047	24.1081	41.5014	1.72147	0.783642	0.00143226	0.0268954	chr8	+	56860022	56888403	similar to RIKEN cDNA 4930550C14
Prph	3241.83	2736.81	3746.84	1.36905	0.453178	0.00143139	0.0268954	chr7	+	137836151	137839931	peripherin
Plod2	169.786	144.478	195.093	1.35033	0.433309	0.0014363	0.0269382	chr8	+	97525278	97623151	procollagen lysine, 2-oxoglutarate 5-dioxygenase 2
Dennd2d	8.17727	4.0154	12.3391	3.07295	1.61962	0.00144895	0.027142	chr2	+	201780927	201799966	DENN/MADD domain containing 2D
Pnrc2	987.46	844.683	1130.24	1.33806	0.420145	0.001457	0.0272259	chr5	-	154652575	154655560	proline-rich nuclear receptor coactivator 2
Sirpa	2297.02	2029.13	2564.91	1.26405	0.338049	0.00145602	0.0272259	chr3	+	117210115	117247840	signal-regulatory protein alpha
Elk3	283.602	244.989	322.215	1.31522	0.395303	0.00147321	0.0274614	chr7	-	30278950	30314430	ELK3, member of ETS oncogene family
Mk1	320.048	279.26	360.835	1.29211	0.369727	0.00147158	0.0274614	chr16	-	19286293	19288783	Mk1 protein
Igtp	174.19	123.889	224.491	1.81204	0.857614	0.00151186	0.027909	chr10	+	43829272	43837086	interferon gamma induced GTPase
Slamf8	28.1026	20.1649	36.0402	1.78727	0.83776	0.00151074	0.027909	chr13	-	88586511	88596072	SLAM family member 8
Tlr4	79.7587	63.7229	95.7945	1.5033	0.588132	0.00150945	0.027909	chr5	+	83564099	83577735	toll-like receptor 4
Adora3	39.2156	29.6626	48.7686	1.64411	0.717311	0.00151729	0.0279754	chr2	+	201157781	201161425	adenosine A3 receptor
Vcsa1	1.52317	0.0715221	2.97481	41.5929	5.37827	0.0015802	0.0290299	chr14	-	21378052	21382729	variable coding sequence A1
Ly49s7	3.27344	1.09441	5.45248	4.98214	2.31676	0.00160096	0.0292949	chr4	-	168639722	168718115	Ly49 stimulatory receptor 7
Clic2	23.6859	17.3415	30.0303	1.7317	0.792191	0.00159973	0.0292949	chr20	+	66517	81543	chloride intracellular channel 2
Pi15	35.3067	25.9727	44.6407	1.71876	0.781366	0.00161243	0.0294447	chr5	-	463936	492169	peptidase inhibitor 15
Ctsk	112.309	78.1491	146.468	1.87422	0.906288	0.0016165	0.0294509	chr2	+	190394853	190405668	cathepsin K
Slc12a7	223.019	193.003	253.035	1.31104	0.390714	0.00161663	0.0294509	chr1	-	30280803	30334185	solute carrier family 12 (potassium/chloride transporters), member 7
Plac8	74.287	35.472	113.102	3.18849	1.67287	0.00163201	0.0296956	chr14	+	10302666	10325559	placenta-specific 8
Loxl1	71.8073	54.6755	88.9391	1.62667	0.701925	0.00164885	0.0299288	chr8	-	62083050	62106827	lysyl oxidase-like 1
Tgfbr2	388.34	325.431	451.249	1.38662	0.471573	0.00165071	0.0299288	chr8	-	120593594	120680453	transforming growth factor, beta receptor II
Ctse	44.8853	26.3129	63.4578	2.41166	1.27003	0.00169995	0.0307483	chr13	+	44582910	44605241	cathepsin E
March1	30.3449	22.6617	38.0282	1.67808	0.746815	0.00172803	0.0311365	chr13	-	100747293	100806258	membrane-Associated Ring Finger (C3HC4) 1
RT1-EC2	425.343	302.992	547.694	1.80762	0.854092	0.00174124	0.0312719	chr20	+	2869955	2886810	RT1 class Ib, locus EC2
Tgif1	92.9757	72.3103	113.641	1.57157	0.652209	0.00174182	0.0312719	chr9	-	110043165	110052783	TGFB-induced factor homeobox 1
Sbno2	271.98	242.537	301.423	1.24279	0.313586	0.00174325	0.0312719	chr7	+	11117834	11161863	strawberry notch homolog 2 (Drosophila)
Ripk1	209.823	183.207	236.44	1.29056	0.368002	0.00175017	0.0313591	chr17	-	37183590	37216533	receptor (TNFRSF)-interacting serine-threonine kinase 1
Cd200r1	6.69725	3.56576	9.82873	2.75642	1.46279	0.00179104	0.0319786	chr11	-	57427236	57459716	CD200 receptor 1
Rt1.aa	443.598	320.836	566.359	1.76526	0.819881	0.00183487	0.0326466	chr20	+	2741033	2870185	---
Ech1	1446.71	1281.4	1612.03	1.25802	0.331152	0.00183777	0.03266	chr1	+	83932719	83938918	enoyl coenzyme A hydratase 1, peroxisomal
Add3	4001.81	3529.99	4473.63	1.26732	0.341781	0.00184925	0.0328257	chr1	-	259347672	259455407	adducin 3 (gamma)
Sox2	832.703	712.883	952.522	1.33615	0.418087	0.00188919	0.0334568	chr2	+	120969020	120971430	SRY (sex determining region Y)-box 2
Nid2	326.371	272.45	380.292	1.39583	0.481119	0.00190053	0.0335797	chr15	-	4801182	4856895	nidogen 2
Cd8a	10.0882	5.61493	14.5616	2.59337	1.37483	0.0019088	0.0336817	chr4	+	104589921	104594159	CD8a molecule
Elf1	176.823	149.893	203.753	1.35932	0.44288	0.00191072	0.0336817	chr15	+	60793793	60835189	E74-like factor 1
Snai3	2.03628	0.379493	3.69306	9.73156	3.28267	0.00193659	0.0338249	chr19	-	52742686	52749406	snail homolog 3 (Drosophila)
Il1rl1	19.7389	12.7857	26.6922	2.08765	1.06188	0.00192904	0.0338249	chr9	+	39577878	39624781	interleukin 1 receptor-like 1
Galm	370.591	316.423	424.758	1.34238	0.424788	0.00193657	0.0338249	chr6	+	3024122	3078720	galactose mutarotase (aldose 1-epimerase)
Timp3	1363	1193.91	1532.09	1.28325	0.359804	0.00193467	0.0338249	chr7	-	19677145	19727072	TIMP metallopeptidase inhibitor 3
Rnd3	371.365	326.326	416.403	1.27604	0.351669	0.00195316	0.0340752	chr3	-	32101432	32118785	Rho family GTPase 3
C1galt1	140.206	115.381	165.03	1.4303	0.516316	0.00196181	0.034187	chr4	+	32903433	32933952	core 1 synthase, glycoprotein-N-acetylgalactosamine 3-beta-galactosyltransferase, 1
Hist1h4b	127.052	105.116	148.987	1.41736	0.503203	0.00196887	0.034271	chr17	+	50113498	50117942	histone cluster 1, H4b
Akap13	526.559	439.178	613.941	1.39793	0.483292	0.002021	0.0350982	chr1	+	131052673	131360512	A kinase (PRKA) anchor protein 13
Slc44a2	1149.82	1019.56	1280.07	1.25551	0.328278	0.00203649	0.0352869	chr8	+	20433913	20451580	solute carrier family 44, member 2
Tab2	1149.3	1024.19	1274.41	1.24431	0.315348	0.00205195	0.0355144	chr1	-	2568535	2617742	---
Hey2	330.746	277.449	384.042	1.38419	0.469042	0.00205875	0.0355917	chr1	+	27505116	27515204	hairy/enhancer-of-split related with YRPW motif 2
RT1-Da	161.581	100.507	222.654	2.2153	1.14751	0.00206128	0.035595	chr20	+	4636309	4641282	RT1 class II, locus Da
Sntb1	55.4101	45.9021	64.9181	1.41427	0.50006	0.00206812	0.0356325	chr7	-	92156714	92426444	syntrophin, beta 1
Ctf1	48.9503	38.3467	59.5539	1.55304	0.635095	0.00208311	0.0358098	chr1	+	187001444	187006655	cardiotrophin 1
Il18bp	45.1538	35.7496	54.5581	1.52612	0.609865	0.00209343	0.0359466	chr1	-	159471808	159473288	interleukin 18 binding protein
Pion	25.5326	16.6941	34.3712	2.05888	1.04186	0.00211797	0.0363271	chr4	-	9306308	9401421	pigeon homolog (Drosophila)
RGD1562552	41.573	31.6488	51.4972	1.62714	0.702341	0.00212223	0.0363594	chr18	-	28355028	28357168	similar to hypothetical protein LOC340061
Chi3l1	1056.35	869.054	1243.64	1.43103	0.517049	0.00217414	0.0371652	chr13	+	47139657	47147591	chitinase 3-like 1
Pdgfc	63.9963	52.0215	75.9712	1.46038	0.546344	0.00218308	0.0372418	chr2	+	172635731	172811004	platelet derived growth factor C
Ano6	475.819	419.16	532.478	1.27035	0.345223	0.00218859	0.0372867	chr7	+	134434774	134624126	anoctamin 6
Mrgprx3	18.7755	12.7996	24.7514	1.93376	0.95141	0.00219278	0.0373165	chr1	-	97729770	97757150	MAS-related GPR, member X3
Ptbp3	182.891	148.13	217.651	1.46932	0.55515	0.00220384	0.0374628	chr5	-	77551328	77635122	---
Chrdl1	90.7712	78.3275	103.215	1.31774	0.398061	0.00225482	0.0380327	chrX	+	35143323	35246363	kohjirin
Kcnn4	26.5366	14.6413	38.432	2.62491	1.39227	0.00226272	0.0380816	chr1	+	79613735	79628887	potassium intermediate/small conductance calcium-activated channel, subfamily N, member 4
Rassf6	49.2359	38.5798	59.8921	1.55242	0.634521	0.00232797	0.0390076	chr14	+	18956710	18987702	Ras association (RalGDS/AF-6) domain family member 6
Il17ra	403.857	358.586	449.129	1.2525	0.324811	0.00233831	0.0391377	chr4	+	156838352	156862345	interleukin 17 receptor A
Fmo5	56.4084	42.7231	70.0937	1.64065	0.714268	0.00235517	0.0393337	chr2	+	192463086	192490032	flavin containing monooxygenase 5
Igsf11	1012.32	900.922	1123.72	1.24729	0.318803	0.00236878	0.0393884	chr11	-	63501592	63640441	immunoglobulin superfamily, member 11
Mmp12	6.65672	0	13.3134	Inf	Inf	0.00242314	0.0400738	chr8	+	4249934	4259837	matrix metallopeptidase 12
Rbl1	39.4019	31.5554	47.2483	1.49731	0.582377	0.0024309	0.0401585	chr3	-	147734621	147796630	retinoblastoma-like 1 (p107)
Mtmr11	172.243	151.812	192.674	1.26916	0.343874	0.00247666	0.0406502	chr2	+	190967420	190976038	myotubularin related protein 11
Fam212a	23.7984	17.604	29.9929	1.70376	0.768721	0.00252884	0.0413386	chr8	-	113253800	113255490	---
Asb2	40.0721	29.2141	50.9301	1.74334	0.801853	0.00253621	0.0414048	chr6	-	127609499	127645492	ankyrin repeat and SOCS box-containing 2
Sned1	161.177	130.755	191.599	1.46533	0.551223	0.0025553	0.0415829	chr9	+	92509498	92568597	sushi, nidogen and EGF-like domains 1
Dkk3	1829.23	1597.86	2060.6	1.2896	0.36692	0.00264824	0.0430395	chr1	-	169924616	169964692	dickkopf homolog 3 (Xenopus laevis)
Ltbp1	254.436	204.621	304.251	1.48689	0.572303	0.00265347	0.0430426	chr6	-	19942625	20355085	latent transforming growth factor beta binding protein 1
Fibin	600.139	476.179	724.1	1.52065	0.604685	0.00267633	0.0433673	chr3	-	95877763	95880035	fin bud initiation factor homolog (zebrafish)
Man2a1	351.63	304.744	398.516	1.30771	0.387038	0.00268863	0.0434602	chr9	+	103302747	103521769	mannosidase, alpha, class 2A, member 1
Chat	844.069	733.868	954.271	1.30033	0.378877	0.00272393	0.0439054	chr16	-	7911693	7973201	choline acetyltransferase
Limd2	335.015	268.433	401.597	1.49608	0.581188	0.0027475	0.0441565	chr10	-	95552508	95554534	LIM domain containing 2
Twist1	27.7968	18.2635	37.3301	2.04397	1.03138	0.00276309	0.0443024	chr6	+	52605868	52607862	twist homolog 1 (Drosophila)
Bnc2	29.2935	21.7	36.887	1.69986	0.765416	0.0027726	0.0443915	chr5	-	103143809	103474243	basonuclin 2
Hgf	25.4797	18.7302	32.2291	1.7207	0.782995	0.00279065	0.0446035	chr4	-	14864310	14932513	hepatocyte growth factor
Oasl2	105.466	63.7674	147.165	2.30784	1.20654	0.00280354	0.0447627	chr12	-	42996524	43009338	2'-5' oligoadenylate synthetase-like 2
Cmtm7	165.773	140.542	191.004	1.35905	0.442601	0.0028211	0.044996	chr8	-	119175164	119202081	CKLF-like MARVEL transmembrane domain containing 7
Atf5	1041.84	920.249	1163.44	1.26426	0.338295	0.00287915	0.0458013	chr1	-	95284510	95286786	activating transcription factor 5
Klf11	175.309	150.681	199.937	1.32689	0.408047	0.00290988	0.0462186	chr6	+	42296220	42307925	Kruppel-like factor 11
Crb2	50.8881	40.6293	61.1469	1.505	0.589759	0.00291353	0.0462285	chr3	+	17539287	17559629	crumbs homolog 2 (Drosophila)
Rsad2	166.943	98.1953	235.69	2.40022	1.26317	0.00293099	0.0464572	chr6	-	44100774	44113910	radical S-adenosyl methionine domain containing 2
Jun	1112.56	976.241	1248.88	1.27928	0.355326	0.00293885	0.0465333	chr5	-	115358166	115361259	Jun oncogene
Gpr84	61.848	46.1194	77.5765	1.68208	0.750244	0.00298841	0.0469281	chr7	-	142217810	142220004	G protein-coupled receptor 84
Adamtsl3	95.0247	77.6415	112.408	1.44778	0.533841	0.00298655	0.0469281	chr1	+	138563869	138878648	ADAMTS-like 3
Ppp1r3b	47.711	39.604	55.818	1.4094	0.495084	0.00297775	0.0469281	chr16	-	60552437	60564789	protein phosphatase 1, regulatory (inhibitor) subunit 3B
Gdpd2	255.063	227.67	282.455	1.24063	0.311078	0.00298185	0.0469281	chrX	+	88744484	88753272	glycerophosphodiester phosphodiesterase domain containing 2
Carhsp1	1094.9	980.419	1209.39	1.23354	0.302808	0.0029781	0.0469281	chr10	+	6986582	7000181	calcium regulated heat stable protein 1
Tapbpl	219.847	189.893	249.801	1.31549	0.395597	0.00299937	0.0470034	chr4	-	161342550	161350002	TAP binding protein-like
Maob	1083.29	960.892	1205.68	1.25475	0.327404	0.00302771	0.0473988	chrX	+	17553528	17657852	monoamine oxidase B
Nkx6-1	162.04	141.391	182.689	1.29208	0.369696	0.00304749	0.0476108	chr14	+	9214742	9221670	NK6 homeobox 1
Klrk1	6.51958	3.17905	9.86011	3.10159	1.63301	0.00305364	0.0476581	chr4	-	166914785	166922659	killer cell lectin-like receptor subfamily K, member 1
Arhgap9	78.8949	58.9627	98.8271	1.67609	0.745103	0.00306074	0.0477199	chr7	+	67280266	67288357	Rho GTPase activating protein 9
Itgad	2.90175	1.21445	4.58904	3.77869	1.91789	0.00308686	0.0480781	chr1	+	187436290	187464212	integrin, alpha D
Maf	330.115	295.617	364.613	1.23339	0.302634	0.00310257	0.0482243	chr19	-	45859509	45861454	v-maf musculoaponeurotic fibrosarcoma oncogene homolog (avian)
RGD1309362	312.388	159.92	464.855	2.9068	1.53943	0.00313699	0.0485612	chr18	+	56154354	56179807	similar to interferon-inducible GTPase
Cd9	3768.01	3307.26	4228.75	1.27863	0.354596	0.00314753	0.0486184	chr4	-	162279461	162312889	CD9 molecule
Slc35a1	278.339	247.437	309.241	1.24978	0.32167	0.00314402	0.0486184	chr5	-	51271751	51290346	solute carrier family 35 (CMP-sialic acid transporter), member A1
Efhc1	103.052	86.9296	119.175	1.37094	0.455163	0.00319	0.0491324	chr9	+	19695814	19750261	EF-hand domain (C-terminal) containing 1
Cpz	61.749	48.4925	75.0054	1.54674	0.629231	0.00319431	0.0491491	chr14	+	80857370	80880592	carboxypeptidase Z
Vil1	24.7165	18.7839	30.6491	1.63167	0.70635	0.0032238	0.049503	chr9	+	73748631	73776347	villin 1
Yap1	360.468	309.966	410.97	1.32585	0.406923	0.00322254	0.049503	chr8	-	4780844	4848881	yes-associated protein 1
S100a3	26.2832	18.8278	33.7385	1.79195	0.841529	0.00323172	0.0495748	chr2	+	182881053	182883821	S100 calcium binding protein A3
Vangl1	185.878	159.718	212.039	1.32759	0.408807	0.00323867	0.0496314	chr2	-	197248679	197296021	vang-like 1 (van gogh, Drosophila)
Atoh8	43.1611	32.9655	53.3568	1.61857	0.694716	0.00325387	0.0498143	chr4	-	105499941	105532118	atonal homolog 8 (Drosophila)
Plscr4	137.594	115.859	159.33	1.37521	0.459656	0.00326704	0.0499657	chr8	+	97428402	97466096	phospholipid scramblase 4
Cntf	294.806	241.739	347.873	1.43904	0.525108	0.003272	0.0499915	chr1	-	215842667	215844691	ciliary neurotrophic factor
GENES DOWNREGULATED IN SCI RATS (N=245)
name	baseMean	baseMeanControl	baseMeanSCI	foldChange	log2FoldChange	pval	padj	chr	strand	begin	end	description
Serinc1	15652.8	16521.9	14783.7	0.894797	-0.160367	0.00313597	0.0485612	chr20	-	36541194	36560101	serine incorporator 1
Cox7b	2146.97	2321.38	1972.56	0.849737	-0.234911	0.00245585	0.0403521	chrX	+	94138055	94144305	cytochrome c oxidase subunit VIIb
Tmx2	3846.75	4196.41	3497.08	0.833349	-0.263007	0.00274932	0.0441565	chr3	-	67880725	67888376	thioredoxin-related transmembrane protein 2
Lancl1	1734.68	1892.81	1576.55	0.832914	-0.26376	0.00275109	0.0441565	chr9	-	65799078	65828986	LanC lantibiotic synthetase component C-like 1 (bacterial)
Apln	770.827	841.123	700.53	0.832851	-0.263869	0.00203195	0.0352482	chrX	-	134387284	134396762	apelin
Pea15a	14109.5	15414.8	12804.3	0.83065	-0.267688	0.00277447	0.0443915	chr13	-	88187673	88197296	phosphoprotein enriched in astrocytes 15A
Hip1	1235.59	1350.18	1121	0.830259	-0.268367	0.00255334	0.0415829	chr12	+	22287860	22422163	huntingtin interacting protein 1
Tpi1	9280.21	10158.4	8402.05	0.827107	-0.273855	0.00243688	0.0401861	chr4	-	160933340	160936871	triosephosphate isomerase 1
Enpp2	7710.79	8440.45	6981.14	0.827106	-0.273857	0.00207985	0.0357941	chr7	-	91295823	91377850	ectonucleotide pyrophosphatase/phosphodiesterase 2
Elovl2	1451.24	1589.11	1313.38	0.826488	-0.274935	0.000921026	0.0193708	chr17	+	29492348	29532622	elongation of very long chain fatty acids (FEN1/Elo2, SUR4/Elo3, yeast)-like 2
Calm3	8782	9628.16	7935.85	0.824233	-0.278875	0.00225134	0.038016	chr1	-	77245608	77252717	calmodulin 3
Pppde2	1162.11	1277.05	1047.16	0.819985	-0.286331	0.0023521	0.0393254	chr7	-	120380504	120401688	PPPDE peptidase domain containing 2
Syndig1	678.078	745.711	610.445	0.818608	-0.288755	0.00220708	0.0374761	chr3	+	139434169	139834916	---
Capns1	3427.96	3770.74	3085.19	0.818193	-0.289487	0.00245017	0.0403295	chr1	+	85519567	85525920	calpain, small subunit 1
LOC100363531	696.749	766.521	626.977	0.817952	-0.289913	0.00189661	0.0335494	chrX	-	94138089	94153668	LRRGT00182-like
Auh	1570.98	1730.5	1411.46	0.815636	-0.294003	0.00299455	0.0469762	chr17	+	18147849	18251863	AU RNA binding protein/enoyl-coenzyme A hydratase
Sgtb	630.639	694.831	566.448	0.815231	-0.29472	0.00265045	0.0430395	chr2	+	35031974	35065686	small glutamine-rich tetratricopeptide repeat (TPR)-containing, beta
Ttc1	1398.17	1541.24	1255.1	0.814341	-0.296296	0.00241187	0.0400177	chr10	-	28836003	28860967	tetratricopeptide repeat domain 1
Cnp	18934.9	20925	16944.7	0.809784	-0.304391	0.00226061	0.0380816	chr10	+	89519420	89525978	2',3'-cyclic nucleotide 3' phosphodiesterase
Ncald	3035.86	3354.94	2716.78	0.809784	-0.304391	0.00241993	0.0400642	chr7	-	72875313	72976373	neurocalcin delta
Scn4b	7439	8223.2	6654.81	0.809273	-0.305302	0.00304723	0.0476108	chr8	+	48091560	48106735	sodium channel, voltage-gated, type IV, beta
Atp6v1g2	5172.85	5728.11	4617.59	0.806128	-0.310919	0.00193563	0.0338249	chr20	-	3626300	3628514	ATPase, H+ transporting, lysosomal V1 subunit G2
Rab3a	7527.96	8336.56	6719.36	0.806011	-0.311128	0.0016023	0.0292949	chr16	-	19189765	19193874	RAB3A, member RAS oncogene family
Mdh1	11556.6	12798.6	10314.6	0.805914	-0.311303	0.000844474	0.018136	chr14	-	102259130	102273788	malate dehydrogenase 1, NAD (soluble)
Gnal	680.109	753.219	607	0.805874	-0.311374	0.00313411	0.0485612	chr18	+	63595605	63735803	guanine nucleotide binding protein, alpha stimulating, olfactory type
Eif5a2	3988.91	4418.44	3559.38	0.805573	-0.311913	0.00142212	0.0268047	chr2	+	116143428	116160194	eukaryotic translation initiation factor 5A2
Fbxo9	1758.47	1948.91	1568.03	0.804568	-0.313714	0.00225027	0.038016	chr8	-	83056070	83081992	f-box protein 9
Cox7c	2115.08	2344.97	1885.2	0.803931	-0.314856	0.00128709	0.0247174	chr2	-	15254039	15256065	cytochrome c oxidase, subunit VIIc
Mapk8ip1	5966.17	6619.4	5312.94	0.802632	-0.31719	0.0029565	0.0467605	chr3	-	76781503	76790661	mitogen-activated protein kinase 8 interacting protein 1
Hs3st1	471.349	523.046	419.651	0.80232	-0.31775	0.00317343	0.0489267	chr14	+	76438228	76439155	heparan sulfate (glucosamine) 3-O-sulfotransferase 1
Acsl6	3810.65	4229.42	3391.87	0.80197	-0.318379	0.00175379	0.0313871	chr10	+	39729804	39778105	acyl-CoA synthetase long-chain family member 6
Sncb	5801.94	6440.55	5163.32	0.801689	-0.318885	0.00224001	0.0379508	chr17	+	15907497	15915705	synuclein, beta
Nckipsd	2307.41	2562.32	2052.49	0.80103	-0.320073	0.00243784	0.0401861	chr8	+	113863905	113873968	NCK interacting protein with SH3 domain
LOC500959	2951.2	3279.71	2622.68	0.799667	-0.322529	0.00121342	0.0236453	chr8	-	24852574	24853359	triosephosphate isomerase
Trim37	3175.27	3529.65	2820.89	0.799198	-0.323375	0.00170864	0.0308323	chr10	+	75404910	75537072	tripartite motif-containing 37
Stip1	3732.14	4148.74	3315.55	0.79917	-0.323426	0.00124661	0.0241222	chr1	-	209693426	209712776	stress-induced phosphoprotein 1
Sigmar1	1124.38	1249.9	998.857	0.799149	-0.323463	0.00215275	0.0368408	chr5	-	59162536	59165310	sigma non-opioid intracellular receptor 1
Mgst3	1323.16	1470.99	1175.34	0.799011	-0.323712	0.00158957	0.0291669	chr13	-	83038049	83058802	microsomal glutathione S-transferase 3
Stmn3	8375.12	9310.83	7439.4	0.799005	-0.323724	0.00206788	0.0356325	chr3	-	170446807	170454900	stathmin-like 3
Ccdc92	3185.67	3541.91	2829.43	0.798842	-0.324018	0.00274616	0.0441565	chr12	+	32898193	32924599	coiled-coil domain containing 92
Tuba4a	5115.45	5688.98	4541.91	0.798369	-0.324872	0.00135972	0.0257872	chr9	-	74496507	74500192	tubulin, alpha 4A
Stard10	693.183	771.367	614.999	0.797285	-0.326832	0.00236829	0.0393884	chr1	+	158819969	158845081	StAR-related lipid transfer (START) domain containing 10
Slc17a6	3380.9	3762.27	2999.53	0.797266	-0.326866	0.000651269	0.0147338	chr1	+	101425974	101466023	solute carrier family 17 (sodium-dependent inorganic phosphate cotransporter), member 6
Phactr3	865.682	963.342	768.021	0.797247	-0.326902	0.00315025	0.0486184	chr3	+	167365399	167424378	phosphatase and actin regulator 3
Ina	6765.92	7538.49	5993.35	0.795033	-0.330913	0.00229358	0.038526	chr1	+	252328185	252340997	internexin neuronal intermediate filament protein, alpha
Aacs	685.182	763.83	606.534	0.794069	-0.332664	0.00285671	0.0455163	chr12	-	32206862	32250583	acetoacetyl-CoA synthetase
Tecr	10885.3	12136.8	9633.85	0.793775	-0.333198	0.00148222	0.0275957	chr19	+	26232601	26259288	trans-2,3-enoyl-CoA reductase
Camk1g	562.157	626.812	497.502	0.793703	-0.333329	0.00252944	0.0413386	chr13	-	109192832	109216471	calcium/calmodulin-dependent protein kinase IG
LOC502894	752.276	839.7	664.851	0.791771	-0.336845	0.000988328	0.0204478	chr4	-	163481392	163502412	hypothetical protein LOC502894
Egln3	742.486	828.88	656.093	0.791542	-0.337262	0.0025227	0.041317	chr6	-	74451037	74476506	EGL nine homolog 3 (C. elegans)
Adap1	1967.04	2196.1	1737.98	0.791394	-0.337532	0.00298399	0.0469281	chr12	+	15825016	15877643	ArfGAP with dual PH domains 1
Scn1b	5049.76	5644.34	4455.18	0.789318	-0.341322	0.00269061	0.0434602	chr1	-	86162253	86172128	sodium channel, voltage-gated, type I, beta
Gpr37	5027.46	5621.87	4433.06	0.788537	-0.342749	0.000626002	0.0142255	chr4	-	52166917	52188983	G protein-coupled receptor 37
Atp9b	1082.27	1210.87	953.669	0.787589	-0.344486	0.00221696	0.037602	chr18	-	77616787	77812509	ATPase, class II, type 9B
Cox6a1	3851.99	4310.55	3393.43	0.787239	-0.345127	0.00172958	0.0311365	chr12	+	42530090	42533144	cytochrome c oxidase, subunit VIa, polypeptide 1
Svop	931.079	1042.45	819.707	0.786326	-0.3468	0.000549706	0.0127544	chr12	+	43566783	43624986	SV2 related protein
Atp1a4	1006.04	1126.87	885.206	0.785542	-0.348239	0.00101108	0.0207496	chr13	-	88213847	88249075	ATPase, Na+/K+ transporting, alpha 4 polypeptide
Ppp2r2c	1422.28	1593.39	1251.17	0.785222	-0.348827	0.00108284	0.0218047	chr14	-	79417923	79515914	protein phosphatase 2 (formerly 2A), regulatory subunit B, gamma isoform
Fchsd1	1175.39	1316.94	1033.84	0.78503	-0.34918	0.00149278	0.0276737	chr18	-	30878454	30890675	FCH and double SH3 domains 1
Fchsd1	1175.39	1316.94	1033.84	0.78503	-0.34918	0.00149278	0.0276737	chr18	-	30878454	30890675	FCH and double SH3 domains 1
Sema7a	2812.81	3155.16	2470.47	0.782992	-0.352931	0.00119378	0.023427	chr8	+	61717448	61739529	sema domain, immunoglobulin domain (Ig), and GPI membrane anchor, (semaphorin) 7A
Plekhb1	12167.6	13650.1	10685	0.782782	-0.353317	0.00124566	0.0241222	chr1	-	158081931	158096197	pleckstrin homology domain containing, family B (evectins) member 1
Nelf	2178.54	2444	1913.09	0.78277	-0.353339	0.00103552	0.021109	chr3	+	5201580	5210256	nasal embryonic LHRH factor
Ccdc28a	450.365	505.548	395.182	0.781691	-0.35533	0.00149367	0.0276737	chr1	-	13269164	13284200	coiled-coil domain containing 28A
Pcsk2	1267.93	1423.35	1112.51	0.781614	-0.355471	0.00239509	0.0397825	chr3	+	131925647	132256178	proprotein convertase subtilisin/kexin type 2
Bcas1	6473.21	7270.02	5676.41	0.780797	-0.35698	0.000473081	0.0113242	chr3	-	161395061	161475655	breast carcinoma amplified sequence 1
RGD1304884	4112.34	4619.79	3604.9	0.780317	-0.357868	0.00113009	0.022525	chr19	+	50465553	50482061	similar to RIKEN cDNA 6430548M08
Cryab	1963.83	2206.16	1721.49	0.780311	-0.357878	0.000706882	0.0158043	chr8	+	54107823	54111502	crystallin, alpha B
Rasgrp2	443.926	498.771	389.081	0.78008	-0.358306	0.00167023	0.0302466	chr1	+	209183699	209199170	RAS guanyl releasing protein 2 (calcium and DAG-regulated)
Phlda3	1044.01	1173.18	914.83	0.779785	-0.358852	0.0028806	0.0458013	chr13	+	48789677	48793999	pleckstrin homology-like domain, family A, member 3
Sec14l2	752.872	846.23	659.514	0.779355	-0.359648	0.00053351	0.0125153	chr14	-	84728484	84748418	SEC14-like 2 (S. cerevisiae)
Camkk1	3411.77	3835.08	2988.46	0.779244	-0.359853	0.000322462	0.0081137	chr10	+	59908748	59932276	calcium/calmodulin-dependent protein kinase kinase 1, alpha
Pip4k2a	2800.91	3148.62	2453.21	0.779138	-0.360049	0.00063103	0.0143184	chr17	-	92950530	93111944	phosphatidylinositol-5-phosphate 4-kinase, type II, alpha
Tfrc	2109.81	2371.87	1847.76	0.779032	-0.360245	7.16023e-05	0.00231312	chr11	-	69976257	69998098	transferrin receptor
Pcyt2	1107.69	1245.44	969.947	0.7788	-0.360674	0.0022438	0.0379728	chr10	-	110002022	110009335	phosphate cytidylyltransferase 2, ethanolamine
Pank4	697.294	784.044	610.543	0.77871	-0.360842	0.00126375	0.0243697	chr5	+	171767040	171783511	pantothenate kinase 4
Abcb9	885.876	996.182	775.571	0.778544	-0.36115	0.00125901	0.0243313	chr12	+	33623382	33656242	ATP-binding cassette, sub-family B (MDR/TAP), member 9
Napb	1469.78	1652.82	1286.75	0.778517	-0.361199	0.000231533	0.00620459	chr3	-	137447071	137490500	N-ethylmaleimide-sensitive factor attachment protein, beta
Adpgk	1117.39	1256.8	977.986	0.778155	-0.361871	7.90007e-05	0.00250437	chr8	+	63120988	63148896	ADP-dependent glucokinase
Map6	2590.24	2914.56	2265.92	0.777449	-0.363179	0.00251169	0.0411808	chr1	+	156592503	156657998	microtubule-associated protein 6
Acss2	1867.88	2102.66	1633.1	0.776682	-0.364604	0.0011378	0.0226194	chr3	+	146013994	146057119	acyl-CoA synthetase short-chain family member 2
Nat8l	11505.8	12968.2	10043.4	0.774458	-0.368741	0.00218351	0.0372418	chr14	-	82450003	82456639	N-acetyltransferase 8-like
Chac1	395.472	446.236	344.707	0.772477	-0.372437	0.00312726	0.0485585	chr3	+	105870107	105873318	ChaC, cation transport regulator homolog 1 (E. coli)
Spryd3	3236.24	3652.34	2820.15	0.772148	-0.373051	0.000536743	0.0125563	chr7	-	140857094	140874240	SPRY domain containing 3
Eif1b	1864.08	2103.82	1624.34	0.772093	-0.373153	0.000119584	0.00358235	chr8	+	125499377	125501992	eukaryotic translation initiation factor 1B
Fam57b	1357.45	1532.27	1182.63	0.771817	-0.373669	0.00149279	0.0276737	chr1	+	186002135	186008480	family with sequence similarity 57, member B
Paqr4	1264.48	1428.79	1100.17	0.77	-0.377069	0.000536902	0.0125563	chr10	-	12993680	12997295	progestin and adipoQ receptor family member IV
Pex5l	1490.98	1685.12	1296.84	0.769581	-0.377854	0.00295933	0.0467605	chr2	-	119130797	119339735	peroxisomal biogenesis factor 5-like
Olfm2	1175.16	1328.19	1022.13	0.769569	-0.377878	0.00102914	0.0210072	chr8	-	19685432	19746974	olfactomedin 2
Plp1	176804	199843	153766	0.769432	-0.378135	0.000143954	0.0041651	chrX	+	124488601	124503645	proteolipid protein 1
Acot7	3846.96	4349.32	3344.6	0.768993	-0.378958	0.000363266	0.0089629	chr5	+	169409305	169501907	acyl-CoA thioesterase 7
Tmem25	960.434	1085.94	834.923	0.768845	-0.379235	0.00170379	0.0307813	chr8	-	47749527	47754946	transmembrane protein 25
S1pr5	1163.67	1316.42	1010.93	0.767937	-0.38094	0.000994288	0.0205406	chr8	-	20278403	20283375	sphingosine-1-phosphate receptor 5
Kcna1	1936.61	2190.82	1682.4	0.767932	-0.38095	0.00270695	0.0436778	chr4	-	163011776	163013522	potassium voltage-gated channel, shaker-related subfamily, member 1
Lamp5	3837.23	4342.18	3332.27	0.767417	-0.381917	0.000204695	0.00568522	chr3	+	124126094	124140577	---
Fabp3	177.343	200.817	153.868	0.766213	-0.384183	0.0018603	0.0329836	chr5	+	149340539	149347268	fatty acid binding protein 3, muscle and heart
Dact3	1449.21	1641.06	1257.36	0.766185	-0.384235	0.00083887	0.0181177	chr1	+	77201807	77213537	dapper, antagonist of beta-catenin, homolog 3 (Xenopus laevis)
B4galnt1	773.648	876.162	671.135	0.765994	-0.384595	0.000892789	0.01896	chr7	+	67120781	67127697	beta-1,4-N-acetyl-galactosaminyl transferase 1
Kcnc3	8947.76	10135.2	7760.33	0.765681	-0.385184	0.0018172	0.0324077	chr1	+	95066640	95080846	potassium voltage gated channel, Shaw-related subfamily, member 3
Psmc5	3577.34	4052.73	3101.95	0.765397	-0.385719	0.000998017	0.0205645	chr10	+	95650986	95656921	proteasome (prosome, macropain) 26S subunit, ATPase, 5
Panx2	2456.4	2783.59	2129.2	0.764911	-0.386636	0.00120334	0.0234937	chr7	+	127364189	127374412	pannexin 2
Dbndd2	2270.76	2573.45	1968.08	0.764762	-0.386917	0.000955123	0.0198416	chr3	+	155509139	155511899	dysbindin (dystrobrevin binding protein 1) domain containing 2
RGD1310110	1451.29	1644.83	1257.76	0.764677	-0.387078	0.00024354	0.0064808	chr15	-	25680072	25781128	similar to 3632451O06Rik protein
Nrsn1	1236.02	1402	1070.05	0.763234	-0.389803	0.000374272	0.00917507	chr17	+	46859961	46877539	neurensin 1
Adam23	3107.62	3525.21	2690.02	0.763081	-0.390091	0.00229418	0.038526	chr9	+	62106281	62250036	ADAM metallopeptidase domain 23
Fam213b	464.58	527.196	401.964	0.762456	-0.391274	0.000881792	0.0187525	chr5	-	171704246	171706850	---
Habp4	1884.85	2140.1	1629.6	0.76146	-0.39316	0.000298553	0.00763815	chr17	-	6462632	6484546	hyaluronan binding protein 4
Kcnk1	1073.93	1219.6	928.27	0.761129	-0.393788	2.55443e-05	0.00097375	chr19	+	56216599	56255299	potassium channel, subfamily K, member 1
Fbxo2	2972.03	3375.24	2568.82	0.761079	-0.393883	0.000852343	0.0182554	chr5	+	165239079	165244509	F-box protein 2
Thy1	12982.8	14748.5	11217.1	0.760555	-0.394876	9.99122e-05	0.0030777	chr8	+	47027671	47032486	Thy-1 cell surface antigen
Cdr2	792.359	900.463	684.254	0.759891	-0.396135	0.000227163	0.00609822	chr1	-	179804349	179829258	cerebellar degeneration-related 2
Tmem151b	488.795	555.517	422.073	0.759784	-0.396338	0.00101516	0.0208052	chr9	+	11057176	11061688	transmembrane protein 151B
Mag	9481.56	10776.5	8186.67	0.759681	-0.396534	0.00154138	0.0283851	chr1	-	85954510	85970832	myelin-associated glycoprotein
Kcnj10	2458.2	2794.16	2122.24	0.759526	-0.396828	0.000220293	0.00596631	chr13	+	88341101	88370591	potassium inwardly-rectifying channel, subfamily J, member 10
Hoxa10	194.897	221.564	168.23	0.759285	-0.397287	0.00193131	0.0338249	chr4	-	80542416	80546079	homeo box A10
Limk1	3634.36	4135.13	3133.58	0.757796	-0.400119	0.000390885	0.00955162	chr12	+	23091808	23125717	LIM domain kinase 1
Gls2	1071.24	1219.31	923.167	0.757122	-0.401402	0.000429735	0.0103845	chr7	+	1484396	1495283	glutaminase 2 (liver, mitochondrial)
Diras1	844.155	961.009	727.301	0.75681	-0.401996	0.00131016	0.0250971	chr7	+	10171726	10176591	DIRAS family, GTP-binding RAS-like 1
Nkiras1	1742.5	1984.11	1500.89	0.756453	-0.402678	0.000208118	0.00572571	chr15	-	9072544	9082065	NFKB inhibitor interacting Ras-like 1
Sepw1	1972.37	2246.37	1698.36	0.756047	-0.403452	0.000740114	0.0164508	chr1	-	76249868	76254942	selenoprotein W, 1
Olig1	3758.94	4284.97	3232.92	0.754478	-0.40645	0.000105671	0.00321612	chr11	+	31244278	31246421	oligodendrocyte transcription factor 1
Grin3b	237.979	271.423	204.534	0.753562	-0.408202	0.00236601	0.0393884	chr7	-	11243972	11250304	glutamate receptor, ionotropic, N-methyl-D-aspartate 3B
Rell2	1579.85	1802.89	1356.8	0.752571	-0.410101	0.000219637	0.00595911	chr18	+	30876603	30880175	RELT-like 2
Ldlr	1081.33	1236.3	926.355	0.749296	-0.416392	0.00255387	0.0415829	chr8	+	20824039	20846920	low density lipoprotein receptor
Fzd9	182.508	208.666	156.349	0.74928	-0.416423	0.000350024	0.00870664	chr12	+	22581509	22583824	frizzled homolog 9 (Drosophila)
Ndufa8	1685.48	1927.98	1442.98	0.748443	-0.418036	0.000189711	0.00529801	chr3	-	15146310	15159529	NADH dehydrogenase (ubiquinone) 1 alpha subcomplex, 8
Nppa	221.546	253.497	189.595	0.74792	-0.419044	0.00192236	0.0338087	chr5	+	165074517	165075827	natriuretic peptide precursor A
Josd2	644.53	737.68	551.38	0.747451	-0.419948	0.000913637	0.0192685	chr1	+	94945364	94949076	Josephin domain containing 2
Tmem125	456.382	522.38	390.384	0.747318	-0.420206	0.000705266	0.0157913	chr5	+	139009238	139010621	transmembrane protein 125
Htra1	3179.76	3640.78	2718.75	0.74675	-0.421303	8.37078e-05	0.0026426	chr1	+	190257898	190308325	HtrA serine peptidase 1
Slc13a5	206.909	236.948	176.87	0.746452	-0.421878	0.00192223	0.0338087	chr10	-	59133557	59157617	solute carrier family 13 (sodium-dependent citrate transporter), member 5
Mfge8	1203.29	1378.04	1028.55	0.746387	-0.422004	0.0010454	0.0212272	chr1	-	134870028	134885431	milk fat globule-EGF factor 8 protein
Dffa	605.544	693.58	517.507	0.746139	-0.422483	0.00135867	0.0257872	chr5	+	166179129	166192029	DNA fragmentation factor, alpha subunit
Timm8b	1195.9	1370	1021.8	0.745841	-0.423061	0.00138502	0.026202	chr8	+	53964692	53966073	translocase of inner mitochondrial membrane 8 homolog b (yeast)
Pacsin1	1917.04	2198.1	1635.98	0.74427	-0.426103	0.00128657	0.0247174	chr20	+	5875449	5921738	protein kinase C and casein kinase substrate in neurons 1
Chrna4	535.055	613.668	456.443	0.743795	-0.427022	0.000837805	0.0181177	chr3	-	170171213	170185997	cholinergic receptor, nicotinic, alpha 4
Aqp11	253.846	291.264	216.428	0.743066	-0.428438	0.000239823	0.00641548	chr1	-	154973795	154983962	aquaporin 11
Hapln1	242.627	278.393	206.861	0.743054	-0.42846	6.47069e-05	0.00213561	chr2	+	19576063	19638104	hyaluronan and proteoglycan link protein 1
Ypel4	455.46	522.647	388.273	0.742896	-0.428767	0.00309023	0.0480814	chr3	+	67945793	67947571	yippee-like 4 (Drosophila)
Aldh1a1	1534.6	1763.55	1305.64	0.740349	-0.433723	0.000100209	0.00308063	chr1	+	223731674	223773285	aldehyde dehydrogenase 1 family, member A1
Kctd9	881.013	1012.77	749.255	0.739808	-0.434778	0.000130298	0.00382073	chr15	+	47272272	47300689	potassium channel tetramerisation domain containing 9
Agpat4	1584.02	1821.38	1346.66	0.739363	-0.435646	0.000115292	0.00347427	chr1	-	42986808	43096390	1-acylglycerol-3-phosphate O-acyltransferase 4 (lysophosphatidic acid acyltransferase, delta)
Plvap	202.037	232.377	171.696	0.73887	-0.436608	0.000809109	0.0175996	chr16	-	18668568	18678431	plasmalemma vesicle associated protein
Syt12	481.898	554.444	409.351	0.73831	-0.437702	0.000771285	0.0169705	chr1	-	207021678	207073026	synaptotagmin XII
RGD1562084	137.836	158.59	117.082	0.73827	-0.43778	0.000613415	0.0140209	chr8	+	58935949	58998905	similar to expressed sequence AI118078
Scrt1	956.243	1100.76	811.73	0.73743	-0.439423	0.000243042	0.00647958	chr7	-	114569140	114572791	scratch homolog 1, zinc finger protein (Drosophila)
Tmem229b	2117.23	2437.94	1796.52	0.7369	-0.44046	2.63293e-05	0.00100117	chr6	-	101599754	101644033	transmembrane protein 229B
Morn5	261.681	301.325	222.037	0.73687	-0.440518	0.000472191	0.0113207	chr3	+	15161870	15190016	MORN repeat containing 5
Kcnab2	2685.13	3094.51	2275.74	0.735413	-0.443374	9.4497e-05	0.0029346	chr5	-	169624098	169710725	potassium voltage-gated channel, shaker-related subfamily, beta member 2
RGD1359378	683.177	787.479	578.875	0.735099	-0.443989	0.00267944	0.0433717	chr7	+	112835300	112838479	mesenchymal stem cell protein DSCD75
RGD1559747	673.408	776.231	570.585	0.735071	-0.444044	0.000320706	0.00808286	chr4	+	76718081	76724021	similar to Zinc finger and SCAN domain containing protein 2 (Zinc finger protein 29)
Rnd2	4299.86	4958.07	3641.65	0.734489	-0.445186	3.25094e-05	0.00118589	chr10	+	90493476	90497048	Rho family GTPase 2
Pnlip	97.0421	111.925	82.1589	0.734052	-0.446046	0.00178126	0.0318413	chr1	+	265107811	265120969	pancreatic lipase
Mras	2129.62	2458.21	1801.03	0.732658	-0.448788	2.44976e-05	0.000945671	chr8	-	104244659	104272556	muscle RAS oncogene homolog
Mog	4013.31	4633.84	3392.78	0.732175	-0.449739	3.21157e-06	0.000163233	chr20	+	1601730	1611963	myelin oligodendrocyte glycoprotein
Brsk1	4460.81	5160.74	3760.88	0.728748	-0.456509	4.34957e-05	0.00152115	chr1	-	67851019	67876356	BR serine/threonine kinase 1
Eml1	341.604	395.331	287.877	0.728192	-0.45761	0.000114692	0.00346302	chr6	+	132825589	132880165	echinoderm microtubule associated protein like 1
RGD1560028	75.781	87.7569	63.805	0.727065	-0.459843	0.000437536	0.0105396	chr4	+	94938310	95021195	similar to RIKEN cDNA C130060K24 gene
Ugt8	7064.43	8184.53	5944.33	0.726288	-0.461387	7.77346e-06	0.000362476	chr2	-	222977965	223048277	UDP glycosyltransferase 8
Ckmt1b	6135.34	7108.82	5161.86	0.726121	-0.461718	1.20459e-05	0.00052217	chr3	+	108158886	108163888	---
Dleu7	285.926	331.541	240.311	0.724831	-0.464283	4.65634e-05	0.00160997	chr15	-	41493065	41509220	deleted in lymphocytic leukemia, 7
Sqle	1826.19	2118.67	1533.71	0.723901	-0.466135	4.20253e-05	0.00148678	chr7	+	96096896	96111772	squalene epoxidase
Phospho1	594.555	689.879	499.23	0.723649	-0.466638	0.0001021	0.00313245	chr10	+	84535186	84542722	phosphatase, orphan 1
Sema4d	1615.95	1875.13	1356.76	0.723553	-0.46683	0.000120834	0.00359156	chr17	+	19352451	19374578	sema domain, immunoglobulin domain (Ig), transmembrane domain (TM) and short cytoplasmic domain, (semaphorin) 4D
Epn3	315.816	366.545	265.087	0.723204	-0.467525	0.000215687	0.00588335	chr10	-	83129022	83137401	epsin 3
Tril	4049.35	4699.88	3398.82	0.723171	-0.467592	1.08138e-05	0.000479328	chr4	-	82177049	82181895	---
Cdk18	484.704	562.648	406.761	0.722941	-0.468051	0.00241763	0.0400642	chr13	-	44996446	45004813	---
Sc5dl	2343.29	2722.47	1964.1	0.721443	-0.471044	2.59088e-06	0.000135759	chr8	-	45229987	45238924	sterol-C5-desaturase (ERG3 delta-5-desaturase homolog, S. cerevisiae)-like
Rtn2	1233.58	1434.34	1032.83	0.720078	-0.473775	0.000120702	0.00359156	chr1	+	78647098	78660389	reticulon 2
Vgf	1410.79	1641.16	1180.41	0.719254	-0.475426	0.000152023	0.00435722	chr12	+	20903303	20906327	VGF nerve growth factor inducible
Fdps	1928.76	2244.13	1613.38	0.718935	-0.476067	1.55971e-05	0.000646261	chr2	-	181168901	181177903	farnesyl diphosphate synthase (farnesyl pyrophosphate synthetase, dimethylallyltranstransferase, geranyltranstransferase)
Fads6	609.488	709.841	509.135	0.717253	-0.479447	5.63818e-05	0.00188947	chr10	-	105357798	105373626	fatty acid desaturase domain family, member 6
Chga	3668.23	4273.92	3062.53	0.716564	-0.480833	4.86345e-05	0.00167399	chr6	+	126821398	126832565	chromogranin A
Aifm3	867.452	1011.56	723.343	0.715076	-0.483831	0.000261878	0.00688469	chr11	-	85496301	85512831	apoptosis-inducing factor, mitochondrion-associated 3
Fdft1	2648.66	3089.33	2207.98	0.714709	-0.484571	1.53991e-05	0.000641543	chr15	-	42425335	42453390	farnesyl diphosphate farnesyl transferase 1
Dhcr7	585.661	683.321	488	0.71416	-0.485681	1.75748e-05	0.000720377	chr1	+	204245561	204258913	7-dehydrocholesterol reductase
St8sia5	137.069	159.993	114.145	0.713441	-0.487133	0.0010561	0.0213573	chr18	+	74163988	74224969	ST8 alpha-N-acetyl-neuraminide alpha-2,8-sialyltransferase 5
Insig1	3082.85	3602.88	2562.81	0.711323	-0.491424	1.36228e-05	0.000579914	chr4	-	2577467	2585682	insulin induced gene 1
Mobp	13151.8	15387.3	10916.3	0.709434	-0.49526	1.3649e-05	0.000579914	chr8	+	125118617	125144098	myelin-associated oligodendrocyte basic protein
Kcnn1	113.137	132.467	93.8067	0.70815	-0.497874	0.00164624	0.0299187	chr16	+	19093439	19103820	potassium intermediate/small conductance calcium-activated channel, subfamily N, member 1
Acat3	1724.06	2022.62	1425.5	0.70478	-0.504756	2.04998e-05	0.000814012	chr1	+	41922019	41940074	---
Pcp4	1479.91	1738.84	1220.98	0.702182	-0.510083	6.84355e-07	4.49786e-05	chr11	+	36828272	36889381	Purkinje cell protein 4
Gjb1	1079.84	1270.79	888.891	0.699481	-0.515643	1.99491e-05	0.000796293	chrX	+	89448872	89456811	gap junction protein, beta 1
Cdh15	83.7202	98.5875	68.8529	0.698393	-0.517888	0.00236644	0.0393884	chr19	+	53182533	53194779	cadherin 15
Nefl	39744.5	46830.5	32658.6	0.697377	-0.519989	3.11548e-06	0.000158879	chr15	+	47636302	47640176	neurofilament, light polypeptide
Klhdc8a	402.611	474.612	330.61	0.696591	-0.521616	1.37076e-06	7.97762e-05	chr13	+	45187910	45195996	kelch domain containing 8A
MGC114464	484.793	572.01	397.575	0.69505	-0.524812	2.34717e-05	0.000913001	chr7	+	136886521	136887923	similar to expressed sequence AI836003
Tmem163	467.664	551.871	383.457	0.694831	-0.525266	0.000687511	0.0155076	chr13	-	40144072	40327947	transmembrane protein 163
Mbp	212194	250745	173643	0.692508	-0.530097	1.49655e-06	8.54656e-05	chr18	+	79025588	79057329	myelin basic protein
Fa2h	2253.39	2664.14	1842.63	0.691643	-0.531901	0.000317779	0.00803563	chr19	-	41268119	41319682	fatty acid 2-hydroxylase
RGD1309821	367.468	434.849	300.088	0.690099	-0.535125	3.36219e-05	0.00122063	chr5	-	58917804	58923251	similar to KIAA1161 protein
Mfsd2a	547.373	648.029	446.717	0.689347	-0.536697	0.000923624	0.0193986	chr5	-	142260559	142275435	---
Mbp	30428.8	36036.4	24821.2	0.68878	-0.537885	4.09334e-07	2.86803e-05	chr18	+	78943607	79026500	myelin basic protein
Entpd3	587.767	696.463	479.072	0.687865	-0.539802	4.88924e-06	0.000238946	chr8	+	125542933	125573945	ectonucleoside triphosphate diphosphohydrolase 3
Abhd1	243.059	288.157	197.962	0.686992	-0.541635	2.37192e-05	0.000920282	chr6	-	25405492	25410481	abhydrolase domain containing 1
Scrg1	191.515	227.178	155.852	0.686035	-0.543645	1.4721e-05	0.000618365	chr16	-	36182354	36210980	stimulator of chondrogenesis 1
Msmo1	2611.07	3097.52	2124.62	0.685912	-0.543904	1.92528e-06	0.000104845	chr16	+	26698323	26716247	---
Dhcr24	2990.11	3549.24	2430.98	0.684931	-0.545969	3.52875e-07	2.50263e-05	chr5	+	127637437	127662621	24-dehydrocholesterol reductase
Ngb	290.814	345.862	235.765	0.681676	-0.552843	0.00155111	0.02853	chr6	-	111231187	111236255	neuroglobin
Hmgcs1	7740.92	9238.7	6243.14	0.675759	-0.565419	3.53577e-05	0.00127455	chr2	+	51737089	51754583	3-hydroxy-3-methylglutaryl-Coenzyme A synthase 1 (soluble)
Slc45a3	140.617	167.884	113.35	0.675171	-0.566674	0.00245183	0.0403295	chr13	+	44840554	44861173	solute carrier family 45, member 3
Mvd	561.334	670.999	451.669	0.673128	-0.571046	1.16338e-05	0.00051077	chr19	-	52722305	52732312	mevalonate (diphospho) decarboxylase
Acan	415.545	497.081	334.008	0.671939	-0.573598	6.80146e-05	0.00221127	chr1	+	134787340	134848992	aggrecan
Hapln2	1359.04	1629.47	1088.6	0.66807	-0.581929	0.00055282	0.0127718	chr2	-	180104683	180110113	hyaluronan and proteoglycan link protein 2
Hs3st2	110.002	131.895	88.1084	0.668018	-0.582041	0.000249328	0.00658914	chr1	+	180202790	180324718	heparan sulfate (glucosamine) 3-O-sulfotransferase 2
Smtnl2	78.9258	94.656	63.1956	0.667635	-0.582869	0.00230406	0.0386493	chr10	-	59276569	59297772	smoothelin-like 2
Pvalb	847.967	1017.07	678.868	0.667476	-0.583213	0.000309105	0.00784232	chr7	-	116115033	116127508	parvalbumin
Tm7sf2	318.392	382.067	254.717	0.666682	-0.584929	2.46964e-05	0.000950935	chr1	-	208700769	208705093	transmembrane 7 superfamily member 2
Hhatl	613.18	737.02	489.34	0.663943	-0.590868	1.76074e-06	9.7727e-05	chr8	+	127146271	127153271	hedgehog acyltransferase-like
Slc7a10	1194.36	1436.68	952.041	0.662666	-0.593647	1.00088e-07	8.2494e-06	chr1	+	87695657	87711595	solute carrier family 7, (neutral amino acid transporter, y+ system) member 10
Arhgef19	247.706	297.987	197.426	0.662533	-0.593936	1.79691e-05	0.000730646	chr5	+	160091793	160109955	Rho guanine nucleotide exchange factor (GEF) 19
Fam19a4	51.1904	61.661	40.7199	0.660382	-0.598626	0.000506651	0.0120146	chr4	-	131539008	131783777	family with sequence similarity 19 (chemokine (C-C motif)-like), member A4
Lin7b	292.051	353.053	231.049	0.654431	-0.611686	0.000927444	0.0194254	chr1	-	95838780	95841356	lin-7 homolog b (C. elegans)
Tlcd1	239.728	290.022	189.434	0.653171	-0.614468	1.58401e-06	8.91253e-05	chr10	-	64454774	64456808	TLC domain containing 1
Scd1	4222.25	5122.53	3321.98	0.648505	-0.624811	5.82683e-09	6.68026e-07	chr1	-	249458859	249471460	stearoyl-Coenzyme A desaturase 1
Hcn2	4098.01	4980.05	3215.96	0.645769	-0.63091	3.88243e-08	3.56622e-06	chr7	-	11485256	11503614	hyperpolarization activated cyclic nucleotide-gated potassium channel 2
Nnat	4977.14	6053.02	3901.27	0.644516	-0.633712	0.000150883	0.00433269	chr3	+	148269403	148271781	neuronatin
Vegfa	971.639	1184.7	758.576	0.640309	-0.643159	0.000785897	0.0172156	chr9	+	10520729	10536070	vascular endothelial growth factor A
Egfl6	73.7132	89.9947	57.4317	0.638168	-0.647992	5.83817e-05	0.0019522	chrX	+	48568643	48626802	EGF-like-domain, multiple 6
Car7	143.391	175.454	111.327	0.634509	-0.656287	1.92864e-05	0.000771863	chr19	-	365679	375074	carbonic anhydrase 7
Mmel1	221.297	270.94	171.654	0.633548	-0.658475	1.26126e-05	0.000542215	chr5	+	171675006	171703353	membrane metallo-endopeptidase-like 1
Tmprss5	442.907	542.544	343.27	0.632706	-0.660394	1.31165e-06	7.69232e-05	chr8	+	52361393	52379599	transmembrane protease, serine 5
Evx1	45.2531	55.5173	34.9889	0.630235	-0.666039	0.000907034	0.0191988	chr4	+	80616464	80620842	even-skipped homeobox 1
LOC689926	84.3722	104.085	64.6595	0.621219	-0.686826	0.00104301	0.0212272	chr10	+	106007670	106013451	hypothetical protein LOC689926
Chodl	1520.61	1881.52	1159.7	0.616361	-0.698153	1.95392e-08	1.93463e-06	chr11	+	17993679	18015913	chondrolectin
Cyp51	4461.82	5532.66	3390.97	0.6129	-0.706275	5.83701e-10	9.67421e-08	chr4	+	26752676	26771129	cytochrome P450, family 51
Slc5a11	305.629	381.612	229.645	0.601777	-0.732699	1.27498e-05	0.000546095	chr1	+	182094599	182133640	solute carrier family 5 (sodium/glucose cotransporter), member 11
Zdhhc22	160.137	200.07	120.204	0.600811	-0.735018	2.50523e-07	1.90049e-05	chr6	-	111116241	111123505	zinc finger, DHHC-type containing 22
Rtkn2	81.535	102.728	60.3417	0.587392	-0.767605	1.4251e-05	0.000600276	chr20	-	21346888	21434160	rhotekin 2
Kcns3	378.798	483.88	273.715	0.565668	-0.821973	6.94323e-10	1.12628e-07	chr6	-	34534528	34593882	potassium voltage-gated channel, delayed-rectifier, subfamily S, member 3
Ndst4	135.879	174.222	97.536	0.559837	-0.836922	1.12216e-06	6.82074e-05	chr2	+	222503565	222815293	N-deacetylase/N-sulfotransferase (heparan glucosaminyl) 4
Pla2g3	386.384	500.607	272.16	0.543661	-0.879222	0.000209178	0.0057366	chr14	+	84119871	84125552	phospholipase A2, group III
Calb2	2175.76	2820.42	1531.09	0.54286	-0.881348	7.57319e-11	1.62642e-08	chr19	-	40023071	40051150	calbindin 2
Tph2	30.3023	39.4406	21.1641	0.536605	-0.898067	2.14409e-06	0.000114714	chr7	-	54321032	54430706	tryptophan hydroxylase 2
Hcrtr1	39.2379	51.4012	27.0746	0.526731	-0.924861	0.000305802	0.00777145	chr5	-	149160738	149170736	hypocretin (orexin) receptor 1
Rspo2	35.3149	46.4753	24.1545	0.519727	-0.944173	6.71975e-05	0.00219406	chr7	-	78826525	78912786	R-spondin 2 homolog (Xenopus laevis)
Etv4	109.836	145.009	74.6629	0.514886	-0.957676	1.91327e-05	0.000769483	chr10	-	90808438	90824019	ets variant 4
Tnfrsf9	26.5393	37.3468	15.7319	0.421238	-1.24729	3.5222e-06	0.000177249	chr5	+	168071158	168099500	tumor necrosis factor receptor superfamily, member 9
RGD1565166	23.1616	32.8753	13.4479	0.409058	-1.28962	0.000217391	0.00591924	chr10	+	10476013	10485110	similar to MGC45438 protein
Calcb	121.149	173.977	68.3207	0.392699	-1.3485	3.6373e-18	3.26244e-15	chr1	+	172777346	172781003	calcitonin-related polypeptide, beta
Hsd11b1	376.234	543.921	208.548	0.383416	-1.38302	7.68868e-17	4.59524e-14	chr13	-	109063492	109089468	hydroxysteroid 11-beta dehydrogenase 1
Espn	5.98969	9.10661	2.87278	0.315461	-1.66447	0.00183399	0.0326466	chr5	-	169349725	169382076	espin
Calca	203.035	313.614	92.4559	0.294808	-1.76215	5.92428e-06	0.000282292	chr1	-	172688190	172691061	calcitonin-related polypeptide alpha
Pkd2l1	27.9505	45.2583	10.6427	0.235154	-2.08832	7.16419e-12	1.98617e-09	chr1	+	249047373	249084997	polycystic kidney disease 2-like 1
Phox2a	4.17492	7.26077	1.08906	0.149993	-2.73704	0.000174405	0.00492467	chr1	+	159273523	159277731	paired-like homeobox 2a
