# Supplementary material for: Decrease of mRNA Editing after Spinal Cord Injury is Caused by Down-regulation of ADAR2 that is Triggered by Inflammatory Response
Source: Sci Rep. 2015 Jul 30;5:12615. doi: 10.1038/srep12615 (PMC4519770; doi:10.1038/srep12615)
Supplement: Supplementary Table 2 [file srep12615-s2.xls]

## Sheet: Sheet1
Supplementary Table 2. Weighted gene coexpression network analysis (WGCNA) of genes that were DE between SCI and control rats. Seventeen distinct coexpression modules within the DE genes were identified , 8 of them containing more than 50 genes. The two major modules (Turquoise and Blue) contained 197 and 148 DE transcripts, respectively. The majority of the Turquoise Module genes (189 from 197) …
tracking_id	gene_id	locus	length	module	Change in SCI
NM_133624	Gbp2	chr2:240522999-240541078	2153	turquoise	UPREGULATED
NM_001025750	Plek	chr14:97841596-97875052	1646	turquoise	UPREGULATED
NM_001106405	Cd180	chr2:33609033-33621585	2566	turquoise	UPREGULATED
NM_022379	Tfec	chr4:42422171-42495654	1622	turquoise	UPREGULATED
NM_001134555	C1r	chr4:160712581-160729354	2696	turquoise	UPREGULATED
NM_001108513	Unc93b1	chr1:206460301-206471239	2270	turquoise	UPREGULATED
NM_001025137	Ier5	chr13:70058817-70060910	2093	turquoise	UPREGULATED
NM_001128494	Lyc2	chr7:56587875-56595345	1487	turquoise	UPREGULATED
NM_053819	Timp1	chrX:12542495-12547094	740	turquoise	UPREGULATED
NM_172222	C2	chr20:4051145-4071908	1994	turquoise	UPREGULATED
NM_024160	Cyba	chr19:52713149-52721609	469	turquoise	UPREGULATED
NM_001033998	Itgal	chr1:186561794-186598907	4360	turquoise	UPREGULATED
NM_031126	Stxbp2	chr12:2511794-2522818	2116	turquoise	UPREGULATED
NM_022526	Dap	chr2:83281936-83335284	1426	turquoise	UPREGULATED
NM_030847	Emp3	chr1:96389782-96392960	729	turquoise	UPREGULATED
NM_139341	Slc15a3	chr1:213341321-213356102	1958	turquoise	UPREGULATED
NM_001017478	Cxcl16	chr10:57296127-57300721	1705	turquoise	UPREGULATED
NM_080767	Psmb8	chr20:4786259-4789223	1086	turquoise	UPREGULATED
NM_001030026	Ifi30	chr16:19181235-19185438	1283	turquoise	UPREGULATED
NM_001011898	Hcls1	chr11:65619700-65643533	1950	turquoise	UPREGULATED
NM_001025715	Limd2	chr10:95552511-95554534	1104	turquoise	UPREGULATED
NM_001109624	LOC691141	chr8:20629813-20648525	1301	turquoise	UPREGULATED
NM_001131001	Fcer1g	chr13:87119465-87123902	631	turquoise	UPREGULATED
NM_012591	Irf1	chr10:39220599-39227601	2039	turquoise	UPREGULATED
NM_207601	Plp2	chrX:26875109-26878508	1067	turquoise	UPREGULATED
NM_001105668	Mdfic	chr4:41241855-41321515	3402	turquoise	UPREGULATED
NM_175577	Cd6	chr1:213290836-213329594	2924	turquoise	UPREGULATED
NM_001025416	Dok1	chr4:117242749-117245209	1728	turquoise	UPREGULATED
NM_198755	Vwa5a	chr8:40850239-40884974	5931	turquoise	UPREGULATED
NM_001107202	Cd34	chr13:110877593-110896722	1161	turquoise	UPREGULATED
NM_001106164	Cmtm3	chr19:579429-586297	1519	turquoise	UPREGULATED
NM_001008765	Igtp	chr10:43829272-43837086	2102	turquoise	UPREGULATED
NM_001135992	LOC498276	chr13:86920630-86931027	1401	turquoise	UPREGULATED
NM_139096	Lgals3bp	chr10:108388184-108397520	2149	turquoise	UPREGULATED
NM_001126288	Pld4	chr6:137744703-137752222	1989	turquoise	UPREGULATED
NM_172322	Pycard	chr1:187276089-187277122	581	turquoise	UPREGULATED
NM_001009649	Lpxn	chr1:215885953-215920252	1701	turquoise	UPREGULATED
NM_031504	C4b	chr20:4106122-4315879	5356	turquoise	UPREGULATED
NM_001013118	Abi3	chr10:84542948-84554040	1683	turquoise	UPREGULATED
NM_080786	Slco2b1	chr1:156992492-157028887	3789	turquoise	UPREGULATED
NM_001106128	Ly86	chr17:33667679-33768108	936	turquoise	UPREGULATED
NM_138900	C1s	chr4:160736132-160748137	2899	turquoise	UPREGULATED
NM_021578	Tgfb1	chr1:80894704-80911020	1457	turquoise	UPREGULATED
NM_001107111	Il10rb	chr11:31381342-31397079	1590	turquoise	UPREGULATED
NM_031348	Fcn1	chr3:3797915-3801117	1260	turquoise	UPREGULATED
NM_001002807	Clic1	chr20:3498935-3842500	1189	turquoise	UPREGULATED
NM_001106645	Ddx58	chr5:57597130-57645147	4464	turquoise	UPREGULATED
NM_001025029	Tifab	chr17:14409441-14412458	1350	turquoise	UPREGULATED
NM_001109501	Arhgap10	chr19:32261770-32521913	2618	turquoise	UPREGULATED
NM_001106243	Map4k1	chr1:84094588-84116015	2699	turquoise	UPREGULATED
NM_022277	Casp8	chr9:57389352-57437803	2003	turquoise	UPREGULATED
NM_138539	Dnase2a	chr19:24900948-24903617	1412	turquoise	UPREGULATED
NM_053432	Tec	chr14:37756485-37865178	2616	turquoise	UPREGULATED
NM_001105971	Slamf9	chr13:88480176-88482957	1125	turquoise	UPREGULATED
NM_024145	Fgr	chr5:152119455-152147057	2498	turquoise	UPREGULATED
NM_012687	Tbxas1	chr4:66502252-66677538	1837	turquoise	UPREGULATED
NM_012967	Icam1	chr8:20040176-20051938	2601	turquoise	UPREGULATED
NM_001106397	Mical1	chr20:45436684-45448634	3536	turquoise	UPREGULATED
NM_145789	Il13ra1	chrX:8758658-8820545	3653	turquoise	UPREGULATED
NM_198740	RT1-DMb	chr20:4829535-4836772	1292	turquoise	UPREGULATED
NM_012515	Tspo	chr7:121597083-121599342	777	turquoise	UPREGULATED
NM_001012353	MGC108823	chr18:56250663-56259382	1594	turquoise	UPREGULATED
NM_013091	Tnfrsf1a	chr4:162172562-162185252	2115	turquoise	UPREGULATED
NM_017124	Cd37	chr1:95709960-95715116	1158	turquoise	UPREGULATED
NM_053908	Ptpn6	chr4:160843698-160868856	2136	turquoise	UPREGULATED
NM_001012007	Irgm	chr10:34132512-34140450	2208	turquoise	UPREGULATED
NM_001108119	Nckap1l	chr7:142351953-142397045	4623	turquoise	UPREGULATED
NM_001024925	Gpr34	chrX:21117225-21124903	1298	turquoise	UPREGULATED
NM_001100836	Fcgr1a	chr2:191095025-191103942	1249	turquoise	UPREGULATED
NM_001013927	Plbd1	chr4:173611464-173667759	1933	turquoise	UPREGULATED
NM_001013233	Gypc	chr18:24974608-25006999	2192	turquoise	UPREGULATED
NM_012708	Psmb9	chr20:4801186-4806608	913	turquoise	UPREGULATED
NM_001044250	Stat6	chr7:67623533-67642283	2635	turquoise	UPREGULATED
NM_017003	Erbb2	chr10:87219156-87242918	4726	turquoise	UPREGULATED
NM_001013230	Selplg	chr12:43842267-43843560	1263	turquoise	UPREGULATED
NM_001025767	Blnk	chr1:246091340-246165075	1734	turquoise	UPREGULATED
NM_001012041	Irf9	chr15:33739754-33744957	1598	turquoise	UPREGULATED
NM_001134992	Sash3	chrX:134511775-134526487	2559	turquoise	UPREGULATED
NM_013185	Hck	chr3:143447696-143490278	1971	turquoise	UPREGULATED
NM_001005907	Efemp2	chr1:208118536-208125489	1386	turquoise	UPREGULATED
NM_175756	Fcgr2b	chr13:86809010-86823599	1388	turquoise	UPREGULATED
NM_001036626	Zfp36l2	chr6:7530952-7534988	3542	turquoise	UPREGULATED
NM_053321	Ptafr	chr5:152565688-152587342	3312	turquoise	UPREGULATED
NM_001014120	Fkbp10	chr10:89354312-89366408	2556	turquoise	UPREGULATED
NM_053542	Gna15	chr7:9669955-9689442	1677	turquoise	UPREGULATED
NM_001108248	Was	chrX:26436291-26444997	1346	turquoise	UPREGULATED
NM_001100577	Apbb1ip	chr17:96476961-96527635	2488	turquoise	UPREGULATED
NM_012711	Itgam	chr1:187334412-187385581	3454	turquoise	UPREGULATED
NM_001191935	Grxcr1	chr14:42605911-42728503	1073	turquoise	UPREGULATED
NM_198769	Tlr2	chr2:175607990-175613992	2593	turquoise	UPREGULATED
NM_001007687	Cndp1	chr18:81160681-81183558	2640	turquoise	UPREGULATED
NM_001106884	Trem2	chr9:8059022-8065585	1157	turquoise	UPREGULATED
NM_001031638	Cd68	chr10:56481700-56483580	1200	turquoise	UPREGULATED
NM_001106664	Tyrp1	chr5:99518305-99537289	2685	turquoise	UPREGULATED
NM_001107708	Olfml3	chr2:198958479-198961309	1758	turquoise	UPREGULATED
NM_001107344	Mylip	chr17:25308146-25329887	3066	turquoise	UPREGULATED
NM_001005890	Clec4a1	chr4:159426791-159436328	991	turquoise	UPREGULATED
NM_053681	S100a3	chr2:182881053-182883821	669	turquoise	UPREGULATED
NM_001106586	Irf5	chr4:56407559-56418694	2099	turquoise	UPREGULATED
NM_013085	Plau	chr15:3680071-3686232	1935	turquoise	UPREGULATED
NM_001107031	Slfn2	chr10:71236407-71242745	2078	turquoise	UPREGULATED
NM_001008847	RT1-Da	chr20:4636309-4641280	1190	turquoise	UPREGULATED
NM_017143	F10	chr16:81327238-81346544	1568	turquoise	UPREGULATED
NM_001007704	Galm	chr6:3024122-3078719	2165	turquoise	UPREGULATED
NM_012751	Slc2a4	chr10:56786704-56792209	2506	turquoise	UPREGULATED
NM_001122947	Efhc1	chr9:19695814-19750260	2156	turquoise	UPREGULATED
NM_001012039	Efemp1	chr14:109733624-109828626	1961	turquoise	UPREGULATED
NM_130741	Lcn2	chr3:11511401-11514747	874	turquoise	UPREGULATED
NM_001012198	Arhgap9	chr7:67282105-67288389	1794	turquoise	UPREGULATED
NM_001025671	Rassf6	chr14:18956710-18987700	1865	turquoise	UPREGULATED
NM_019311	Inpp5d	chr9:86576740-86682238	4924	turquoise	UPREGULATED
NM_001006993	Sgcg	chr15:40363607-40410061	1498	turquoise	UPREGULATED
NM_012896	Adora3	chr2:201157781-201161424	1762	turquoise	UPREGULATED
NM_139192	Scd1	chr1:249458859-249471460	4475	turquoise	DOWNREGULATED
NM_022205	Cxcr4	chr13:41308285-41312190	1708	turquoise	UPREGULATED
NM_023965	Cybb	chrX:25514573-25547181	1710	turquoise	UPREGULATED
NM_001108902	Rab32	chr1:5203907-5218416	2069	turquoise	UPREGULATED
NM_001109536	Ptx3	chr2:156089916-156095726	1923	turquoise	UPREGULATED
NM_001172120	Tlr1	chr14:46122256-46124820	2564	turquoise	UPREGULATED
NM_001011965	Stom	chr3:14392977-14415288	1764	turquoise	UPREGULATED
NM_198731	Chdh	chr16:5349303-5380796	3405	turquoise	UPREGULATED
NM_001100984	Ncf2	chr13:67806515-67834105	1584	turquoise	UPREGULATED
NM_001107625	Rtkn2	chr20:21346888-21434160	4345	turquoise	DOWNREGULATED
NM_057124	P2ry6	chr1:158381127-158406783	2465	turquoise	UPREGULATED
NM_001109181	Sox2	chr2:120969020-120971430	2323	turquoise	UPREGULATED
NM_001009965	Tsku	chr1:155611069-155622378	2573	turquoise	UPREGULATED
NM_001127304	Ncf4	chr7:116167620-116190630	1302	turquoise	UPREGULATED
NM_001009682	Oasl2	chr12:42996526-43009338	1741	turquoise	UPREGULATED
NM_138525	Mucdhl	chr1:201462420-201470823	2694	turquoise	UPREGULATED
NM_001033688	Dsc2	chr18:11902186-11933989	4390	turquoise	UPREGULATED
NM_031092	Rab13	chr2:182460997-182465392	759	turquoise	UPREGULATED
NM_001003974	Gpsm3	chr20:4259882-4261744	1228	turquoise	UPREGULATED
NM_001107729	Ifi44	chr2:250039103-250056890	2922	turquoise	UPREGULATED
NM_001107845	Pion	chr4:9306308-9401421	3088	turquoise	UPREGULATED
NM_133534	Cx3cr1	chr8:125033629-125047335	1326	turquoise	UPREGULATED
NM_001007798	Btk	chrX:121998935-122030289	1816	turquoise	UPREGULATED
NM_053734	Ncf1	chr12:23578096-23587291	2757	turquoise	UPREGULATED
NM_001108743	Elk3	chr7:30278950-30314430	3823	turquoise	UPREGULATED
NM_139194	Fas	chr1:238259442-238274744	2469	turquoise	UPREGULATED
NM_001192006	Cd84	chr13:87846410-87859987	1005	turquoise	UPREGULATED
NM_013058	Id3	chr5:154934137-154935706	941	turquoise	UPREGULATED
NM_023953	Cd200r1	chr11:57427236-57459716	984	turquoise	UPREGULATED
NM_001011889	Cldn9	chr10:12947422-12948854	1432	turquoise	UPREGULATED
NM_001134761	Ccdc125	chr2:31475994-31494913	2438	turquoise	UPREGULATED
NM_177425	Csrp2	chr7:49910234-49929536	841	turquoise	UPREGULATED
NM_020081	Cd86	chr11:66215234-66238879	912	turquoise	UPREGULATED
NM_001109199	Ifih1	chr3:44547091-44593969	3897	turquoise	UPREGULATED
NM_022500	Ftl	chr1:95929248-95931092	912	turquoise	UPREGULATED
NM_012907	Apobec1	chr4:159033171-159048108	1272	turquoise	UPREGULATED
NM_207603	Fcgr3a	chr13:86867640-86877665	1174	turquoise	UPREGULATED
NM_017129	Ctf1	chr1:187001444-187006655	1398	turquoise	UPREGULATED
NM_130427	Eya2	chr3:156731489-156848691	1596	turquoise	UPREGULATED
NM_001014009	Fam65b	chr17:47394369-47492203	3933	turquoise	UPREGULATED
NM_023021	Kcnn4	chr1:79613735-79628887	1813	turquoise	UPREGULATED
NM_012580	Hmox1	chr19:13963138-13969958	1545	turquoise	UPREGULATED
NM_001108172	Ttk	chr8:88906664-88944613	2909	turquoise	UPREGULATED
NM_138863	Ptgr1	chr5:77010809-77029326	1136	turquoise	UPREGULATED
NM_001108655	Plekhf2	chr5:24835704-24851069	2851	turquoise	UPREGULATED
NM_021909	Fxyd5	chr1:86076278-86085681	919	turquoise	UPREGULATED
NM_001013914	Slc44a3	chr2:218077995-218154799	2220	turquoise	UPREGULATED
NM_173045	Zc3hav1	chr4:65854470-65894691	3283	turquoise	UPREGULATED
NM_001100762	Havcr2	chr10:31585702-31610825	2763	turquoise	UPREGULATED
NM_001105973	Slamf8	chr13:88586511-88596072	1600	turquoise	UPREGULATED
NM_001024995	Lrrc33	chr11:70449115-70466402	2472	turquoise	UPREGULATED
NM_001106622	Tapbpl	chr4:161342550-161350002	1886	turquoise	UPREGULATED
NM_001106283	Folr2	chr1:159295772-159314107	1212	turquoise	UPREGULATED
NM_001034139	Lrrc8e	chr12:1554463-1566012	2997	turquoise	UPREGULATED
NM_022959	Rassf9	chr7:40509836-40541671	1785	turquoise	UPREGULATED
NM_001013882	Dctd	chr16:47240979-47261942	1877	turquoise	UPREGULATED
NM_001105798	Alox12	chr10:57080602-57092874	2838	turquoise	UPREGULATED
NM_053478	Plcb2	chr3:105203523-105223342	4004	turquoise	UPREGULATED
NM_001012000	Plscr4	chr8:97428402-97466094	1877	turquoise	UPREGULATED
NM_001106015	Pla2g3	chr14:84119871-84125552	2526	turquoise	DOWNREGULATED
NM_001011937	Doc2g	chr1:206585994-206589518	1460	turquoise	UPREGULATED
NM_001025415	Ch25h	chr1:238457019-238458335	1316	turquoise	UPREGULATED
NM_213628	St8sia5	chr18:74163988-74224968	1130	turquoise	DOWNREGULATED
NM_001025066	Apol9a	chr7:115472725-115479486	1567	turquoise	UPREGULATED
NM_138881	Rsad2	chr6:44100774-44113910	3593	turquoise	UPREGULATED
NM_001109122	RGD1562552	chr18:28355028-28357168	1167	turquoise	UPREGULATED
NM_001009651	Clic2	chr20:66517-81536	1188	turquoise	UPREGULATED
NM_130417	Hey2	chr1:27505116-27515204	2421	turquoise	UPREGULATED
NM_031817	Omd	chr17:21015180-21023126	1524	turquoise	UPREGULATED
NM_001191939	Msr1	chr16:56278222-56345470	1363	turquoise	UPREGULATED
NM_001135767	Gngt2	chr10:84554317-84557458	552	turquoise	UPREGULATED
NM_173096	Mx1	chr11:37438473-37462363	3308	turquoise	UPREGULATED
NM_001012461	Dntt	chr1:246199855-246231791	1825	turquoise	UPREGULATED
NM_001009536	Trim25	chr10:77459843-77488369	2276	turquoise	UPREGULATED
NM_001106629	Steap1	chr4:24962597-24973106	1200	turquoise	UPREGULATED
NM_001130575	Rspo2	chr7:78826525-78912786	3223	turquoise	DOWNREGULATED
NM_133308	Grin3b	chr7:11243973-11250304	3071	turquoise	DOWNREGULATED
NM_001109247	Arhgap25	chr4:121620925-121700835	3412	turquoise	UPREGULATED
NM_001109994	Cox6a2	chr1:187464578-187465301	408	turquoise	UPREGULATED
NM_022259	Cd244	chr13:87513412-87531211	1352	turquoise	DOWNREGULATED
NM_001109239	RGD1560028	chr4:94938310-95021195	3259	turquoise	UPREGULATED
NM_139089	Cxcl10	chr14:17265985-17268182	1133	turquoise	UPREGULATED
NM_001109163	Fam111a	chr1:215581409-215597220	3191	turquoise	UPREGULATED
NM_013161	Pnlip	chr1:265107811-265120969	1484	turquoise	DOWNREGULATED
NM_013002	Pcp4	chr11:36828272-36889380	511	blue	DOWNREGULATED
NM_001191790	Spryd3	chr7:140857096-140874240	2412	blue	DOWNREGULATED
NM_017304	Kcnab2	chr5:169624098-169710725	1590	blue	DOWNREGULATED
NM_172033	Plekhb1	chr1:158081931-158096197	1901	blue	DOWNREGULATED
NM_001127337	Brsk1	chr1:67851019-67876356	2396	blue	DOWNREGULATED
NM_001007004	Tuba4a	chr9:74496508-74500192	1448	blue	DOWNREGULATED
NM_001047111	Dbndd2	chr3:155509139-155511898	1163	blue	DOWNREGULATED
NM_057116	Ppp2r2c	chr14:79417923-79515914	1224	blue	DOWNREGULATED
NM_001108407	Auh	chr17:18147849-18251863	1246	blue	DOWNREGULATED
NM_001080148	Dhcr24	chr5:127637437-127662621	1551	blue	DOWNREGULATED
NM_057201	Gpr37	chr4:52166917-52188983	3079	blue	DOWNREGULATED
NM_001108288	Trim37	chr10:75404910-75537072	3489	blue	DOWNREGULATED
NM_001108153	Sema7a	chr8:61717448-61739528	2621	blue	DOWNREGULATED
NM_053427	Slc17a6	chr1:101425974-101466022	3969	blue	DOWNREGULATED
NM_017288	Scn1b	chr1:86162254-86172128	1498	blue	DOWNREGULATED
NM_212490	Atp6v1g2	chr20:3626301-3628514	1464	blue	DOWNREGULATED
NM_001047862	Ndufa8	chr3:15146310-15159529	611	blue	DOWNREGULATED
NM_031727	Limk1	chr12:23091808-23125717	3290	blue	DOWNREGULATED
NM_053642	Sc5dl	chr8:45229987-45238924	2163	blue	DOWNREGULATED
NM_001024371	Ncald	chr7:72875314-72976373	2850	blue	DOWNREGULATED
NM_133406	Agpat4	chr1:42986809-43096390	1852	blue	DOWNREGULATED
NM_057104	Enpp2	chr7:91295823-91377850	2981	blue	DOWNREGULATED
NM_001010953	Rnd2	chr10:90493476-90497048	1347	blue	DOWNREGULATED
NM_053777	Mapk8ip1	chr3:76781504-76790661	2991	blue	DOWNREGULATED
NM_017268	Hmgcs1	chr2:51737089-51754582	3269	blue	DOWNREGULATED
NM_021655	Chga	chr6:126821398-126832565	1652	blue	DOWNREGULATED
NM_053511	Fbxo2	chr5:165239079-165244509	1293	blue	DOWNREGULATED
NM_022668	Mog	chr20:1601730-1611963	1575	blue	DOWNREGULATED
NM_019128	Ina	chr1:252328185-252340997	4580	blue	DOWNREGULATED
NM_019276	Ugt8	chr2:222977965-223048277	3481	blue	DOWNREGULATED
NM_133567	Adap1	chr12:15825016-15877643	2360	blue	DOWNREGULATED
NM_013214	Acot7	chr5:169409305-169501906	1429	blue	DOWNREGULATED
NM_053926	Pip4k2a	chr17:92950530-93111944	2997	blue	DOWNREGULATED
NM_001191681	Nat8l	chr14:82450003-82456639	3279	blue	DOWNREGULATED
NM_001017377	Paqr4	chr10:12993682-12997295	1994	blue	DOWNREGULATED
NM_001013231	Pea15a	chr13:88187675-88197296	2304	blue	DOWNREGULATED
NM_001008880	Scn4b	chr8:48091560-48106735	4272	blue	DOWNREGULATED
NM_013018	Rab3a	chr16:19189767-19193874	1376	blue	DOWNREGULATED
NM_017303	Kcnab1	chr2:154837840-155145882	3493	blue	UPREGULATED
NM_001106867	Eif1b	chr8:125499377-125501992	882	blue	DOWNREGULATED
NM_031662	Camkk1	chr10:59908748-59932276	3342	blue	DOWNREGULATED
NM_001100697	Eif5a2	chr2:116143428-116160193	4870	blue	DOWNREGULATED
NM_017190	Mag	chr1:85954510-85970832	2475	blue	DOWNREGULATED
NM_031149	Psmc5	chr10:95650986-95656921	1288	blue	DOWNREGULATED
NM_130739	Acsl6	chr10:39729804-39778103	2462	blue	DOWNREGULATED
NM_017136	Sqle	chr7:96096896-96111772	2059	blue	DOWNREGULATED
NM_017204	Map6	chr1:156592503-156657997	2822	blue	DOWNREGULATED
NM_012746	Pcsk2	chr3:131925647-132256178	2446	blue	DOWNREGULATED
NM_182951	Serinc1	chr20:36541196-36560101	2714	blue	DOWNREGULATED
NM_022541	Timm8b	chr8:53964692-53966073	487	blue	DOWNREGULATED
NM_053723	Lancl1	chr9:65799080-65828986	1451	blue	DOWNREGULATED
NM_001106296	Fam57b	chr1:186002135-186008480	1705	blue	DOWNREGULATED
NM_057190	Nelf	chr3:5201580-5210255	2825	blue	DOWNREGULATED
NM_019238	Fdft1	chr15:42425336-42453390	3158	blue	DOWNREGULATED
NM_053997	Kcnc3	chr1:95066640-95080846	5268	blue	DOWNREGULATED
NM_138911	Stip1	chr1:209693426-209712776	2089	blue	DOWNREGULATED
NM_053684	Hcn2	chr7:11485256-11503614	2522	blue	DOWNREGULATED
NM_001106109	Nrsn1	chr17:46859961-46877539	1378	blue	DOWNREGULATED
NM_001107436	RGD1304884	chr19:50465553-50482061	3733	blue	DOWNREGULATED
NM_031783	Nefl	chr15:47636302-47640176	2026	blue	DOWNREGULATED
NM_145670	Bcas1	chr3:161395062-161475655	2674	blue	DOWNREGULATED
NM_001083898	Ccdc92	chr12:32898193-32924599	1953	blue	DOWNREGULATED
NM_017294	Pacsin1	chr20:5875449-5921738	1552	blue	DOWNREGULATED
NM_012673	Thy1	chr8:47027671-47032486	1328	blue	DOWNREGULATED
NM_001025703	Pppde2	chr7:120380505-120401688	1416	blue	DOWNREGULATED
NM_001106857	Nckipsd	chr8:113863905-113873968	2930	blue	DOWNREGULATED
NM_001005529	Ttc1	chr10:28836003-28860967	1435	blue	DOWNREGULATED
NM_173095	Kcna1	chr4:163011776-163013522	1746	blue	DOWNREGULATED
NM_199409	Panx2	chr7:127364189-127374412	3052	blue	DOWNREGULATED
NM_080777	Sncb	chr17:15907497-15915704	1201	blue	DOWNREGULATED
NM_001007643	Tmx2	chr3:67880725-67888376	1612	blue	DOWNREGULATED
NM_001107252	Nkiras1	chr15:9072546-9082065	2539	blue	DOWNREGULATED
NM_030996	Sigmar1	chr5:59162536-59165310	1550	blue	DOWNREGULATED
NM_022922	Tpi1	chr4:160933342-160936871	1446	blue	DOWNREGULATED
NM_012809	Cnp	chr10:89519420-89525977	2299	blue	DOWNREGULATED
NM_001015017	Olfm2	chr8:19685433-19746974	1997	blue	DOWNREGULATED
NM_001134705	Cox7c	chr2:15254041-15256065	476	blue	DOWNREGULATED
NM_001191966	Napb	chr3:137447072-137490500	896	blue	DOWNREGULATED
NM_001029899	Adam23	chr9:62106281-62250034	2874	blue	DOWNREGULATED
NM_021770	Olig1	chr11:31244278-31246419	2141	blue	DOWNREGULATED
NM_012814	Cox6a1	chr12:42530090-42533144	549	blue	DOWNREGULATED
NM_214459	Phactr3	chr3:167365399-167424378	1139	blue	DOWNREGULATED
NM_138904	Gls2	chr7:1484396-1495283	2219	blue	DOWNREGULATED
NM_021775	S1pr5	chr8:20278403-20283375	2171	blue	DOWNREGULATED
NM_134363	Slc12a5	chr3:156006016-156037915	5504	blue	UPREGULATED
NM_031602	Kcnj10	chr13:88341101-88370591	1423	blue	DOWNREGULATED
NM_001135583	Fa2h	chr19:41268121-41319682	2488	blue	DOWNREGULATED
NM_033235	Mdh1	chr14:102259132-102273788	1240	blue	DOWNREGULATED
NM_001011998	Fbxo9	chr8:83056072-83081992	2119	blue	DOWNREGULATED
NM_031721	Htra1	chr1:190257898-190308325	2012	blue	DOWNREGULATED
NM_001170563	Sema4d	chr17:19352451-19374578	4088	blue	DOWNREGULATED
NM_001079940	Habp4	chr17:6462632-6484546	1423	blue	DOWNREGULATED
NM_024346	Stmn3	chr3:170446808-170454900	1021	blue	DOWNREGULATED
NM_012981	Mras	chr8:104244659-104272556	3583	blue	DOWNREGULATED
NM_031840	Fdps	chr2:181168901-181177903	1019	blue	DOWNREGULATED
NM_053988	Calb2	chr19:40023071-40051150	1438	blue	DOWNREGULATED
NM_017118	Capns1	chr1:85519567-85525920	783	blue	DOWNREGULATED
NM_001025741	Eml1	chr6:132825589-132880165	586	blue	DOWNREGULATED
NM_001107793	Acss2	chr3:146013994-146057119	2867	blue	DOWNREGULATED
NM_053343	Dclk1	chr2:144678221-144754237	4431	blue	UPREGULATED
NM_053568	Pcyt2	chr10:110002022-110009335	1844	blue	DOWNREGULATED
NM_012941	Cyp51	chr4:26752676-26771127	3016	blue	DOWNREGULATED
NM_201562	Rtn2	chr1:78647098-78660389	1874	blue	DOWNREGULATED
NM_012935	Cryab	chr8:54107823-54111502	670	blue	DOWNREGULATED
NM_013027	Sepw1	chr1:76249868-76254942	699	blue	DOWNREGULATED
NM_001109359	Tmem229b	chr6:101599754-101644033	3769	blue	DOWNREGULATED
NM_001013069	Stard10	chr1:158819969-158845080	1250	blue	DOWNREGULATED
NM_001191594	Mgst3	chr13:83038051-83058802	597	blue	DOWNREGULATED
NM_022860	B4galnt1	chr7:67120781-67127696	2237	blue	DOWNREGULATED
NM_012518	Calm3	chr1:77245608-77252717	599	blue	DOWNREGULATED
NM_001007658	RGD1359378	chr7:112835300-112838478	1542	blue	DOWNREGULATED
NM_001173437	Chac1	chr3:105870107-105873318	1569	blue	DOWNREGULATED
NM_022238	Abcb9	chr12:33623382-33656242	3303	blue	DOWNREGULATED
NM_001108987	Diras1	chr7:10171726-10176591	1897	blue	DOWNREGULATED
NM_001191836	Gnal	chr18:63595605-63735802	1522	blue	DOWNREGULATED
NM_001106256	Josd2	chr1:94945364-94949076	851	blue	DOWNREGULATED
NM_001191947	Dact3	chr1:77201807-77213536	2802	blue	DOWNREGULATED
NM_173152	Pex5l	chr2:119130798-119339735	1808	blue	DOWNREGULATED
NM_053726	Slc7a10	chr1:87695657-87711593	1877	blue	DOWNREGULATED
NM_134404	Svop	chr12:43566783-43624986	2264	blue	DOWNREGULATED
NM_001024369	Ypel4	chr3:67945793-67947571	1122	blue	DOWNREGULATED
NM_017251	Gjb1	chrX:89448872-89456809	1546	blue	DOWNREGULATED
NM_001012206	Phlda3	chr13:48789677-48793998	1423	blue	DOWNREGULATED
NM_181629	Sgtb	chr2:35031974-35065686	1478	blue	DOWNREGULATED
NM_022285	Hapln2	chr2:180104683-180110113	1384	blue	DOWNREGULATED
NM_053601	Nnat	chr3:148269403-148271780	1179	blue	DOWNREGULATED
NM_022407	Aldh1a1	chr1:223731674-223773284	2087	blue	DOWNREGULATED
NM_001109528	Tmem25	chr8:47749527-47754946	2539	blue	DOWNREGULATED
NM_012720	Mobp	chr8:125118617-125144096	3393	blue	DOWNREGULATED
NM_022499	Pvalb	chr7:116115033-116127508	538	blue	DOWNREGULATED
NM_133531	Pank4	chr5:171767040-171783511	2313	blue	DOWNREGULATED
NM_175762	Ldlr	chr8:20824039-20846920	3038	blue	DOWNREGULATED
NM_030997	Vgf	chr12:20903303-20906327	2638	blue	DOWNREGULATED
NM_182819	Cox7b	chrX:94138055-94144304	447	blue	DOWNREGULATED
NM_022712	Tfrc	chr11:69976257-69998098	4787	blue	DOWNREGULATED
NM_001130570	Scrt1	chr7:114569140-114572791	1725	blue	DOWNREGULATED
NM_030990	Plp1	chrX:124488601-124503643	3046	blue	DOWNREGULATED
NM_053391	Hs3st1	chr14:76438228-76439155	927	blue	DOWNREGULATED
NM_138549	Tecr	chr19:26232601-26259286	1170	blue	DOWNREGULATED
NM_001082977	Rasgrp2	chr1:209183699-209199170	2228	blue	DOWNREGULATED
NM_019371	Egln3	chr6:74451039-74476506	2815	blue	DOWNREGULATED
NM_001106130	Atp9b	chr18:77616787-77812509	5102	blue	DOWNREGULATED
NM_001109118	Elovl2	chr17:29492348-29532622	3732	blue	DOWNREGULATED
NM_017026	Mbp	chr18:79025588-79057329	1959	blue	DOWNREGULATED
NM_001109881	Fchsd1	chr18:30878454-30890675	4269	blue	DOWNREGULATED
NM_001177826	LOC100363531	chrX:94138090-94153668	515	blue	DOWNREGULATED
NM_001191804	Tmem151b	chr9:11057176-11061687	1685	blue	DOWNREGULATED
NM_001080789	Arhgap9	chr7:67280266-67288357	2394	blue	UPREGULATED
NM_001024687	Mrc2	chr10:94689201-94752076	4443	brown
NM_022715	Mvp	chr1:186164811-186192802	2756	brown
NM_012532	Cp	chr2:105086277-105135367	3700	brown
NM_001024263	Prkd3	chr6:1727314-1796290	5769	brown
NM_012823	Anxa3	chr14:14245111-14297100	1456	brown
NM_001109885	Fam129b	chr3:11862603-11912117	3678	brown
NM_053538	Laptm5	chr5:149775903-149797951	2072	brown
NM_012618	S100a4	chr2:182885069-182887380	486	brown
NM_001106268	Chsy1	chr1:120539001-120600102	3758	brown
NM_130413	Skap2	chr4:80149845-80300111	1628	brown
NM_130409	Cfh	chr13:53252250-53355987	4248	brown
NM_001169138	Thbs2	chr1:53584405-53613652	5728	brown
NM_001077200	Fam38a	chr19:52770968-52834347	8203	brown
NM_053385	Prelp	chr13:46863395-46874172	1417	brown
NM_019289	Arpc1b	chr12:9796268-9803639	1430	brown
NM_001007002	Mxra8	chr5:172698248-172702598	2267	brown
NM_001107350	Ripk1	chr17:37183590-37216533	4526	brown
NM_012488	A2m	chr4:158103710-158153423	4574	brown
NM_019358	Pdpn	chr5:162142250-162175921	1852	brown
NM_001106402	Lhfpl2	chr2:24407386-24489407	4254	brown
NM_001108531	Bicc1	chr20:18288078-18477016	3226	brown
NM_199093	Serping1	chr3:67968807-67978102	1791	brown
NM_053455	Fgl2	chr4:9176341-9181976	3686	brown
NM_001039008	Tmem176a	chr4:76920523-76923598	956	brown
NM_001100741	Col6a2	chr20:12436782-12464512	3601	brown
NM_001107673	Slc7a11	chr2:139241141-139317101	8894	brown
NM_198134	Bst2	chr16:18698547-18701768	679	brown
NM_133383	Scpep1	chr10:77347474-77377945	2016	brown
NM_001012044	Lcp1	chr15:56034456-56091880	3407	brown
NM_001008515	C1qa	chr5:155662333-155665180	1001	brown
NM_012771	Lyz2	chr7:56607708-56613004	1190	brown
NM_012904	Anxa1	chr1:223478437-223494455	1386	brown
NM_019178	Tlr4	chr5:83564099-83577731	3337	brown
NM_001106210	Rnaset2	chr1:47227490-47244660	963	brown
NM_172030	Entpd2	chr3:3564379-3569800	1885	brown
NM_017113	Grn	chr10:91536134-91542237	2165	brown
NM_134378	Sulf1	chr5:5582895-5748106	4067	brown
NM_022543	Ccdc80	chr11:57222550-57257162	4097	brown
NM_019354	Ucp2	chr1:157925513-157928222	930	brown
NM_001005539	Smpdl3a	chr20:36821915-36844891	1661	brown
NM_001106710	Emilin1	chr6:25438940-25446658	3836	brown
NM_021663	Nucb2	chr1:174605676-174642109	1615	brown
NM_031832	Lgals3	chr15:23327070-23339005	947	brown
NM_012705	Cd4	chr4:160988511-161014038	1749	brown
NM_001108106	Plxnb2	chr7:127457132-127483162	6769	brown
NM_013069	Cd74	chr18:56756510-56765709	1199	brown
NM_012775	Tgfbr1	chr5:63976867-64034058	5706	brown
NM_022516	Ptbp1	chr7:11355537-11365188	2704	brown
NM_031118	Soat1	chr13:71420861-71463365	1750	brown
NM_019357	Ezr	chr1:41178196-41221735	2945	brown
NM_001014090	Oaf	chr8:46224860-46242832	1694	brown
NM_134399	Mk1	chr16:19286293-19288783	2490	brown
NM_181636	Col23a1	chr10:36808660-37096559	2730	brown
NM_012634	Prps2	chrX:47274361-47315274	2683	brown
NM_001007641	Rnd3	chr3:32101432-32118785	2002	brown
NM_133298	Gpnmb	chr4:77161351-77182622	2306	brown
NM_013180	Itgb4	chr10:106080451-106116632	5881	brown
NM_001007646	Fkbp9	chr4:85816059-85865957	3004	brown
NM_212525	Tyrobp	chr1:85365370-85369219	523	brown
NM_019262	C1qb	chr5:155647522-155653072	1076	brown
NM_001105739	Prrx2	chr3:9899065-9936837	1230	brown
NM_053332	Cubn	chr17:87545892-87772079	10213	brown
NM_017172	Zfp36l1	chr6:103119554-103124576	2670	brown
NM_031789	Nfe2l2	chr3:58366692-58394116	2305	brown
NM_019229	Slc12a4	chr19:35785186-35807024	3718	brown
NM_001107786	Rin2	chr3:134307537-134503915	4659	brown
NM_032612	Stat1	chr9:46455635-46497560	4083	brown
NM_031317	Pdgfc	chr2:172635731-172811004	1116	brown
NM_019138	Cyp7b1	chr2:103102679-103271273	2625	brown
NM_001191994	Slc37a2	chr8:38484389-38506032	1521	brown
NM_017024	Lcat	chr19:35781506-35784966	1344	brown
NM_032085	Col3a1	chr9:44281581-44317829	4767	brown
NM_012649	Sdc4	chr3:155446137-155464825	2488	brown
NM_001106468	Usp53	chr2:219620237-219681958	6108	brown
NM_001108586	Rcn1	chr3:90832150-90846395	3073	brown
NM_013166	Cntf	chr1:215842667-215844691	1094	brown
NM_012945	Hbegf	chr18:29143566-29153944	1520	brown
NM_001108108	Ano6	chr7:134434774-134624126	5309	brown
NM_031056	Mmp14	chr15:32493851-32503074	2445	brown
NM_001109584	Vangl1	chr2:197248679-197296021	2597	brown
NM_023955	Scamp2	chr8:61316259-61342885	2306	brown
NM_001108870	Scara3	chr15:45344538-45377576	3358	brown
NM_138828	Apoe	chr1:79003633-79006387	1088	brown
NM_001007745	Tmem43	chr4:125656687-125671826	2854	brown
NM_001017381	Fli1	chr8:32187956-32309782	1856	brown
NM_001079942	Sema3b	chr8:112845708-112852565	2513	brown
NM_181371	Gstk1	chr4:69999766-70004085	896	brown
NM_001034002	Yap1	chr8:4780844-4848881	1471	brown
NM_080778	Nr2f2	chr1:125280974-125286929	1570	brown
NM_031132	Tgfbr2	chr8:120593594-120680453	2079	brown
NM_172317	Fxyd3	chr1:86113705-86120488	453	brown
NM_053488	Col5a2	chr9:44374113-44525086	6084	brown
NM_031648	Fxyd1	chr1:86095552-86098079	267	brown
NM_001110099	Ret	chr4:154450995-154491103	3928	brown
NM_053650	Pdlim3	chr16:49637067-49668802	1565	brown
NM_021835	Jun	chr5:115358166-115361259	3093	brown
NM_001012125	Loxl1	chr8:62083050-62106827	2452	brown
NM_001134686	Slc7a2	chr16:54752118-54805406	2500	brown
NM_001025115	Stap1	chr14:23734557-23764077	1329	brown
NM_173840	Lat2	chr12:23174553-23180908	615	yellow
NM_001008520	Abhd1	chr6:25405492-25410481	1364	yellow
NM_057193	Il10ra	chr8:48211039-48224439	1814	yellow
NM_001109386	Gpr183	chr15:107056366-107067887	1536	yellow
NM_001108076	Myo1f	chr7:16074716-16125255	3814	yellow
NM_001097582	Tlr7	chrX:47330736-47356841	3466	yellow
NM_139342	Ripk3	chr15:33947405-33956351	2002	yellow
NM_001014039	Tnfaip8l2	chr2:190044646-190058739	1386	yellow
NM_053287	B4galt1	chr5:58196387-58243231	2292	yellow
NM_001108568	Dapp1	chr2:235423486-235474068	3058	yellow
NM_001109077	Arhgap30	chr13:87295073-87335018	3672	yellow
NM_012735	Hk2	chr4:116925724-116975211	3633	yellow
NM_001191624	Lrrk1	chr1:120695656-120836324	6445	yellow
NM_001127543	Fermt3	chr1:209672809-209691579	2456	yellow
NM_001011987	Glipr1	chr7:51081712-51092707	986	yellow
NM_001107777	Siglec1	chr3:118769403-118787908	6671	yellow
NM_001012223	Bin2	chr7:139408145-139434350	1924	yellow
NM_001013917	Arhgap15	chr3:24256619-24868797	1665	yellow
NM_153313	Cyp2d1	chr7:120769700-120774105	1623	yellow
NM_001107237	Ikzf1	chr14:92560199-92657336	2023	yellow
NM_001005882	Rbm47	chr14:44815887-44846214	2344	yellow
NM_178097	Sla	chr7:104153027-104202272	1635	yellow
NM_019313	Kcnn1	chr16:19093439-19103819	1518	yellow
NM_130426	Tnfrsf1b	chr5:163666540-163697484	2894	yellow
NM_001107714	Dennd2d	chr2:201780927-201799966	1926	yellow
NM_130821	Samsn1	chr11:14633494-14683788	1118	yellow
NM_001077669	Slc39a4	chr7:114661925-114666098	2213	yellow
NM_001005891	Clec4a3	chr4:159464409-159474023	779	yellow
NM_133306	Olr1	chr4:166747227-166769340	3751	yellow
NM_001108825	Itk	chr10:31455981-31518075	4199	yellow
NM_001024884	RGD1309362	chr18:56154354-56179799	2909	yellow
NM_001108933	Dse	chr20:37568888-37647574	4130	yellow
NM_053843	Fcgr2a	chr13:86898650-86911743	1421	yellow
NM_001108890	Ticam2	chr18:40776775-40793784	3315	yellow
NM_017079	Cd1d1	chr2:179011164-179014672	1835	yellow
NM_001008722	Irf8	chr19:51100087-51116728	1273	yellow
NM_001191735	Elf4	chrX:134808885-134818835	2448	yellow
NM_001134716	Clec12a	chr4:166639437-166639956	519	yellow
NM_001100684	Sh3bp2	chr14:81818728-81855875	2859	yellow
NM_024356	Gch1	chr15:23023995-23139794	964	yellow
NM_001191622	Phldb3	chr1:79893172-79910726	1925	yellow
NM_001107439	Snai3	chr19:52742686-52749406	1594	yellow
NM_001191923	Pik3r5	chr10:55227871-55248301	3031	yellow
NM_001108750	Cpne8	chr7:128884440-129062272	3380	yellow
NM_017168	Plcg2	chr19:47875571-47947573	3645	yellow
NM_001142915	Plod2	chr8:97525278-97623149	3606	yellow
NM_173839	Tph2	chr7:54321032-54430706	2580	yellow
NM_001034952	Pqlc3	chr6:40676563-40688138	1902	yellow
NM_013025	Ccl3	chr10:71744558-71746109	754	yellow
NM_001109491	Gapt	chr2:41759020-41761323	1896	yellow
NM_053394	Klf5	chr15:83103176-83118363	3232	yellow
NM_212512	Slc4a5	chr4:117432384-117515453	3605	yellow
NM_001107979	Fhl3	chr5:144026443-144033195	1067	yellow
NM_001100756	Ttc7	chr6:10787529-10895026	4481	yellow
NM_031538	Cd8a	chr4:104589921-104594158	1388	yellow
NM_001011984	Asb2	chr6:127609501-127645492	2483	yellow
NM_001015020	Tgif1	chr9:110043167-110052783	1385	yellow
NM_138844	Unc13d	chr10:106170474-106185215	4017	yellow
NM_207613	Cdh15	chr19:53182533-53194779	2666	yellow
NM_178847	Cyp27a1	chr9:74039203-74068648	1883	yellow
NM_001106508	Acoxl	chr3:115365278-115687566	3094	yellow
NM_001134993	Car13	chr2:88271908-88309336	1981	yellow
NM_138912	Ppp1r3b	chr16:60552437-60564789	4337	yellow
NM_001109120	Mboat1	chr17:40789598-40849485	2561	yellow
NM_001134983	RGD1564927	chr3:147239122-147257394	2885	yellow
NM_144750	Aspg	chr6:136909406-136928801	2524	yellow
NM_053963	Mmp12	chr8:4249934-4259836	1790	yellow
NM_001009600	Arhgdib	chr4:173967842-173986494	1129	yellow
NM_031737	Nkx6-1	chr14:9214742-9221668	3213	yellow
NM_001107883	Il17ra	chr4:156838352-156862343	3843	yellow
NM_001127689	Il1rl1	chr9:39577878-39624781	2065	yellow
NM_001135868	Slc45a3	chr13:44840554-44861172	3253	yellow
NM_001109509	Gpr84	chr7:142217810-142220004	1493	yellow
NM_031691	Itgad	chr1:187436290-187464212	3558	yellow
NM_031140	Vim	chr17:87847279-87855763	1796	green
NM_134334	Ctsd	chr1:202619668-202631545	1989	green
NM_019359	Cnn3	chr2:218044802-218075914	1931	green
NM_001011946	Hexb	chr2:27649188-27672231	1843	green
NM_017320	Ctss	chr2:190422646-190466877	1174	green
NM_022226	Lgmn	chr6:126668905-126694869	1818	green
NM_017125	Cd63	chr7:2208658-2211323	784	green
NM_019312	Itpkb	chr13:96044259-96138456	3935	green
NM_012747	Stat3	chr10:89821079-89872970	4428	green
NM_001108105	Mlc1	chr7:127265490-127288102	2777	green
NM_032416	Aldh2	chr12:36081777-36116442	1845	green
NM_001168543	Pltp	chr3:155871841-155889959	2025	green
NM_012512	B2m	chr3:108927918-108932718	604	green
NM_134353	Pabpc1	chr7:72116139-72128433	2190	green
NM_173118	Npc2	chr6:108793935-108814703	1103	green
NM_013198	Maob	chrX:17553528-17657852	2389	green
NM_030832	Fabp7	chr20:36812517-36816050	602	green
NM_031544	Ampd3	chr1:168533491-168568291	3797	green
NM_001134715	Slc44a2	chr8:20433913-20451579	3377	green
NM_022597	Ctsb	chr15:42402828-42423700	1942	green
NM_053021	Clu	chr15:45365778-45405314	1860	green
NM_001100970	Aebp1	chr14:86525747-86535664	3794	green
NM_001191953	Pgm5	chr1:228107410-228300939	1785	green
NM_001013127	Tagln2	chr13:88505257-88512178	1297	green
NM_030863	Msn	chrX:83716067-83784214	2097	green
NM_019905	Anxa2	chr8:73897617-73934040	1336	green
NM_152790	Carhsp1	chr10:6986582-7000180	3032	green
NM_013106	Gnai3	chr2:203668274-203706229	3069	green
NM_031509	Gsta3	chr9:20051501-20068146	1157	green
NM_134390	Tmem176b	chr4:76911923-76918859	1162	green
NM_019346	Slc14a1	chr18:75024199-75048481	1360	green
NM_031552	Add3	chr1:259347672-259455407	4081	green
NM_012633	Prph	chr7:137836151-137839931	1753	green
NM_053560	Chi3l1	chr13:47139657-47147591	1658	green
NM_001103360	Pnrc2	chr5:154652575-154655560	1874	green
NM_001029901	Csf1r	chr18:57080323-57107295	3698	green
NM_001004443	Hexa	chr8:63363218-63388146	1779	green
NM_172336	Atf5	chr1:95284510-95286786	1024	green
NM_012886	Timp3	chr7:19677150-19727072	1751	green
NM_022594	Ech1	chr1:83932719-83938918	1097	green
NM_001008829	RT1-A2	chr20:5021815-5025340	1559	green
NM_017009	Gfap	chr10:92059880-92068555	2688	green
NM_012939	Ctsh	chr8:94971688-94990434	1359	green
NM_031114	S100a10	chr2:186645673-186654321	573	green
NM_013127	Cd38	chr14:72320478-72360329	2247	green
NM_001008767	Txnip	chr2:191356953-191360752	2740	green
NM_017258	Btg1	chr7:34029299-34031557	1462	green
NM_053018	Cd9	chr4:162279461-162312889	1145	green
NM_012567	Gja1	chr20:35409814-35422257	3130	green
NM_001134599	Flna	chrX:160362333-160385626	8412	green
NM_031970	Hspb1	chr12:21911225-21912784	778	green
NM_001142366	Aqp4	chr18:6626312-6641850	5018	green
NM_139103	Cd48	chr13:87684544-87708091	1422	green
NM_031714	Hrsp12	chr7:69930463-69944264	888	green
NM_017351	Itih3	chr16:6341046-6358767	2764	green
NM_013016	Sirpa	chr3:117210115-117247839	3855	green
NM_012825	Aqp4	chr18:6626312-6642766	5010	green
NM_134349	Mgst1	chr4:175248653-175263881	901	green
NM_001009353	Pla2g7	chr9:13057990-13100289	1769	green
NM_012504	Atp1a1	chr2:196657750-196687242	2679	green
NM_001013081	Phyhd1	chr3:9310512-9325609	1260	green
NM_138519	Dkk3	chr1:169924617-169964692	3231	green
NM_133307	Prkcd	chr16:5954216-5975743	2690	green
NM_001014162	Acsm5	chr1:177785185-177808569	2430	green
NM_207609	Naprt1	chr7:113865287-113868730	1836	green
NM_001039174	LOC654482	chr8:4863694-4881270	1316	green
NM_001033956	Calca	chr1:172686169-172691061	950	green
NM_001105797	Slc16a11	chr10:57051552-57055276	1779	green
NM_017254	Htr2a	chr15:55463742-55532293	1566	green
NM_199089	Tcirg1	chr1:206420105-206429495	2505	green
NM_012645_2	RT1-EC2	chr20:5001580-5002226	514	green
NM_053736	Casp4	chr8:2038625-2075721	1222	green
NM_001025675	Tubb6	chr18:63919775-63929415	1751	green
NM_001047912	Morn5	chr3:15161870-15190015	1106	green
NM_001011954	Cybrd1	chr3:53381121-53408352	3402	red
NM_001106368_1	Pik3ap1	chr1:246476177-246609648	2216	red
NM_001012133	Sp140	chr9:84281384-84337120	2976	red
NM_022244	Arhgap17	chr1:182145315-182234995	3131	red
NM_001106288	Swap70	chr1:167888782-167949621	3871	red
NM_001136124	Ifitm3	chr1:201198658-201199768	604	red
NM_001191659	Parp14	chr11:66736901-66768976	7086	red
NM_138513	Calcb	chr1:172777346-172781003	759	red
NM_001109053	Dtx3l	chr11:66649507-66659119	4836	red
NM_138518	Crispld2	chr19:50313709-50378031	4043	red
NM_019318	Maf	chr19:45859509-45861454	1945	red
NM_019289_1	Arpc1b	chr15:36798137-36799628	1491	red
NM_001014220	Sp100	chr9:84374287-84409972	1588	red
NM_001108353	Plac8	chr14:10302666-10325559	730	red
NM_001034011	Sft2d2	chr13:80925171-80946239	5075	red
NM_001045843	Lpar6	chr15:53875462-53877271	1809	red
NM_130421	Lcp2	chr10:19019977-19066741	3382	red
NM_001106314	Ifitm1	chr1:201154493-201155509	526	red
NM_001109176	Fyb	chr2:55858763-55950014	2707	red
NM_001105749	Il16	chr1:139908060-140000146	4985	red
NM_001135855	Scara5	chr15:45083643-45189211	3753	red
NM_080698	Fmod	chr13:46987713-46998330	2943	red
NM_033350	Plcb3	chr1:209628424-209643694	3726	red
NM_017196	Aif1	chr20:3714427-3716325	655	red
NM_001109008	Col6a3	chr9:89990128-90043697	7250	red
NM_199105	Fam198b	chr2:171368284-171432818	3590	red
NM_001033955	Calca	chr1:172686169-172691061	974	red
NM_001025011	RGD1305464	chr8:60995695-61006387	4196	red
NM_012503	Asgr1	chr10:56899265-56903173	1183	red
NM_001106666	Bnc2	chr5:103143809-103474243	4091	red
NM_012523	Cd53	chr2:202186124-202234570	1677	red
NM_012979	Man2a1	chr9:103302747-103521769	6959	red
NM_173134	Cdk5rap2	chr5:87564010-87738341	5653	red
NM_198130	Myd88	chr8:124299728-124303798	2158	red
NM_001038615	Fndc1	chr1:41522018-41583355	5191	red
NM_022631	Wnt5a	chr16:3782024-3799625	1981	red
NM_199502	Chrdl1	chrX:35143323-35246363	4106	red
NM_001107159	Mmp19	chr7:2091531-2099235	2004	red
NM_001004215	Ppic	chr18:48886549-48899154	1353	red
NM_031794	Axl	chr1:80964751-80994300	2666	red
NM_001002804	C1rl	chr4:160694114-160708613	1383	red
NM_031012	Anpep	chr1:135600750-135619208	3321	red
NM_001103351	Parp9	chr11:66615586-66648294	3084	red
NM_001106716	Osr1	chr6:33074411-33076769	1687	red
NM_017097	Ctsc	chr1:144629801-144661183	1843	red
NM_019370	Enpp3	chr1:21087401-21159924	2772	red
NM_001004095	S100a11	chr2:186620359-186621909	295	red
NM_017208	Lbp	chr3:149016604-149043530	1857	red
NM_053484	Gas7	chr10:54249338-54403867	6795	red
NM_053530	Twist1	chr6:52605868-52607860	1495	red
NM_133416	Bcl2a1d	chr8:94045108-94053777	699	red
NM_001107954	Reck	chr5:60341437-60407710	3863	red
NM_031766	Cpz	chr14:80857370-80880591	2143	red
NM_017317	Rab27a	chr8:77798829-77861089	2681	red
NM_022950	C1galt1	chr4:32903433-32933950	1401	red
NM_022276	Gcnt1	chr1:220824977-220829980	5003	red
NM_001107924	Slc35a1	chr5:51271751-51290346	1909	red
NM_001008306	Calhm2	chr1:252454946-252460671	1831	red
NM_019206	Stk10	chr10:17379244-17481768	5153	red
NM_001024869	Wwtr1	chr2:146713976-146831603	1538	red
NM_031560	Ctsk	chr2:190394853-190405667	1416	red
NM_001135761	Crb2	chr3:17539287-17559629	3852	red
NM_001130542	Sntb1	chr7:92156714-92426444	2502	red
NM_001191972	Evx1	chr4:80616464-80620842	2310	red
NM_001012005	Nid2	chr15:4801182-4856895	4754	red
NM_001107533	Adamtsl3	chr1:138563869-138878648	7268	red
NM_053374	Il18bp	chr1:159471808-159473288	626	red
NM_021587	Ltbp1	chr6:19942625-20355085	5946	red
NM_001107415	Sall1	chr19:19277336-19293298	3883	red
NM_001191862	Flnc	chr4:56313706-56341400	9049	black
NM_199404	Man2b1	chr19:24711378-24730659	3137	black
NM_001191934	Pkd2	chr14:6349519-6392988	4850	black
NM_023981	Csf1	chr2:203292764-203307947	3755	black
NM_001014023	Trim5	chr1:162096440-162113409	2436	black
NM_001134971	Man2b2	chr14:79553599-79578877	3076	black
NM_198768	Igsf10	chr2:148704645-148734103	8808	black
NM_012924	Cd44	chr3:88022966-88110352	3988	black
NM_001191609	Lama5	chr3:169233896-169282410	11307	black
NM_001107348	Rreb1	chr17:33125271-33251491	8452	black
NM_001024259	Bmpr1b	chr2:239727569-239767802	1499	black
NM_001134858	Synm	chr1:122474209-122504176	7427	black
NM_053783	Ifngr1	chr1:14846368-14864804	1854	black
NM_001170470	Chst9	chr18:6698622-6959482	1769	black
NM_024159	Dab2	chr2:55714876-55736363	3100	black
NM_001013894	Lilrb4	chr1:69165497-69170800	1152	black
NM_001191600	Fhod1	chr19:35144281-35163130	3709	black
NM_182953	Nek6	chr3:18348697-18381895	1326	black
NM_012643	Ret	chr4:154448178-154491103	5478	black
NM_001008524	C1qc	chr5:155656104-155659430	1028	black
NM_031621	Sh2b3	chr12:35954678-35958445	3690	black
NM_001106012	Evc2	chr14:78915868-79018416	4067	black
NM_001014182	Mall	chr3:115230797-115253566	1778	black
NM_012758	Syk	chr17:18440672-18498001	5310	black
NM_001191963	Synpo2	chr2:219778071-219937734	4092	black
NM_001047101	Adamts7	chr8:95068561-95108273	5643	black
NM_019160	Uts2	chr5:168143314-168148700	527	black
NM_012684	Vcsa1	chr14:21378052-21382729	652	black
NM_022617	Mpeg1	chr1:215387911-215390171	2242	black
NM_001108137	Mfrp	chr8:47084055-47089218	2296	black
NM_001170593	Chat	chr16:7911695-7973201	3537	black
NM_001168285	RGD1559482	chr10:105006560-105011256	741	black
Edit_GGGAG_VDV_ABED	GGGAG	VDV	ABED	black
NM_001106668	Slc35d1	chr5:124107947-124154018	2586	black
NM_012812	Cox6a2	chr1:187464578-187465301	451	black
NM_022179	Hk3	chr17:15651952-15669107	3025	black
NM_021760	Col5a3	chr8:19789060-19834241	6052	black
NM_001108224	Vil1	chr9:73748631-73776345	3301	black
NM_001017488	Slc24a6	chr12:37227844-37250698	2665	black
Edit_GGAGG_VSV_ABCD	GGAGG	VSV	ABCD	black
NM_001107877	Adamts9	chr4:126996603-127198909	7965	black
NM_001034128	Pald	chr20:28682110-28718682	4213	black
NM_031530	Ccl2	chr10:70256262-70258061	780	black
NM_001100683	Klhdc8a	chr13:45187910-45195996	3199	black
NM_012912	Atf3	chr13:107191621-107223850	1894	black
NM_001037351	Tnnc2	chr3:155807134-155808217	479	black
NM_001109241	Atoh8	chr4:105499941-105532118	2375	black
NM_001130583	Parvg	chr7:122322459-122341397	2535	black
NM_181370	Hs3st2	chr1:180202790-180324717	2279	black
NM_031349	Aplnr	chr3:68365636-68369281	3645	black
NM_021690	Rapgef3	chr7:136452945-136474659	3354	black
NM_019622	Espn	chr5:169349727-169382076	2774	black
NM_001034953	Cdca7l	chr6:145146072-145191662	2566	black
NM_001105762	RGD1565166	chr10:10476013-10485110	1529	black
NM_001191569	Dennd2c	chr2:198357805-198403189	4969	black
NM_053858	Ccl4	chr10:71759642-71761114	278	black
NM_022800	P2ry12	chr2:148611034-148613985	1254	black
NM_001037354	Klf11	chr6:42296220-42307925	3780	black
NM_022859	Crisp1	chr9:16654562-16698037	1496	black
NM_053365	Fabp4	chr2:93536132-93540733	563	black
NR_036617	RGD1564482	chr5:155026508-155027997	474	black
NM_001108299	Etv4	chr10:90808438-90824019	2329	black
NM_031642	Klf6	chr17:75578499-75585072	1783	black
NM_001106917	Pi15	chr5:463936-492169	1359	black
NM_001025117	Ehbp1l1	chr1:208331747-208353714	2666	black
NM_012610	Ngfr	chr10:84262794-84281006	3251	black
NM_001106685	Csf3r	chr5:145374595-145394045	3125	pink
NM_001100482	Slc5a11	chr1:182094599-182133639	2068	pink
NM_012524	Cebpa	chr1:87626110-87627499	1389	pink
NM_001134843	Myo1g	chr14:87275457-87290598	3291	pink
NM_133512	Klrk1	chr4:166914787-166922659	1110	pink
NM_032055	Tap1	chr20:4790363-4800730	2676	pink
NM_001191642	Nlrp3	chr10:45850223-45874533	3857	pink
NM_001106043	Dleu7	chr15:41493065-41509220	1693	pink
NM_001008384	Rac2	chr7:116520065-116532482	1303	pink
NM_001107503	Cd22	chr1:85923706-85938567	3695	pink
NM_022392	Insig1	chr4:2577468-2585682	2420	pink
NM_001025064	LOC502894	chr4:163481392-163502412	2713	pink
NM_001013071	Tm7sf2	chr1:208700769-208705093	1467	pink
NM_013001	Pax6	chr3:91127604-91149178	2148	pink
NM_031634	Mefv	chr10:12059820-12069342	3193	pink
NM_001107997	Mmel1	chr5:171675006-171703353	2812	pink
NM_001031658	Slc11a1	chr9:73714691-73725509	1988	pink
NM_001134562	Rasal3	chr7:12953507-12968785	3966	pink
NM_173105	Aqp11	chr1:154973797-154983962	1287	pink
NM_133555	Csf2rb	chr7:116237280-116271993	2893	pink
NM_130812	Cdkn2b	chr5:108939668-108945293	2263	pink
NM_001012086	Cytip	chr3:39893887-39921114	1669	pink
NM_153311	Tmprss5	chr8:52361393-52379599	2355	pink
NM_001108971	RGD1309821	chr5:58917804-58923251	2332	pink
NM_053801	Sec14l2	chr14:84728486-84748418	2589	pink
NM_019316	Mafb	chr3:151116830-151118751	1921	pink
NM_133380	Il4ra	chr1:184612902-184637863	3498	pink
NM_022389	Dhcr7	chr1:204245561-204258913	2549	pink
NM_031517	Met	chr4:43134182-43211355	4187	pink
NM_017297	Kcnj5	chr8:32082891-32104412	1114	pink
NM_001169132	Gpr31	chr1:47581861-47582820	959	pink
NM_001129878	Hoxa10	chr4:80542416-80546079	2253	pink
NM_019189	Hapln1	chr2:19576063-19638102	2153	pink
NM_001025138	Tmem156	chr14:45925109-45954138	1506	pink
NM_001108687	Man1c1	chr5:153318030-153459786	3767	pink
NM_001129997	Ehbp1l1	chr1:208331749-208353711	5436	pink
NM_001109377	Clec5a	chr4:68174952-68183934	1394	pink
NM_017015	Gusb	chr12:27744408-27757755	2384	pink
NM_001101017	LOC688090	chr20:4731215-4736133	791	pink
NM_001122975	Lrrc55	chr3:68414796-68427502	1795	pink
NM_030857	Lyn	chr5:16933110-17054562	3428	pink
NM_022591	Tep1	chr15:26802625-26852308	8134	magenta
NM_001044257	Epsti1	chr15:58989875-59088930	1550	magenta
NM_030868	Nov	chr7:91162675-91169695	1450	magenta
NM_019285	Adcy4	chr15:33930531-33946352	3417	magenta
NM_001004089	Sipa1	chr1:208276451-208285639	3122	magenta
NM_001013858	Tlcd1	chr10:64454775-64456808	1321	magenta
NM_017080	Hsd11b1	chr13:109063493-109089468	1530	magenta
NM_001190998	Smtnl2	chr10:59276569-59297772	2438	magenta
NM_144740	Arhgap4	chrX:159824137-159839008	3193	magenta
NM_001106165	Car7	chr19:365679-375074	1534	magenta
NM_031548	Scnn1a	chr4:161445935-161469264	3372	magenta
NM_001191849	Ndst4	chr2:222503565-222815293	2619	magenta
NM_001037780	Itgb2	chr20:11446525-11485009	3156	magenta
NM_040669	Hps1	chr1:248109642-248134449	2640	magenta
NM_001012218	Trim55	chr2:104721412-104763134	2656	magenta
NM_001173386	Clec7a	chr4:166723515-166734589	2426	magenta
NM_022686	Hist1h4b	chr17:50113498-50117942	1296	magenta
NM_001106997	Maml1	chr10:35814838-35850122	5475	magenta
NM_080581	Abcc3	chr10:82986551-83030799	4953	magenta
NM_001004261	Pyroxd2	chr1:248136868-248162249	1969	magenta
NM_001024265	RGD1311251	chr8:56860022-56888401	1370	magenta
NM_001005384	Osmr	chr2:56080699-56121463	2888	magenta
NM_053869	Phox2a	chr1:159273523-159277731	1450	magenta
NM_001164060	Shc1	chr2:181619436-181628143	3540	magenta
Edit_GGAAA_VNI_AB	GGAAA	VNI	AB	magenta
NM_001109294	RGD1562084	chr8:58935949-58998905	2352	magenta
NM_012811	Mfge8	chr1:134870029-134885431	2000	magenta
NM_013064	Hcrtr1	chr5:149160738-149170736	2449	magenta
Edit_GGAGA_VSI_ABC	GGAGA	VSI	ABC	magenta
NM_001191066	Rbl1	chr3:147734622-147796630	3149	magenta
NM_017017	Hgf	chr4:14864310-14932513	2532	magenta
NM_001170342	Akr1c12	chr17:77142940-77155816	1219	magenta
NM_024354	Chrna4	chr3:170171213-170185997	2129	purple
NM_001106868	Hhatl	chr8:127146271-127153271	1773	purple
NM_182842	Camk1g	chr13:109192832-109216471	2367	purple
NR_027235	RGD1559747	chr4:76718081-76724021	3298	purple
NM_001105894	Chodl	chr11:17993679-18015913	2319	purple
NM_031778	Kcns3	chr6:34534530-34593882	2309	purple
NM_138835	Syt12	chr1:207021680-207073026	2062	purple
NM_178106	Entpd3	chr8:125542933-125573945	3066	purple
NM_001024791	Epn3	chr10:83129022-83137401	3495	purple
NM_001105833	Phospho1	chr10:84535186-84542722	1999	purple
NM_001024909	MGC114464	chr7:136886521-136887921	1400	purple
NM_031062	Mvd	chr19:52722305-52732312	1674	purple
NM_001107064	Fads6	chr10:105357798-105373626	1796	purple
NM_001014149	Rell2	chr18:30876603-30880175	1737	purple
NM_001039325	Zdhhc22	chr6:111116241-111123505	1115	purple
NM_001145842	Grn	chr10:91536134-91542237	1931	purple
NM_001107967	Tmem125	chr5:139009238-139010621	1383	purple
NM_021688	Kcnk1	chr19:56216599-56255299	2530	purple
NM_053679	Dffa	chr5:166179129-166192028	3328	purple
NM_001108871	Kctd9	chr15:47272272-47300689	3106	purple
NM_001012135	Mlph	chr9:90113307-90149113	2864	purple
NM_001108374	RGD1310110	chr15:25680072-25781128	3226	purple
NM_001111098	Lyn	chr5:16933110-17054562	3365	purple
NM_021758	Lin7b	chr1:95838781-95841356	623	purple
NM_001110763	Tmem163	chr13:40144072-40327947	1804	purple
NM_176078	Clic6	chr11:32516491-32559195	2229	greenyellow
NM_001034137	Sp110	chr9:84258232-84279462	1761	greenyellow
NM_001037648	Fam105a	chr2:79545445-79569132	969	greenyellow
NM_138524	A3galt2	chr5:147981003-147994141	1909	greenyellow
NM_001130577	Cyth4	chr7:116557796-116582215	2654	greenyellow
NM_022218	Cmklr1	chr12:44056526-44061043	2530	greenyellow
NM_173304	Cyp2d5	chr7:120760433-120764940	1590	greenyellow
NM_001107617	Fgd2	chr20:7684763-7702116	2770	greenyellow
NM_031341	Slc7a7	chr15:32431747-32471526	2068	greenyellow
NM_017244	Crabp2	chr2:180029800-180034147	772	greenyellow
NM_001109318	RGD1565785	chrX:72641313-72660592	1558	greenyellow
NM_001025111	Cd300lf	chr10:105192307-105209016	1768	greenyellow
NM_001109300	Cmtm7	chr8:119175164-119202081	1519	greenyellow
NM_001013086	Capg	chr4:105850320-105862108	1476	greenyellow
NM_031539	Cd8b	chr4:104536453-104552680	1255	greenyellow
Edit_GGAAG_VNV_ABD	GGAAG	VNV	ABD	greenyellow
NM_001170439	Evc	chr14:79020119-79060045	4314	greenyellow
Edit_AGAAG_MNV_BD	AGAAG	MNV	BD	greenyellow
NM_012645_1	RT1-EC2	chr20:2132440-2132721	281	greenyellow
NM_033499	Scrg1	chr16:36182354-36210980	507	greenyellow
NM_001108067	Hmha1	chr7:11187347-11202717	3891	tan
NM_138826	Mt1a	chr19:11261630-11262647	389	tan
NM_001191895	Alpk3	chr1:137256804-137303308	5055	tan
NM_019336	Rgs1	chr13:58121190-58125514	1293	tan
NM_053635	St14	chr8:30916769-30932211	2951	tan
NM_001006975	Ms4a6b	chr1:214208052-214219878	1353	tan
NM_001137564	Mt2A	chr19:11267811-11268585	382	tan
NM_057130	Hrk	chr12:39520264-39543901	5169	tan
NM_198746	Klra5	chr4:168746811-168764199	1154	tan
NM_212513	Lag3	chr4:161031507-161039255	1790	tan
NM_024162	Fabp3	chr5:149340539-149347268	651	tan
NM_001107067	Rhbdf2	chr10:106715042-106742198	3547	tan
NM_017035	Plcd1	chr8:124023097-124052193	2758	tan
NM_031644	Hpgds	chr4:94611608-94636147	1173	tan
NM_020086	Plvap	chr16:18668569-18678431	1945	tan
NM_001107732	Ccdc148	chr3:40579361-40856981	2085	tan
NM_001163002	LOC689926	chr10:106007670-106013450	895	tan
NM_001109422	Bcl3	chr1:79122800-79137035	1788	tan
NM_001033986	RT1-CE5	chr20:3509594-3513732	1606	tan
NM_145787	Mrgprx3	chr1:97729772-97757150	1285	tan
NM_053552	Tnfsf4	chr13:77026336-77050219	1779	salmon
NM_001105867	Klhl6	chr11:83221775-83260528	2415	salmon
NM_012938	Ctse	chr13:44582910-44605241	1841	salmon
NM_001108692	Arhgef19	chr5:160091793-160109955	3647	salmon
NM_001014044	Tifa	chr2:225067694-225076895	1637	salmon
NM_001013433	Arl11	chr15:40458779-40460926	1455	salmon
NM_001106352	Pkd2l1	chr1:249047373-249084997	3105	salmon
NM_133523	Mmp3	chr8:4315600-4329146	1771	salmon
NM_031741	Slc2a5	chr5:167240441-167285760	2165	salmon
NM_001025042	Fibin	chr3:95877763-95880035	2272	salmon
NM_001025773	Tnfrsf9	chr5:168071158-168099498	1315	salmon
NM_001110333	Vegfa	chr9:10520729-10536070	3473	salmon
NM_022183	Top2a	chr10:87771336-87800962	4836	salmon
NM_001135859	Txlnb	chr1:12814808-12857077	3604	salmon
NM_022190	Acan	chr1:134787340-134848992	6944	salmon
NM_001191069	Endou	chr7:136423017-136443640	1236	salmon
NM_145770	Acox2	chr15:18645348-18677857	2506	salmon
NM_001109579	Lrrn4cl	chr1:211520874-211523789	2372	salmon
NM_001191940	Aoah	chr17:51475254-51722447	1746	salmon
NM_001108100	Dyrk2	chr7:58114126-58126547	5705	cyan
NM_001115044	LOC685157	chr12:20076686-20082473	1234	cyan
NM_001115044_1	LOC685157	chr12:20536400-20542187	1234	cyan
NM_001108068	Sbno2	chr7:11117834-11161863	4826	cyan
NM_001191096	Mtmr11	chr2:190967420-190976037	2712	cyan
NM_001106944	Gdpd2	chrX:88744484-88753272	2500	cyan
NM_053520	Elf1	chr15:60793793-60835189	2504	cyan
NM_001037793	Dock8	chr1:228441383-228634715	7493	cyan
NM_001033072	LOC500959	chr8:24852574-24853359	785	cyan
NM_001106528	Plagl2	chr3:143578876-143592055	3503	cyan
NM_057105	Ugt1a6	chr9:87040860-87098362	2313	midnightblue
NM_201424	Ugt1a3	chr9:87070246-87098362	2231	midnightblue
NM_001039549	Ugt1a5	chr9:87052168-87098362	2266	midnightblue
NM_201425	Ugt1a9	chr9:86986914-87098362	2228	midnightblue
NM_201423	Ugt1a2	chr9:87081131-87098362	2237	midnightblue
NM_175846	Ugt1a8	chr9:87017028-87098362	2228	midnightblue
NM_012683	Ugt1a1	chr9:87091240-87098362	2259	midnightblue
NM_130407	Ugt1a7c	chr9:87029499-87098362	2264	midnightblue
NM_001039691	Ugt1a6	chr9:87037153-87098362	2349	midnightblue
NM_022619	Slc7a2	chr16:54752118-54805406	2497	midnightblue
NM_001108175	Tbc1d2b	chr8:95110182-95178776	5706	lightcyan
NM_001106271	Akap13	chr1:131052673-131360512	11053	lightcyan
NM_001106524	Acss1	chr3:141259015-141308871	3595	lightcyan
NM_001191707	Plch1	chr2:153467157-153562651	5621	lightcyan
NM_001170568	Baz1a	chr6:75238651-75322381	5188	lightcyan
NM_001013120	Igsf11	chr11:63501592-63640441	3620	lightcyan
NM_001128494_1	Lyc2	chr7:56607707-56613053	1370	grey
NM_057101	Cyp21a1	chr20:4125356-4128518	1964	grey
NM_001109890	Ptprc	chr13:51246162-51357995	4655	grey
NM_001109889	Ptprc	chr13:51246162-51357995	4778	grey
NM_001109887	Ptprc	chr13:51246162-51357995	4802	grey
NM_001109888	Ptprc	chr13:51246162-51357995	4781	grey
NM_138507	Ptprc	chr13:51246162-51357995	5051	grey
NM_001134716_1	Clec12a	chr4_random:1814268-1824428	733	grey
NM_001106368	Pik3ap1	chr1_random:3533355-3533778	423	grey
NM_053336	Ager	chr20:4250612-4253540	1420	grey
NM_178095	Abca1	chr5:70493357-70583729	6677	grey
NM_001161512	Dctd	chr16:47240979-47261915	2000	grey
NM_001013147	Axl	chr1:80964751-80994300	2639	grey
NM_053517	Shc1	chr2:181616580-181628143	3107	grey
NM_001025289	Mbp	chr18:78943607-79026498	1470	grey
NR_002154	E230034O05Rik	chr20:3719963-3722120	1469	grey
NM_001134792	RGD1564614	chr13:53162400-53231360	2714	grey
NM_017168_1	Plcg2	chr19:47610862-47693730	848	grey
NM_022634	Lst1	chr20:3698567-3701563	437	grey
NM_001001969	Ly6g6c	chr20:3817975-3820673	846	grey
NM_017338	Calca	chr1:172688190-172691061	666	grey
NM_001003976	G6b	chr20:3821899-3823717	697	grey
NM_198739	Ly6g5c	chr20:3773182-3777262	686	grey
NM_001001972	Ly6g6e	chr20:3808706-3810443	959	grey
NM_001108668	Akna	chr5:80329461-80368061	5353	grey
NM_001003691	Ly6g6f	chr20:3801117-3805984	913	grey
NM_181822	Ncr3	chr20:3701807-3707278	816	grey
NM_001001970	Ly6g6d	chr20:3813285-3816525	405	grey
NM_012675	Tnf	chr20:3660999-3663615	1684	grey
NM_080769	Lta	chr20:3657841-3659845	1338	grey
NM_031628	Nr4a3	chr5:64713467-64753304	4394	grey
NM_017352	Nr4a3	chr5:64719004-64727459	4259	grey
NM_001108254	Egfl6	chrX:48568643-48626802	2549	grey
NM_001001934	Ly6g5b	chr20:3769817-3770753	584	grey
NM_001100723	Adpgk	chr8:63120988-63148896	2579	grey
NM_001025682	Cdr2	chr1:179804350-179829258	2347	grey
NM_001013977	Aifm3	chr11:85496301-85512831	2705	grey
NM_138898	Plb1	chr6:24196109-24294522	4305	grey
NM_001108301	Map3k14	chr10:92406097-92456276	4206	grey
NM_001146061	Acot7	chr5:169416029-169501906	1501	grey
NM_153305	Fzd9	chr12:22581509-22583824	2315	grey
NM_019373	Apom	chr20:3754603-3757204	761	grey
NM_001134700	Fam19a4	chr4:131539009-131783777	2116	grey
NM_053565	Socs3	chr10:107958467-107959330	863	grey
NM_001008853	RT1-M6-2	chr20:1675508-1678424	998	grey
NM_001106927	Pdcd1	chr9:93172542-93185687	1927	grey
NM_001110334	Vegfa	chr9:10520729-10536070	3341	grey
NM_031836	Vegfa	chr9:10520729-10536070	3545	grey
NM_001110336	Vegfa	chr9:10528153-10536070	2528	grey
NM_001110335	Vegfa	chr9:10528153-10536070	2600	grey
NM_001034164	Stat1	chr9:46461098-46497560	2756	grey
NM_001040186	Mfge8	chr1:134870029-134885431	2168	grey
NM_022848	Atp1a4	chr13:88213847-88249075	3129	grey
NM_001008843	RT1-CE5	chr20:3509594-3513732	1591	grey
NM_175869	Plod2	chr8:97525278-97623149	3669	grey
NM_001107392	Fchsd1	chr18:30878454-30890675	4443	grey
NM_001037789	Ccdc28a	chr1:13269166-13284200	1195	grey
NM_033359	Ngb	chr6:111231187-111236255	1539	grey
NM_001009494	Ly49s7	chr4:168639724-168718115	1153	grey
NM_001135838	2012-03-01	chr16:24971361-25496590	857	grey
NM_012645	RT1-EC2	chr20:2869955-2886810	247	grey
NM_001134701_1	Rt1.aa	chr20:2741033-2870185	310	grey
NM_001134701	Rt1.aa	chr20:3412059-3412338	279	grey
NM_001164103	Add3	chr1:259347672-259455407	4177	grey
NM_012612	Nppa	chr5:165074517-165075827	814	grey
NM_170668	Slc13a5	chr10:59133557-59157617	3190	grey
NM_013037	Il1rl1	chr9:39609186-39617321	2585	grey
NM_031612	Apln	chrX:134387286-134396762	3066	grey
NM_144739	Fmo5	chr2:192463086-192490032	2286	grey
NM_001100475	Hip1	chr12:22287860-22422163	7376	grey
NM_001167842	Sned1	chr9:92509498-92568597	5598	grey
NM_023104	Aacs	chr12:32206862-32250583	3191	grey
