# Supplementary material for: Decrease of mRNA Editing after Spinal Cord Injury is Caused by Down-regulation of ADAR2 that is Triggered by Inflammatory Response
Source: Sci Rep. 2015 Jul 30;5:12615. doi: 10.1038/srep12615 (PMC4519770; doi:10.1038/srep12615)
Supplement: Supplementary Table 3 [file srep12615-s3.xls]

## Sheet: Sheet1
Supplementary Table 3. MetaCore functional annotation analysis of genes from Turquoise and Blue Modules identified by WGCNA. Shown are 10 top GO processes for each module .
Turquoise Module
Enrichment by GO Processes
#	Processes	Total	p-value	FDR	In Data	Network Objects from Active Data
1	immune effector process	611	1.55075e-42	6.53175e-39	61	MHC class II alpha chain, MUNC18-2, CARD5, IRF9, IRF1, IRF5, UNC93B, Adenosine A3 receptor, Btk, ZC3HAV1, Galpha(i)-specific peptide GPCRs, C4A protein, Mx1, STAT6, ADAR2, TLR2, Ficolin-1, FAM111A, Galpha(q)-specific nucleotide-like GPCRs, Hck, FasR(CD95), PLA2, Fc epsilon RI gamma, Galpha(i)-specific nucleotide-like GPCRs, p47-phox, ICAM1, C4, MxA, MHC class II beta chain, Integrin, C1r, Ficolin…
2	immune system process	2547	5.18145e-42	1.09121e-38	108	MHC class II alpha chain, SK4/IK1, PLEKHK1, MUNC18-2, CD84, LRG-47, CARD5, Deoxyribonuclease II, MD-1, IRF9, IRF1, ERM proteins, Cardiotrophin-1, IRF5, UNC93B, Adenosine A3 receptor, Btk, ZC3HAV1, Galpha(i)-specific peptide GPCRs, HLA-DRA1, C4A protein, Mx1, ZFP36L2, PSMB8(LMP7), ErbB2, STAT6, ADAR2, ITGAM, TLR2, Ficolin-1, CXCL16, FAM111A, gp91-phox, Galpha(q)-specific nucleotide-like GPCRs, LRR…
3	immune response	1530	2.92701e-41	3.616e-38	86	MHC class II alpha chain, MUNC18-2, LRG-47, CARD5, MD-1, IRF9, IRF1, Cardiotrophin-1, IRF5, UNC93B, Adenosine A3 receptor, Btk, ZC3HAV1, Galpha(i)-specific peptide GPCRs, HLA-DRA1, C4A protein, Mx1, PSMB8(LMP7), ErbB2, STAT6, ADAR2, ITGAM, TLR2, Ficolin-1, CXCL16, gp91-phox, Galpha(q)-specific nucleotide-like GPCRs, LRRC33, Hck, FasR(CD95), PLA2, Fc epsilon RI gamma, Galpha(i)-specific nucleotide…
4	defense response	1798	3.434e-41	3.616e-38	92	MHC class II alpha chain, SK4/IK1, CD84, LRG-47, CARD5, MD-1, IRF9, IRF1, SLAMF8, IRF5, UNC93B, Adenosine A3 receptor, Btk, 90K, CD37, ZC3HAV1, Galpha(i)-specific peptide GPCRs, HLA-DRA1, C4A protein, Mx1, PSMB8(LMP7), ErbB2, STAT6, ADAR2, ITGAM, TLR2, Ficolin-1, CXCL16, FAM111A, gp91-phox, Galpha(q)-specific nucleotide-like GPCRs, LRRC33, Hck, PLA2, Fc epsilon RI gamma, Galpha(i)-specific nucleo…
5	innate immune response	1005	8.92334e-37	7.51702e-34	68	MHC class II alpha chain, LRG-47, CARD5, MD-1, IRF9, IRF1, IRF5, UNC93B, Btk, ZC3HAV1, Galpha(i)-specific peptide GPCRs, HLA-DRA1, C4A protein, Mx1, PSMB8(LMP7), ErbB2, STAT6, ADAR2, ITGAM, TLR2, Ficolin-1, CXCL16, gp91-phox, LRRC33, Hck, PLA2, Fc epsilon RI gamma, p47-phox, ICAM1, C4, TGF-beta 1, IP-30, MxA, MHC class II beta chain, Integrin, C1r, Ficolin, RSAD2, p67-phox, Cytochrome b-558, C2, …
6	response to stress	4085	6.64621e-31	4.66564e-28	119	MHC class II alpha chain, SK4/IK1, EFEMP2, CD84, LRG-47, CARD5, Coagulation factor X, MD-1, IRF9, IRF1, SLAMF8, IRF5, UNC93B, Adenosine A3 receptor, Btk, 90K, CD37, ZC3HAV1, G-protein alpha-15, Galpha(i)-specific peptide GPCRs, HLA-DRA1, C4A protein, Mx1, PSMB8(LMP7), ErbB2, STAT6, ADAR2, ITGAM, TLR2, Ficolin-1, CXCL16, FAM111A, gp91-phox, Galpha(q)-specific nucleotide-like GPCRs, LRRC33, TIMP1, …
7	positive regulation of immune system process	933	4.10551e-29	2.47035e-26	58	MHC class II alpha chain, SK4/IK1, MUNC18-2, CARD5, IRF1, UNC93B, Adenosine A3 receptor, Btk, CD37, ZC3HAV1, Galpha(i)-specific peptide GPCRs, HLA-DRA1, C4A protein, STAT6, ITGAM, TLR2, Ficolin-1, Galpha(q)-specific nucleotide-like GPCRs, NckAP1L, Hck, PLA2, Fc epsilon RI gamma, Galpha(i)-specific nucleotide-like GPCRs, ICAM1, C4, TGF-beta 1, MHC class II beta chain, Integrin, C1r, Ficolin, RSAD2…
8	regulation of immune response	1041	2.14904e-28	1.13147e-25	60	MHC class II alpha chain, MUNC18-2, CARD5, IRF1, UNC93B, Adenosine A3 receptor, Btk, CD37, Galpha(i)-specific peptide GPCRs, HLA-DRA1, C4A protein, ErbB2, STAT6, ITGAM, TLR2, Ficolin-1, Galpha(q)-specific nucleotide-like GPCRs, NckAP1L, Hck, PLA2, Fc epsilon RI gamma, Galpha(i)-specific nucleotide-like GPCRs, ICAM1, C4, TGF-beta 1, MHC class II beta chain, Integrin, C1r, Ficolin, RSAD2, ITGAL, CD…
9	response to other organism	1088	2.27295e-27	1.06374e-24	60	CARD5, IRF9, IRF1, SLAMF8, IRF5, UNC93B, Btk, CD37, ZC3HAV1, Galpha(i)-specific peptide GPCRs, Mx1, ADAR2, TLR2, FAM111A, Galpha(q)-specific nucleotide-like GPCRs, Hck, FasR(CD95), PLA2, Fc epsilon RI gamma, Galpha(i)-specific nucleotide-like GPCRs, p47-phox, ICAM1, TGF-beta 1, MxA, MHC class II beta chain, Integrin, RSAD2, p67-phox, Factor B, CX3CR1, PLSCR4, G-protein gamma, MDA-5, RIG-I, IGTP, …
10	regulation of immune system process	1551	6.0011e-27	2.52766e-24	70	MHC class II alpha chain, SK4/IK1, MUNC18-2, CARD5, IRF1, ERM proteins, UNC93B, Adenosine A3 receptor, Btk, CD37, ZC3HAV1, Galpha(i)-specific peptide GPCRs, HLA-DRA1, C4A protein, ErbB2, STAT6, ITGAM, TLR2, Ficolin-1, Galpha(q)-specific nucleotide-like GPCRs, NckAP1L, Hck, FasR(CD95), PLA2, Fc epsilon RI gamma, Galpha(i)-specific nucleotide-like GPCRs, ICAM1, C4, TGF-beta 1, MHC class II beta cha…
Blue Module
Enrichment by GO Processes
#	Processes	Total	p-value	FDR	In Data	Network Objects from Active Data
1	multicellular organismal signaling	1013	4.454e-16	8.653e-13	38	PLP1, Kv3.3, SNAPs, Na(v) beta 1, K(+) channel, subfamily J, GLSL, HTR2C (HTR1C), Galpha(q)-specific amine GPCRs, Neurocalcin delta, HCN, Calmodulin, KCNAB1, Kv1.1, CNP1, PANX2, Rab-3, KCNAB2, SLC17A6, Myelin basic protein, G-protein alpha-olf, Pacsin, Galpha(i)-specific EDG GPCRs, Beta-synuclein, BRSK1, FA2H, SCN4B, KCC2, CaMKK, CaMKK1, Serotonin receptor, NEFL, Kir1.2, Rab-3A, NAPB, HCN2, Pacsi…
2	synaptic transmission	858	6.429e-16	8.653e-13	35	PLP1, Kv3.3, SNAPs, Na(v) beta 1, K(+) channel, subfamily J, GLSL, HTR2C (HTR1C), Galpha(q)-specific amine GPCRs, Neurocalcin delta, HCN, Calmodulin, KCNAB1, Kv1.1, CNP1, PANX2, Rab-3, KCNAB2, SLC17A6, Myelin basic protein, G-protein alpha-olf, Pacsin, Galpha(i)-specific EDG GPCRs, Beta-synuclein, BRSK1, KCC2, CaMKK, CaMKK1, Serotonin receptor, NEFL, Kir1.2, Rab-3A, NAPB, HCN2, Pacsin 1, Galpha(q…
3	transmission of nerve impulse	985	1.123e-15	1.008e-12	37	PLP1, Kv3.3, SNAPs, Na(v) beta 1, K(+) channel, subfamily J, GLSL, HTR2C (HTR1C), Galpha(q)-specific amine GPCRs, Neurocalcin delta, HCN, Calmodulin, KCNAB1, Kv1.1, CNP1, PANX2, Rab-3, KCNAB2, SLC17A6, Myelin basic protein, G-protein alpha-olf, Pacsin, Galpha(i)-specific EDG GPCRs, Beta-synuclein, BRSK1, FA2H, KCC2, CaMKK, CaMKK1, Serotonin receptor, NEFL, Kir1.2, Rab-3A, NAPB, HCN2, Pacsin 1, UG…
4	lipid biosynthetic process	617	5.726e-14	3.854e-11	28	PLP1, ERG1, ACSL6, CYP51A1, PIP5KII, HTR2C (HTR1C), HMGCS2, Galpha(q)-specific amine GPCRs, ACSA, PCY2, FAM57B, PI52A, SC5D, GALGT, ELOVL2, AL1A1, FA2H, HMGCS1, SERINC1, DHC24, Serotonin receptor, PLCD, FDFT1, TER, FDPS, SRBP1, Acyl-CoA synthetase, UGT8
5	cell-cell signaling	1263	2.289e-12	1.232e-09	37	PLP1, Kv3.3, SNAPs, Na(v) beta 1, K(+) channel, subfamily J, GLSL, HTR2C (HTR1C), Galpha(q)-specific amine GPCRs, Neurocalcin delta, HCN, Calmodulin, KCNAB1, Kv1.1, CNP1, PANX2, Rab-3, KCNAB2, SLC17A6, Myelin basic protein, G-protein alpha-olf, Pacsin, Galpha(i)-specific EDG GPCRs, Connexin 32, Beta-synuclein, BRSK1, VGF, KCC2, CaMKK, CaMKK1, Serotonin receptor, NEFL, Kir1.2, Rab-3A, NAPB, HCN2, …
6	small molecule metabolic process	3187	4.548e-12	2.04e-09	61	PLP1, ERG1, K(+) channel, subfamily J, COX VIa-1, ACSL6, GLSL, CYP51A1, PIP5KII, HTR2C (HTR1C), HMGCS2, 3-OST1, RhoN, EIF5A2, Galpha(q)-specific amine GPCRs, PANK4, Calmodulin, ACSA, PCY2, CNP1, CNP, Rab-3, HIF-prolyl hydroxylase, PI52A, G-protein alpha-olf, SC5D, ATP9B, MDH1, ATP6V1G, EGLN3, ELOVL2, ATP6V1G2, PP2A regulatory, DIRAS1, TPI1, NKIRAS1, AL1A1, MGST3, CTE2, FA2H, NDUFA8, LDLR, HMGCS1,…
7	nervous system development	2609	8.277e-11	3.183e-08	52	PLP1, SNAPs, Na(v) beta 1, Semaphorin 7A, K(+) channel, subfamily J, ACSL6, HMGCS2, RhoN, Stathmin 3, MOBP, Galpha(q)-specific amine GPCRs, HCN, SCRT1, OLIG1, NELF, CNP1, Rab-3, Myelin basic protein, CHAC1, Pacsin, VMP, PC2 (SPC2), Galpha(i)-specific EDG GPCRs, DCAMKL1, PP2A regulatory, Connexin 32, MAG, BRSK1, VGF, FA2H, Neuronatin, HMGCS1, MOG, PEP-19, LIMK1, Serotonin receptor, COX VIIb-1, NEF…
8	sterol biosynthetic process	51	2.121e-10	7.138e-08	9	ERG1, CYP51A1, HMGCS2, SC5D, HMGCS1, DHC24, FDFT1, FDPS, SRBP1
9	transport	4288	2.831e-10	8.467e-08	69	Kv3.3, SNAPs, Na(v) beta 1, K(+) channel, subfamily J, COX VIa-1, ACSL6, GLSL, HTR2C (HTR1C), EIF5A2, MOBP, Galpha(q)-specific amine GPCRs, TfR1, Myoglobin, MBL2, Neurocalcin delta, StARD10, DIP1, HCN, Calmodulin, KCNAB1, Kv1.1, OLFM2, CNP1, PANX2, Rab-3, TIMM8B, KCNAB2, SLC17A6, Pacsin, ATP9B, ATP6V1G, SVOP, ADAR1, DCAMKL1, ATP6V1G2, PP2A regulatory, Reticulon-2, JIP-1, Connexin 32, BRSK1, VGF, …
10	single-organism transport	3464	4.789e-10	1.289e-07	60	Kv3.3, SNAPs, Na(v) beta 1, K(+) channel, subfamily J, COX VIa-1, ACSL6, GLSL, HTR2C (HTR1C), Galpha(q)-specific amine GPCRs, TfR1, Myoglobin, MBL2, StARD10, DIP1, HCN, Calmodulin, KCNAB1, Kv1.1, OLFM2, CNP1, PANX2, Rab-3, TIMM8B, KCNAB2, SLC17A6, Pacsin, ATP9B, ATP6V1G, SVOP, ADAR1, DCAMKL1, ATP6V1G2, PP2A regulatory, Reticulon-2, Connexin 32, BRSK1, VGF, SCN4B, KCC2, PEA15, LDLR, SERINC1, Tubul…
