# Supplementary material for: Decrease of mRNA Editing after Spinal Cord Injury is Caused by Down-regulation of ADAR2 that is Triggered by Inflammatory Response
Source: Sci Rep. 2015 Jul 30;5:12615. doi: 10.1038/srep12615 (PMC4519770; doi:10.1038/srep12615)
Supplement: Supplementary Table 4 [file srep12615-s4.xls]

## Sheet: Sheet1
Supplementary Table 4. Cell specificity of WGCNA modules identifieds within the genes differentially expressed between SCI and control rats. Cell-specificity of the WGCNA modules was determined by measuring the overlap between the module genes and the CNS cell type-specific gene signatures for neurons, oligodendrocytes, astrocytes, and microglia from the Allen Brain Atlas (http://www.brain-map.or…
Module	Number of genes per module	CNS cell-type-specific gene signatures (Allen Brain Atlas )	Number of genes in signature	overlap	Fold Change	Adgusted p-value	Members
turquoise	199	Microglia	107	6	4.6094	0.00196	ADORA3,FCGR1A,ICAM1,INPP5D,LY86,TREM2
blue	152	Oligodendrocyte	49	14	31.1581	8.22e-18	CRYAB,FA2H,GJB1,GPR37,HCN2,HMGCS1,MAG,MBP,MOBP,MOG,OLIG1,PCYT2,PLEKHB1,UGT8
blue	152	Neuron	56	6	11.6843	1.2e-05	ATP6V1G2,CALB2,NAPB,NEFL,PACSIN1,PVALB
brown	99	Microglia	107	4	6.17691	0.00405	A2M,FGL2,PDPN,TLR4
brown	99	Astrocyte	31	2	10.6601	0.015	APOE,C1QA
grey	89	Astrocyte	31	2	11.8579	0.0123	ATP1A4,MFGE8
yellow	75	Microglia	107	4	8.15352	0.00147	CCL3,FCGR2A,MMP12,OLR1
green	73	Astrocyte	31	6	43.3707	4.32e-09	AQP4,CD63,CLU,GFAP,GJA1,PLA2G7
red	69	Microglia	107	4	8.86252	0.00108	AIF1,FYB,MAF,MMP19
