# Supplementary material for: Decrease of mRNA Editing after Spinal Cord Injury is Caused by Down-regulation of ADAR2 that is Triggered by Inflammatory Response
Source: Sci Rep. 2015 Jul 30;5:12615. doi: 10.1038/srep12615 (PMC4519770; doi:10.1038/srep12615)
Supplement: Supplementary Table 5 [file srep12615-s5.xls]

## Sheet: Sheet1
Supplementary Table 5. Analysis of association between 5-HT2CR editing (ABCD frequencies) and gene expression (RNA-seq). The analysis was performed using the data obtained from both SCI and control specimens (N=16). Expression of 1,436 genes showed a significant correlation with ABCD (FDR ≤ 0.1): 549 genes were positively and 887 negatively correlated with ABCD.
Genes positively associated with ABCD (N=549)							Genes negatively associated with ABCD (N=887)
tracking_id	cor	pvalue	GeneName	pvalue.BH			tracking_id	cor	pvalue	GeneName	pvalue.BH
Fermt2	0.914706	0	fermitin family member 2	0			Atoh8	-0.944118	0	atonal homolog 8 (Drosophila)	0
Mfsd7	0.905882	0	major facilitator superfamily domain containing 7	0			Tsku	-0.914706	0	tsukushi, small leucine rich proteoglycan	0
Pip4k2b	0.885294	0	phosphatidylinositol-5-phosphate 4-kinase, type II, beta	0			Chdh	-0.902941	0	choline dehydrogenase	0
RGD1311678	0.885294	0	NA	0			Atg12	-0.897059	0	autophagy related 12	0
Etv1	0.879412	0	ets variant 1	0			Sec61a1	-0.891176	0	Sec61 alpha 1 subunit (S. cerevisiae)	0
Prkcb	0.876471	0	protein kinase C, beta	0			Gpr56	-0.885294	0	G protein-coupled receptor 56	0
Cdk14	0.873529	0	cyclin-dependent kinase 14	0			Slc12a4	-0.885294	0	solute carrier family 12 (potassium/chloride transporters), member 4	0
Golga2	0.873529	0	golgin A2	0			Itih3	-0.879412	0	inter-alpha trypsin inhibitor, heavy chain 3	0
Kcna1	0.867647	0	potassium voltage-gated channel, shaker-related subfamily, member 1	0			Cd6	-0.873529	0	Cd6 molecule	0
Mlh3	0.867647	0	mutL homolog 3 (E. coli)	0			Slc16a1	-0.873529	0	solute carrier family 16, member 1 (monocarboxylic acid transporter 1)	0
Ugt8	0.861765	0	UDP glycosyltransferase 8	0			Mall	-0.870588	0	mal, T-cell differentiation protein-like	0
Trim37	0.855882	0	tripartite motif-containing 37	0			Ttc7	-0.867647	0	tetratricopeptide repeat domain 7	0
Abo2	0.852941	0	histo-blood group ABO system transferase 2	0			Tmem179b	-0.858824	0	transmembrane protein 179B	0
Scd1	0.852941	0	stearoyl-Coenzyme A desaturase 1	0			Erbb2	-0.855882	0	v-erb-b2 erythroblastic leukemia viral oncogene homolog 2, neuro/glioblastoma derived oncogene homolog (avian)	0
Akt3	0.847059	1.02e-05	v-akt murine thymoma viral oncogene homolog 3 (protein kinase B, gamma)	0.00311902			Glt25d1	-0.855882	0	glycosyltransferase 25 domain containing 1	0
Ank1	0.847059	1.02e-05	ankyrin 1, erythrocytic	0.00311902			Mical1	-0.855882	0	microtubule associated monoxygenase, calponin and LIM domain containing 1	0
Cadps	0.847059	1.02e-05	Ca++-dependent secretion activator	0.00311902			Ugt1a1	-0.855882	0	UDP glucuronosyltransferase 1 family, polypeptide A1	0
Cdyl2	0.847059	1.02e-05	chromodomain protein, Y-like 2	0.00311902			Ugt1a2	-0.855882	0	UDP glucuronosyltransferase 1 family, polypeptide A2	0
Rgs7bp	0.847059	1.02e-05	regulator of G-protein signaling 7 binding protein	0.00311902			Ugt1a3	-0.855882	0	UDP glycosyltransferase 1 family, polypeptide A3	0
Scrn1	0.847059	1.02e-05	secernin 1	0.00311902			Ugt1a9	-0.855882	0	UDP glucuronosyltransferase 1 family, polypeptide A9	0
Mobp	0.844118	1.93e-05	myelin-associated oligodendrocyte basic protein	0.00565606			Itm2b	-0.852941	0	integral membrane protein 2B	0
Adam23	0.841176	2.93e-05	ADAM metallopeptidase domain 23	0.00740681			Plp2	-0.852941	0	proteolipid protein 2 (colonic epithelium-enriched)	0
Cdh6	0.838235	4.04e-05	cadherin 6	0.00937977			Ugt1a5	-0.852941	0	UDP glucuronosyltransferase 1 family, polypeptide A5	0
Entpd5	0.838235	4.04e-05	ectonucleoside triphosphate diphosphohydrolase 5	0.00937977			Ugt1a6	-0.852941	0	UDP glucuronosyltransferase 1 family, polypeptide A6	0
Kctd9	0.838235	4.04e-05	potassium channel tetramerisation domain containing 9	0.00937977			B3gnt7	-0.85	2.01661e-06	UDP-GlcNAc:betaGal beta-1,3-N-acetylglucosaminyltransferase 7	0.000738079
Btbd3	0.832353	6.56e-05	BTB (POZ) domain containing 3	0.0139234			Suclg2	-0.85	2.01661e-06	succinate-CoA ligase, GDP-forming, beta subunit	0.000738079
Ube2j1	0.832353	6.56e-05	ubiquitin-conjugating enzyme E2, J1	0.0139234			Cyth4	-0.847059	1.02263e-05	cytohesin 4	0.00311902
Elovl7	0.826471	9.56e-05	ELOVL fatty acid elongase 7	0.0166616			Lasp1	-0.847059	1.02263e-05	LIM and SH3 protein 1	0.00311902
Ndel1	0.826471	9.56e-05	nudE nuclear distribution gene E homolog (A. nidulans)-like 1	0.0166616			Slco2b1	-0.844118	1.93171e-05	solute carrier organic anion transporter family, member 2b1	0.00565606
Taok2	0.826471	9.56e-05	TAO kinase 2	0.0166616			Ccl2	-0.841176	2.93439e-05	chemokine (C-C motif) ligand 2	0.00740681
Gpr180	0.823529	0.000112526	G protein-coupled receptor 180	0.0181031			Chi3l1	-0.841176	2.93439e-05	chitinase 3-like 1 (cartilage glycoprotein-39)	0.00740681
Mast2	0.823529	0.000112526	microtubule associated serine/threonine kinase 2	0.0181031			Klra1	-0.841176	2.93439e-05	killer cell lectin-like receptor, subfamily A, member 1	0.00740681
RGD1304884	0.823529	0.000112526	similar to RIKEN cDNA 6430548M08	0.0181031			Rarg	-0.841176	2.93439e-05	retinoic acid receptor, gamma	0.00740681
Vldlr	0.823529	0.000112526	very low density lipoprotein receptor	0.0181031			Tgfb1	-0.841176	2.93439e-05	transforming growth factor, beta 1	0.00740681
Nkiras1	0.820588	0.00013084	NFKB inhibitor interacting Ras-like 1	0.0197474			Tram1	-0.841176	2.93439e-05	translocation associated membrane protein 1	0.00740681
Nyx	0.820588	0.00013084	nyctalopin	0.0197474			Ugt1a8	-0.841176	2.93439e-05	UDP glycosyltransferase 1 family, polypeptide A8	0.00740681
Dpy19l1	0.817647	0.000150617	dpy-19-like 1 (C. elegans)	0.0214081			Oaf	-0.838235	4.03638e-05	OAF homolog (Drosophila)	0.00937977
Rph3a	0.817647	0.000150617	rabphilin 3A	0.0214081			Tpst1	-0.838235	4.03638e-05	tyrosylprotein sulfotransferase 1	0.00937977
Exoc8	0.814706	0.000171935	exocyst complex component 8	0.0226768			Tyrp1	-0.838028	5.05246e-05	tyrosinase-related protein 1	0.0114577
Kcnk10	0.814706	0.000171935	potassium channel, subfamily K, member 10	0.0226768			Fgd2	-0.835294	5.24361e-05	FYVE, RhoGEF and PH domain containing 2	0.0114577
Slc17a6	0.811765	0.000194873	solute carrier family 17 (sodium-dependent inorganic phosphate cotransporter), member 6	0.0237746			Gpr160	-0.835294	5.24361e-05	G protein-coupled receptor 160	0.0114577
Tmem229b	0.811765	0.000194873	transmembrane protein 229B	0.0237746			Tmem43	-0.835294	5.24361e-05	transmembrane protein 43	0.0114577
Amph	0.808824	0.000219517	amphiphysin	0.0251073			Lrrc10	-0.830478	6.80435e-05	leucine-rich repeat-containing 10	0.0142308
Napb	0.808824	0.000219517	N-ethylmaleimide-sensitive factor attachment protein, beta	0.0251073			Havcr1	-0.829701	7.01052e-05	hepatitis A virus cellular receptor 1	0.0144555
Sptbn2	0.808824	0.000219517	spectrin, beta, non-erythrocytic 2	0.0251073			Ampd3	-0.829412	7.99883e-05	adenosine monophosphate deaminase 3	0.0160415
Csnk2a1	0.805882	0.000245953	casein kinase 2, alpha 1 polypeptide	0.0255372			Fam65b	-0.829412	7.99883e-05	family with sequence similarity 65, member B	0.0160415
RGD1310429	0.805882	0.000245953	similar to Protein Njmu-R1	0.0255372			Ddx58	-0.826471	9.55995e-05	DEAD (Asp-Glu-Ala-Asp) box polypeptide 58	0.0166616
Mapk6	0.802941	0.00027427	mitogen-activated protein kinase 6	0.0267687			Ftl	-0.826471	9.55995e-05	ferritin, light polypeptide	0.0166616
Scd	0.802941	0.00027427	stearoyl-CoA desaturase (delta-9-desaturase)	0.0267687			Nek6	-0.826471	9.55995e-05	NIMA-related kinase 6	0.0166616
St8sia1	0.802941	0.00027427	ST8 alpha-N-acetyl-neuraminide alpha-2,8-sialyltransferase 1	0.0267687			Sgcg	-0.826471	9.55995e-05	sarcoglycan, gamma (dystrophin-associated glycoprotein)	0.0166616
Ppm1e	0.8	0.000304561	protein phosphatase, Mg2+/Mn2+ dependent, 1E	0.0278674			Slc29a3	-0.826471	9.55995e-05	solute carrier family 29 (nucleoside transporters), member 3	0.0166616
Esrrg	0.797059	0.000336923	estrogen-related receptor gamma	0.0284718			Slc2a5	-0.826471	9.55995e-05	solute carrier family 2 (facilitated glucose/fructose transporter), member 5	0.0166616
Kcnc2	0.797059	0.000336923	potassium voltage gated channel, Shaw-related subfamily, member 2	0.0284718			Ugt1a7c	-0.826471	9.55995e-05	UDP glucuronosyltransferase 1 family, polypeptide A7C	0.0166616
P2rx6	0.797059	0.000336923	purinergic receptor P2X, ligand-gated ion channel, 6	0.0284718			Clic6	-0.823529	0.000112526	chloride intracellular channel 6	0.0181031
Pacsin1	0.797059	0.000336923	protein kinase C and casein kinase substrate in neurons 1	0.0284718			Irf2	-0.823529	0.000112526	interferon regulatory factor 2	0.0181031
Plp1	0.797059	0.000336923	proteolipid protein 1	0.0284718			Dntt	-0.822929	9.03659e-05	deoxynucleotidyltransferase, terminal	0.0166616
Hecw1	0.794118	0.000371456	HECT, C2 and WW domain containing E3 ubiquitin protein ligase 1	0.0284718			Entpd2	-0.820588	0.00013084	ectonucleoside triphosphate diphosphohydrolase 2	0.0197474
Hsd17b7	0.794118	0.000371456	hydroxysteroid (17-beta) dehydrogenase 7	0.0284718			Eya2	-0.820588	0.00013084	eyes absent homolog 2 (Drosophila)	0.0197474
LOC361016	0.794118	0.000371456	similar to RIKEN cDNA 4933406L09	0.0284718			Fas	-0.820588	0.00013084	Fas (TNF receptor superfamily, member 6)	0.0197474
Pdgfa	0.794118	0.000371456	platelet-derived growth factor alpha polypeptide	0.0284718			Vcsa1	-0.819775	0.000101346	variable coding sequence A1	0.0174553
Pex5l	0.794118	0.000371456	peroxisomal biogenesis factor 5-like	0.0284718			Fam108c1	-0.817647	0.000150617	family with sequence similarity 108, member C1	0.0214081
Smyd1	0.794118	0.000371456	SET and MYND domain containing 1	0.0284718			Mlc1	-0.817647	0.000150617	megalencephalic leukoencephalopathy with subcortical cysts 1	0.0214081
Syt12	0.794118	0.000371456	synaptotagmin XII	0.0284718			Mxra8	-0.817647	0.000150617	matrix-remodelling associated 8	0.0214081
Asb1	0.791176	0.000408261	ankyrin repeat and SOCS box-containing 1	0.0288741			Prrx2	-0.817647	0.000150617	paired related homeobox 2	0.0214081
Cdr2	0.791176	0.000408261	cerebellar degeneration-related 2	0.0288741			Acadl	-0.814706	0.000171935	acyl-CoA dehydrogenase, long chain	0.0226768
Eif5a2	0.791176	0.000408261	eukaryotic translation initiation factor 5A2	0.0288741			Cmklr1	-0.814706	0.000171935	chemokine-like receptor 1	0.0226768
Pptc7	0.791176	0.000408261	PTC7 protein phosphatase homolog (S. cerevisiae)	0.0288741			Ctf1	-0.814706	0.000171935	cardiotrophin 1	0.0226768
Ss18l1	0.791176	0.000408261	synovial sarcoma translocation gene on chromosome 18-like 1	0.0288741			Grxcr1	-0.814706	0.000171935	glutaredoxin, cysteine rich 1	0.0226768
Apitd1	0.788235	0.000447446	apoptosis-inducing, TAF9-like domain 1	0.0300487			Hmha1	-0.814706	0.000171935	histocompatibility (minor) HA-1	0.0226768
Glrb	0.788235	0.000447446	glycine receptor, beta	0.0300487			Hmox1	-0.814706	0.000171935	heme oxygenase (decycling) 1	0.0226768
Elfn1	0.785294	0.000489119	extracellular leucine-rich repeat and fibronectin type III domain containing 1	0.0304711			Esrp1	-0.813634	0.000125924	epithelial splicing regulatory protein 1	0.0197474
Epn3	0.785294	0.000489119	epsin 3	0.0304711			Anxa2	-0.811765	0.000194873	annexin A2	0.0237746
Fam98a	0.785294	0.000489119	family with sequence similarity 98, member A	0.0304711			Fam20a	-0.811765	0.000194873	family with sequence similarity 20, member A	0.0237746
Kcnj10	0.785294	0.000489119	potassium inwardly-rectifying channel, subfamily J, member 10	0.0304711			Hexa	-0.811765	0.000194873	hexosaminidase A	0.0237746
Mid2	0.785294	0.000489119	midline 2	0.0304711			LOC654482	-0.811765	0.000194873	hypothetical protein LOC654482	0.0237746
Scrg1	0.785294	0.000489119	stimulator of chondrogenesis 1	0.0304711			Rab32	-0.811765	0.000194873	RAB32, member RAS oncogene family	0.0237746
Scrt1	0.785294	0.000489119	scratch homolog 1, zinc finger protein (Drosophila)	0.0304711			Scamp2	-0.811765	0.000194873	secretory carrier membrane protein 2	0.0237746
Btrc	0.782353	0.000533395	beta-transducin repeat containing E3 ubiquitin protein ligase	0.0311112			Slc7a5	-0.811765	0.000194873	solute carrier family 7 (amino acid transporter light chain, L system), member 5	0.0237746
Extl2	0.782353	0.000533395	exostoses (multiple)-like 2	0.0311112			Acsm5	-0.808824	0.000219517	acyl-CoA synthetase medium-chain family member 5	0.0251073
Ncs1	0.782353	0.000533395	neuronal calcium sensor 1	0.0311112			Chst14	-0.808824	0.000219517	carbohydrate (N-acetylgalactosamine 4-0) sulfotransferase 14	0.0251073
Stk24	0.782353	0.000533395	serine/threonine kinase 24	0.0311112			Irgm	-0.808824	0.000219517	immunity-related GTPase family, M	0.0251073
Atp2b2	0.779412	0.00058039	ATPase, Ca++ transporting, plasma membrane 2	0.0318236			Laptm5	-0.808824	0.000219517	lysosomal protein transmembrane 5	0.0251073
Hist1h1t	0.779412	0.00058039	histone cluster 1, H1t	0.0318236			Prok1	-0.808824	0.000219517	prokineticin 1	0.0251073
Kcns3	0.779412	0.00058039	potassium voltage-gated channel, delayed-rectifier, subfamily S, member 3	0.0318236			Cd37	-0.805882	0.000245953	CD37 molecule	0.0255372
Nefl	0.779412	0.00058039	neurofilament, light polypeptide	0.0318236			Ctnnb1	-0.805882	0.000245953	catenin (cadherin associated protein), beta 1	0.0255372
Nipa1	0.779412	0.00058039	non imprinted in Prader-Willi/Angelman syndrome 1	0.0318236			Doc2g	-0.805882	0.000245953	double C2, gamma	0.0255372
Pkd2l1	0.779412	0.00058039	polycystic kidney disease 2-like 1	0.0318236			Id3	-0.805882	0.000245953	inhibitor of DNA binding 3	0.0255372
Ankrd34b	0.776471	0.000630224	ankyrin repeat domain 34B	0.0328344			Lrp10	-0.805882	0.000245953	low-density lipoprotein receptor-related protein 10	0.0255372
Aven	0.776471	0.000630224	apoptosis, caspase activation inhibitor	0.0328344			Mrc2	-0.805882	0.000245953	mannose receptor, C type 2	0.0255372
Bola3	0.776471	0.000630224	bolA homolog 3 (E. coli)	0.0328344			Npc2	-0.805882	0.000245953	Niemann-Pick disease, type C2	0.0255372
Gclm	0.776471	0.000630224	glutamate cysteine ligase, modifier subunit	0.0328344			Smagp	-0.805882	0.000245953	small cell adhesion glycoprotein	0.0255372
Hcn2	0.776471	0.000630224	hyperpolarization activated cyclic nucleotide-gated potassium channel 2	0.0328344			Tcp11l2	-0.805882	0.000245953	t-complex 11, testis-specific-like 2	0.0255372
Prkaa1	0.776471	0.000630224	protein kinase, AMP-activated, alpha 1 catalytic subunit	0.0328344			Tifab	-0.805882	0.000245953	TRAF-interacting protein with forkhead-associated domain, family member B	0.0255372
Ywhag	0.776471	0.000630224	tyrosine 3-monooxygenase/tryptophan 5-monooxygenase activation protein, gamma polypeptide	0.0328344			Was	-0.805882	0.000245953	Wiskott-Aldrich syndrome homolog (human)	0.0255372
Clcn6	0.773529	0.000683022	chloride channel, voltage-sensitive 6	0.0334429			Abcg5	-0.802941	0.00027427	ATP-binding cassette, subfamily G (WHITE), member 5	0.0267687
Dynll2	0.773529	0.000683022	dynein light chain LC8-type 2	0.0334429			Cr1l	-0.802941	0.00027427	complement component (3b/4b) receptor 1-like	0.0267687
Ndst4	0.773529	0.000683022	N-deacetylase/N-sulfotransferase (heparan glucosaminyl) 4	0.0334429			Frmd8	-0.802941	0.00027427	FERM domain containing 8	0.0267687
Pcsk2	0.773529	0.000683022	proprotein convertase subtilisin/kexin type 2	0.0334429			Necap2	-0.802941	0.00027427	NECAP endocytosis associated 2	0.0267687
Rtkn2	0.773529	0.000683022	rhotekin 2	0.0334429			Pyroxd2	-0.802941	0.00027427	pyridine nucleotide-disulphide oxidoreductase domain 2	0.0267687
Arhgef19	0.770588	0.000738912	Rho guanine nucleotide exchange factor (GEF) 19	0.0345612			Tbxas1	-0.802941	0.00027427	thromboxane A synthase 1, platelet	0.0267687
Gpm6b	0.770588	0.000738912	glycoprotein m6b	0.0345612			C1qa	-0.8	0.000304561	complement component 1, q subcomponent, A chain	0.0278674
Higd1a	0.770588	0.000738912	HIG1 hypoxia inducible domain family, member 1A	0.0345612			Clu	-0.8	0.000304561	clusterin	0.0278674
Hmgcs1	0.770588	0.000738912	3-hydroxy-3-methylglutaryl-CoA synthase 1 (soluble)	0.0345612			LOC691141	-0.8	0.000304561	hypothetical protein LOC691141	0.0278674
Tmem88b	0.767647	0.000798026	transmembrane protein 88B	0.0357281			P2ry6	-0.8	0.000304561	pyrimidinergic receptor P2Y, G-protein coupled, 6	0.0278674
Uso1	0.767647	0.000798026	USO1 vesicle transport factor	0.0357281			Pltp	-0.8	0.000304561	phospholipid transfer protein	0.0278674
Nfe2l1	0.764706	0.000860499	nuclear factor, erythroid derived 2,-like 1	0.0365151			Rab3d	-0.8	0.000304561	RAB3D, member RAS oncogene family	0.0278674
Nmt2	0.764706	0.000860499	N-myristoyltransferase 2	0.0365151			Rbm24	-0.8	0.000304561	RNA binding motif protein 24	0.0278674
Tacr3	0.764706	0.000860499	tachykinin receptor 3	0.0365151			Socs3	-0.8	0.000304561	suppressor of cytokine signaling 3	0.0278674
Atp1a2	0.761765	0.000926472	ATPase, Na+/K+ transporting, alpha 2 polypeptide	0.0367576			Stat1	-0.8	0.000304561	signal transducer and activator of transcription 1	0.0278674
Klc1	0.761765	0.000926472	kinesin light chain 1	0.0367576			Ager	-0.797059	0.000336923	advanced glycosylation end product-specific receptor	0.0284718
LOC498662	0.761765	0.000926472	similar to RIKEN cDNA 2610019F03	0.0367576			Apobec1	-0.797059	0.000336923	apolipoprotein B mRNA editing enzyme, catalytic polypeptide 1	0.0284718
LOC683722	0.761765	0.000926472	Fgfr1 oncogene partner	0.0367576			Cyp27a1	-0.797059	0.000336923	cytochrome P450, family 27, subfamily a, polypeptide 1	0.0284718
Mctp2	0.761765	0.000926472	multiple C2 domains, transmembrane 2	0.0367576			Efhc1	-0.797059	0.000336923	EF-hand domain (C-terminal) containing 1	0.0284718
P2rx5	0.761765	0.000926472	purinergic receptor P2X, ligand-gated ion channel, 5	0.0367576			Lcn2	-0.797059	0.000336923	lipocalin 2	0.0284718
Ppp2r2c	0.761765	0.000926472	protein phosphatase 2, regulatory subunit B, gamma	0.0367576			Pdpn	-0.797059	0.000336923	podoplanin	0.0284718
Spats2	0.761765	0.000926472	spermatogenesis associated, serine-rich 2	0.0367576			Rhpn2	-0.797059	0.000336923	rhophilin, Rho GTPase binding protein 2	0.0284718
Ano4	0.758824	0.000996088	anoctamin 4	0.0372009			Aldh2	-0.794118	0.000371456	aldehyde dehydrogenase 2 family (mitochondrial)	0.0284718
Eml1	0.758824	0.000996088	echinoderm microtubule associated protein like 1	0.0372009			Csf1	-0.794118	0.000371456	colony stimulating factor 1 (macrophage)	0.0284718
Mcf2l	0.758824	0.000996088	MCF.2 cell line derived transforming sequence-like	0.0372009			Hexb	-0.794118	0.000371456	hexosaminidase B	0.0284718
Pja2	0.758824	0.000996088	praja ring finger 2, E3 ubiquitin protein ligase	0.0372009			Inpp5d	-0.794118	0.000371456	inositol polyphosphate-5-phosphatase D	0.0284718
Car7	0.755882	0.0010695	carbonic anhydrase 7	0.0384703			Lgals3bp	-0.794118	0.000371456	lectin, galactoside-binding, soluble, 3 binding protein	0.0284718
Cpd	0.755882	0.0010695	carboxypeptidase D	0.0384703			Lgmn	-0.794118	0.000371456	legumain	0.0284718
Cplx1	0.755882	0.0010695	complexin 1	0.0384703			Map4k1	-0.794118	0.000371456	mitogen activated protein kinase kinase kinase kinase 1	0.0284718
St8sia5	0.755882	0.0010695	ST8 alpha-N-acetyl-neuraminide alpha-2,8-sialyltransferase 5	0.0384703			Nip7	-0.794118	0.000371456	nuclear import 7 homolog (S. cerevisiae)	0.0284718
Tmprss5	0.755882	0.0010695	transmembrane protease, serine 5	0.0384703			Slc14a1	-0.794118	0.000371456	solute carrier family 14 (urea transporter), member 1	0.0284718
Zdhhc22	0.755882	0.0010695	zinc finger, DHHC-type containing 22	0.0384703			Slc15a3	-0.794118	0.000371456	solute carrier family 15, member 3	0.0284718
Cyp51	0.752941	0.00114685	cytochrome P450, family 51	0.0396923			Ucp2	-0.794118	0.000371456	uncoupling protein 2 (mitochondrial, proton carrier)	0.0284718
Enpp2	0.752941	0.00114685	ectonucleotide pyrophosphatase/phosphodiesterase 2	0.0396923			Vasp	-0.794118	0.000371456	vasodilator-stimulated phosphoprotein	0.0284718
Gnal	0.752941	0.00114685	guanine nucleotide binding protein, alpha stimulating, olfactory type	0.0396923			A3galt2	-0.791176	0.000408261	alpha 1,3-galactosyltransferase 2	0.0288741
Lnx1	0.752941	0.00114685	ligand of numb-protein X 1, E3 ubiquitin protein ligase	0.0396923			Adora3	-0.791176	0.000408261	adenosine A3 receptor	0.0288741
Lynx1	0.752941	0.00114685	Ly6/neurotoxin 1	0.0396923			Crabp2	-0.791176	0.000408261	cellular retinoic acid binding protein 2	0.0288741
Sgtb	0.752941	0.00114685	small glutamine-rich tetratricopeptide repeat (TPR)-containing, beta	0.0396923			Fhl3	-0.791176	0.000408261	four and a half LIM domains 3	0.0288741
Zfp238	0.752941	0.00114685	zinc finger protein 238	0.0396923			Ppp1r36	-0.791176	0.000408261	protein phosphatase 1, regulatory subunit 36	0.0288741
Zfp365	0.752941	0.00114685	zinc finger protein 365	0.0396923			Ptbp1	-0.791176	0.000408261	polypyrimidine tract binding protein 1	0.0288741
Acat3	0.75	0.0012283	acetyl-Coenzyme A acetyltransferase 3	0.0409619			Rph3al	-0.791176	0.000408261	rabphilin 3A-like (without C2 domains)	0.0288741
Adarb1	0.75	0.0012283	adenosine deaminase, RNA-specific, B1	0.0409619			Slc30a7	-0.791176	0.000408261	solute carrier family 30 (zinc transporter), member 7	0.0288741
Aifm3	0.75	0.0012283	apoptosis-inducing factor, mitochondrion-associated 3	0.0409619			Stxbp2	-0.791176	0.000408261	syntaxin binding protein 2	0.0288741
Lpin1	0.75	0.0012283	lipin 1	0.0409619			Tspo	-0.791176	0.000408261	translocator protein	0.0288741
Nek7	0.75	0.0012283	NIMA-related kinase 7	0.0409619			Txnip	-0.791176	0.000408261	thioredoxin interacting protein	0.0288741
Diras1	0.747059	0.00131401	DIRAS family, GTP-binding RAS-like 1	0.0415488			Casp7	-0.788235	0.000447446	caspase 7	0.0300487
Kcna6	0.747059	0.00131401	potassium voltage gated channel, shaker related subfamily, member 6	0.0415488			Dkk3	-0.788235	0.000447446	dickkopf 3 homolog (Xenopus laevis)	0.0300487
Myo3b	0.747059	0.00131401	myosin IIIB	0.0415488			Erlin1	-0.788235	0.000447446	ER lipid raft associated 1	0.0300487
RGD1309821	0.747059	0.00131401	similar to KIAA1161 protein	0.0415488			Gbp2	-0.788235	0.000447446	guanylate binding protein 2, interferon-inducible	0.0300487
RGD1563441	0.747059	0.00131401	similar to RIKEN cDNA A030009H04	0.0415488			Mucdhl	-0.788235	0.000447446	NA	0.0300487
Stard5	0.747059	0.00131401	StAR-related lipid transfer (START) domain containing 5	0.0415488			Ncf4	-0.788235	0.000447446	neutrophil cytosolic factor 4	0.0300487
Sv2c	0.747059	0.00131401	synaptic vesicle glycoprotein 2c	0.0415488			Slc30a5	-0.788235	0.000447446	solute carrier family 30 (zinc transporter), member 5	0.0300487
Ubfd1	0.747059	0.00131401	ubiquitin family domain containing 1	0.0415488			Tacc3	-0.788235	0.000447446	transforming, acidic coiled-coil containing protein 3	0.0300487
Ubxn2a	0.747059	0.00131401	UBX domain protein 2A	0.0415488			Cd9	-0.785294	0.000489119	CD9 molecule	0.0304711
Syt8	0.745206	0.000923346	synaptotagmin VIII	0.0367576			Ifi30	-0.785294	0.000489119	interferon gamma inducible protein 30	0.0304711
Abcd2	0.744118	0.00140415	ATP-binding cassette, subfamily D (ALD), member 2	0.0427375			Ifitm1	-0.785294	0.000489119	interferon induced transmembrane protein 1	0.0304711
Bap1	0.744118	0.00140415	BRCA1 associated protein-1 (ubiquitin carboxy-terminal hydrolase)	0.0427375			Kdelc2	-0.785294	0.000489119	KDEL (Lys-Asp-Glu-Leu) containing 2	0.0304711
E2f1	0.744118	0.00140415	E2F transcription factor 1	0.0427375			Maob	-0.785294	0.000489119	monoamine oxidase B	0.0304711
Hapln1	0.744118	0.00140415	hyaluronan and proteoglycan link protein 1	0.0427375			Mocs1	-0.785294	0.000489119	molybdenum cofactor synthesis 1	0.0304711
Kcnab2	0.744118	0.00140415	potassium voltage-gated channel, shaker-related subfamily, beta member 2	0.0427375			Nadk	-0.785294	0.000489119	NAD kinase	0.0304711
Syngr1	0.744118	0.00140415	synaptogyrin 1	0.0427375			Pdgfc	-0.785294	0.000489119	platelet derived growth factor C	0.0304711
Mir99b	0.743366	0.000965822	microRNA mir-99b	0.0372009			Ppp1r14b	-0.785294	0.000489119	protein phosphatase 1, regulatory (inhibitor) subunit 14B	0.0304711
Acan	0.741176	0.00149888	aggrecan	0.0440635			Twsg1	-0.785294	0.000489119	twisted gastrulation homolog 1 (Drosophila)	0.0304711
Ankrd61	0.741176	0.00149888	ankyrin repeat domain 61	0.0440635			Actb	-0.782353	0.000533395	actin, beta	0.0311112
Cox8b	0.741176	0.00149888	cytochrome c oxidase, subunit VIIIb	0.0440635			Arhgap10	-0.782353	0.000533395	Rho GTPase activating protein 10	0.0311112
Ero1l	0.741176	0.00149888	ERO1-like (S. cerevisiae)	0.0440635			C1qb	-0.782353	0.000533395	complement component 1, q subcomponent, B chain	0.0311112
Exoc6b	0.741176	0.00149888	exocyst complex component 6B	0.0440635			Fam38a	-0.782353	0.000533395	NA	0.0311112
Spred1	0.741176	0.00149888	sprouty-related, EVH1 domain containing 1	0.0440635			Fancl	-0.782353	0.000533395	Fanconi anemia, complementation group L	0.0311112
Srd5a1	0.741176	0.00149888	steroid-5-alpha-reductase, alpha polypeptide 1 (3-oxo-5 alpha-steroid delta 4-dehydrogenase alpha 1)	0.0440635			Fgr	-0.782353	0.000533395	Gardner-Rasheed feline sarcoma viral (v-fgr) oncogene homolog	0.0311112
Cdh26	0.738235	0.00159838	cadherin 26	0.0452617			Gal	-0.782353	0.000533395	galanin/GMAP prepropeptide	0.0311112
Slitrk1	0.738235	0.00159838	SLIT and NTRK-like family, member 1	0.0452617			Pdlim3	-0.782353	0.000533395	PDZ and LIM domain 3	0.0311112
Akr1b10	0.735294	0.00170283	aldo-keto reductase family 1, member B10 (aldose reductase)	0.0457421			Phyhd1	-0.782353	0.000533395	phytanoyl-CoA dioxygenase domain containing 1	0.0311112
Camk4	0.735294	0.00170283	calcium/calmodulin-dependent protein kinase IV	0.0457421			Plcg2	-0.782353	0.000533395	phospholipase C, gamma 2	0.0311112
Cntnap4	0.735294	0.00170283	contactin associated protein-like 4	0.0457421			Scpep1	-0.782353	0.000533395	serine carboxypeptidase 1	0.0311112
Cyp26a1	0.735294	0.00170283	cytochrome P450, family 26, subfamily a, polypeptide 1	0.0457421			Slc2a4	-0.782353	0.000533395	solute carrier family 2 (facilitated glucose transporter), member 4	0.0311112
Espn	0.735294	0.00170283	espin	0.0457421			Atp1a1	-0.779412	0.00058039	ATPase, Na+/K+ transporting, alpha 1 polypeptide	0.0318236
Fam163b	0.735294	0.00170283	family with sequence similarity 163, member B	0.0457421			Btg1	-0.779412	0.00058039	B-cell translocation gene 1, anti-proliferative	0.0318236
Gfod1	0.735294	0.00170283	glucose-fructose oxidoreductase domain containing 1	0.0457421			Dennd2d	-0.779412	0.00058039	DENN/MADD domain containing 2D	0.0318236
Klhl20	0.735294	0.00170283	kelch-like family member 20	0.0457421			Hspb1	-0.779412	0.00058039	heat shock protein 1	0.0318236
Mras	0.735294	0.00170283	muscle RAS oncogene homolog	0.0457421			Itgal	-0.779412	0.00058039	integrin, alpha L	0.0318236
Shox2	0.735294	0.00170283	short stature homeobox 2	0.0457421			Olfml3	-0.779412	0.00058039	olfactomedin-like 3	0.0318236
Slc7a10	0.735294	0.00170283	solute carrier family 7 (neutral amino acid transporter light chain, asc system), member 10	0.0457421			Ptx3	-0.779412	0.00058039	pentraxin 3, long	0.0318236
Steap2	0.735294	0.00170283	STEAP family member 2, metalloreductase	0.0457421			Slc37a2	-0.779412	0.00058039	solute carrier family 37 (glycerol-3-phosphate transporter), member 2	0.0318236
Mir125a	0.73441	0.00119617	microRNA mir-125a	0.0409619			Zfp36l2	-0.779412	0.00058039	zinc finger protein 36, C3H type-like 2	0.0318236
Crk	0.732353	0.00181241	v-crk sarcoma virus CT10 oncogene homolog (avian)	0.0469622			Alpk3	-0.776471	0.000630224	alpha-kinase 3	0.0328344
Omg	0.732353	0.00181241	oligodendrocyte-myelin glycoprotein	0.0469622			Ier5	-0.776471	0.000630224	immediate early response 5	0.0328344
Peo1	0.732353	0.00181241	progressive external ophthalmoplegia 1	0.0469622			Ly86	-0.776471	0.000630224	lymphocyte antigen 86	0.0328344
Phactr3	0.732353	0.00181241	phosphatase and actin regulator 3	0.0469622			Nppc	-0.776471	0.000630224	natriuretic peptide C	0.0328344
RGD1559613	0.732353	0.00181241	NA	0.0469622			Pax6	-0.776471	0.000630224	paired box 6	0.0328344
Rtn3	0.732353	0.00181241	reticulon 3	0.0469622			RT1-T24-3	-0.776471	0.000630224	RT1 class I, locus T24, gene 3	0.0328344
Sqle	0.732353	0.00181241	squalene epoxidase	0.0469622			Slc3a2	-0.776471	0.000630224	solute carrier family 3 (activators of dibasic and neutral amino acid transport), member 2	0.0328344
Calb2	0.729412	0.0019273	calbindin 2	0.0471835			Tfec	-0.775815	0.000411952	transcription factor EC	0.0289951
Cdh7	0.729412	0.0019273	cadherin 7, type 2	0.0471835			Apobec3b	-0.773529	0.000683022	apolipoprotein B mRNA editing enzyme, catalytic polypeptide-like 3B	0.0334429
Chga	0.729412	0.0019273	chromogranin A (parathyroid secretory protein 1)	0.0471835			Bin2	-0.773529	0.000683022	bridging integrator 2	0.0334429
Dctn4	0.729412	0.0019273	dynactin 4 (p62)	0.0471835			Ctsb	-0.773529	0.000683022	cathepsin B	0.0334429
Gatm	0.729412	0.0019273	glycine amidinotransferase (L-arginine:glycine amidinotransferase)	0.0471835			Ctsd	-0.773529	0.000683022	cathepsin D	0.0334429
Gga2	0.729412	0.0019273	golgi associated, gamma adaptin ear containing, ARF binding protein 2	0.0471835			Fam212a	-0.773529	0.000683022	family with sequence similarity 212, member A	0.0334429
Mmel1	0.729412	0.0019273	membrane metallo-endopeptidase-like 1	0.0471835			Fxyd3	-0.773529	0.000683022	FXYD domain-containing ion transport regulator 3	0.0334429
Pcgf1	0.729412	0.0019273	polycomb group ring finger 1	0.0471835			Hck	-0.773529	0.000683022	hemopoietic cell kinase	0.0334429
RGD1308601	0.729412	0.0019273	similar to hypothetical protein	0.0471835			Lhfp	-0.773529	0.000683022	lipoma HMGIC fusion partner	0.0334429
RGD1559493	0.729412	0.0019273	similar to Hypothetical protein MGC58608	0.0471835			Pld4	-0.773529	0.000683022	phospholipase D family, member 4	0.0334429
Tnfrsf9	0.729412	0.0019273	tumor necrosis factor receptor superfamily, member 9	0.0471835			Ptgr1	-0.773529	0.000683022	prostaglandin reductase 1	0.0334429
Uba5	0.729412	0.0019273	ubiquitin-like modifier activating enzyme 5	0.0471835			Slc44a3	-0.773529	0.000683022	solute carrier family 44, member 3	0.0334429
Arhgef9	0.726471	0.00204771	Cdc42 guanine nucleotide exchange factor (GEF) 9	0.0478126			Stat6	-0.773529	0.000683022	signal transducer and activator of transcription 6	0.0334429
Atp1a4	0.726471	0.00204771	ATPase, Na+/K+ transporting, alpha 4 polypeptide	0.0478126			Zfp36l1	-0.773529	0.000683022	zinc finger protein 36, C3H type-like 1	0.0334429
Atp9b	0.726471	0.00204771	ATPase, class II, type 9B	0.0478126			Bdh2	-0.770588	0.000738912	3-hydroxybutyrate dehydrogenase, type 2	0.0345612
Ermn	0.726471	0.00204771	ermin, ERM-like protein	0.0478126			Csf1r	-0.770588	0.000738912	colony stimulating factor 1 receptor	0.0345612
Gnpat	0.726471	0.00204771	glyceronephosphate O-acyltransferase	0.0478126			Eif4ebp1	-0.770588	0.000738912	eukaryotic translation initiation factor 4E binding protein 1	0.0345612
Mbp	0.726471	0.00204771	myelin basic protein	0.0478126			Folr2	-0.770588	0.000738912	folate receptor 2 (fetal)	0.0345612
Pip4k2a	0.726471	0.00204771	phosphatidylinositol-5-phosphate 4-kinase, type II, alpha	0.0478126			Gnai2	-0.770588	0.000738912	guanine nucleotide binding protein (G protein), alpha inhibiting activity polypeptide 2	0.0345612
RGD1562084	0.726471	0.00204771	similar to expressed sequence AI118078	0.0478126			Itgam	-0.770588	0.000738912	integrin, alpha M	0.0345612
Stau2	0.726471	0.00204771	staufen, RNA binding protein, homolog 2 (Drosophila)	0.0478126			Itk	-0.770588	0.000738912	IL2-inducible T-cell kinase	0.0345612
Thrsp	0.726471	0.00204771	thyroid hormone responsive	0.0478126			Mir349	-0.770588	0.000738912	microRNA mir-349	0.0345612
Usp46	0.726471	0.00204771	ubiquitin specific peptidase 46	0.0478126			RGD1305464	-0.770588	0.000738912	similar to human chromosome 15 open reading frame 39	0.0345612
Acss2	0.723529	0.00217382	acyl-CoA synthetase short-chain family member 2	0.048811			Slamf9	-0.770588	0.000738912	SLAM family member 9	0.0345612
Aldh1a1	0.723529	0.00217382	aldehyde dehydrogenase 1 family, member A1	0.048811			Carhsp1	-0.767647	0.000798026	calcium regulated heat stable protein 1	0.0357281
Bcl2l2	0.723529	0.00217382	Bcl2-like 2	0.048811			Cd38	-0.767647	0.000798026	CD38 molecule	0.0357281
Flt3	0.723529	0.00217382	fms-related tyrosine kinase 3	0.048811			Cd48	-0.767647	0.000798026	Cd48 molecule	0.0357281
Hapln2	0.723529	0.00217382	hyaluronan and proteoglycan link protein 2	0.048811			Ctsh	-0.767647	0.000798026	cathepsin H	0.0357281
Mapk8ip3	0.723529	0.00217382	mitogen-activated protein kinase 8 interacting protein 3	0.048811			Cyp2d1	-0.767647	0.000798026	cytochrome P450, family 2, subfamily d, polypeptide 1	0.0357281
Tcte1	0.723529	0.00217382	t-complex-associated testis expressed 1	0.048811			Gngt2	-0.767647	0.000798026	guanine nucleotide binding protein (G protein), gamma transducing activity polypeptide 2	0.0357281
Trmt6	0.723529	0.00217382	tRNA methyltransferase 6 homolog (S. cerevisiae)	0.048811			Icam1	-0.767647	0.000798026	intercellular adhesion molecule 1	0.0357281
Mir3596c	0.722983	0.00155334	microRNA mir-3596c	0.0452617			Ifi47	-0.767647	0.000798026	interferon gamma inducible protein 47	0.0357281
Acsl6	0.720588	0.00230584	acyl-CoA synthetase long-chain family member 6	0.0497898			Mcm6	-0.767647	0.000798026	minichromosome maintenance complex component 6	0.0357281
Aqp11	0.720588	0.00230584	aquaporin 11	0.0497898			Rasal3	-0.767647	0.000798026	RAS protein activator like 3	0.0357281
Atcay	0.720588	0.00230584	ataxia, cerebellar, Cayman type	0.0497898			RGD1303130	-0.767647	0.000798026	kidney predominant protein NCU-G1	0.0357281
Dctn1	0.720588	0.00230584	dynactin 1	0.0497898			Slc44a2	-0.767647	0.000798026	solute carrier family 44, member 2	0.0357281
LOC294154	0.720588	0.00230584	similar to chromosome 6 open reading frame 106 isoform a	0.0497898			Zscan10	-0.765262	0.000551363	zinc finger and SCAN domain containing 10	0.0318236
Tmem151b	0.720588	0.00230584	transmembrane protein 151B	0.0497898			C2	-0.764706	0.000860499	complement component 2	0.0365151
Tom1l2	0.720588	0.00230584	target of myb1-like 2 (chicken)	0.0497898			Cpne8	-0.764706	0.000860499	copine VIII	0.0365151
Uap1	0.720588	0.00230584	UDP-N-acteylglucosamine pyrophosphorylase 1	0.0497898			Fam105a	-0.764706	0.000860499	family with sequence similarity 105, member A	0.0365151
Calcb	0.717647	0.00244398	calcitonin-related polypeptide, beta	0.0509684			Fam129b	-0.764706	0.000860499	family with sequence similarity 129, member B	0.0365151
Grm3	0.717647	0.00244398	glutamate receptor, metabotropic 3	0.0509684			Fli1	-0.764706	0.000860499	Friend leukemia virus integration 1	0.0365151
Hspa4l	0.717647	0.00244398	heat shock protein 4-like	0.0509684			Gpsm3	-0.764706	0.000860499	G-protein signaling modulator 3	0.0365151
Ina	0.717647	0.00244398	internexin neuronal intermediate filament protein, alpha	0.0509684			Itgb2	-0.764706	0.000860499	integrin, beta 2	0.0365151
Map6	0.717647	0.00244398	microtubule-associated protein 6	0.0509684			Lcat	-0.764706	0.000860499	lecithin cholesterol acyltransferase	0.0365151
Mdga1	0.717647	0.00244398	MAM domain containing glycosylphosphatidylinositol anchor 1	0.0509684			Lgals3	-0.764706	0.000860499	lectin, galactoside-binding, soluble, 3	0.0365151
Mtap	0.717647	0.00244398	methylthioadenosine phosphorylase	0.0509684			Lgi4	-0.764706	0.000860499	leucine-rich repeat LGI family, member 4	0.0365151
Polr3d	0.717647	0.00244398	polymerase (RNA) III (DNA directed) polypeptide D	0.0509684			Plin2	-0.764706	0.000860499	perilipin 2	0.0365151
Prkacb	0.717647	0.00244398	protein kinase, cAMP dependent, catalytic, beta	0.0509684			Ptafr	-0.764706	0.000860499	platelet-activating factor receptor	0.0365151
Purg	0.717647	0.00244398	purine-rich element binding protein G	0.0509684			Pttg1ip	-0.764706	0.000860499	pituitary tumor-transforming 1 interacting protein	0.0365151
Stk39	0.717647	0.00244398	serine threonine kinase 39	0.0509684			Shisa5	-0.764706	0.000860499	shisa homolog 5 (Xenopus laevis)	0.0365151
Armcx2	0.714706	0.00258843	armadillo repeat containing, X-linked 2	0.0519105			Tor1aip1	-0.764706	0.000860499	torsin A interacting protein 1	0.0365151
Clvs2	0.714706	0.00258843	clavesin 2	0.0519105			Aebp1	-0.761765	0.000926472	AE binding protein 1	0.0367576
Hhip	0.714706	0.00258843	Hedgehog-interacting protein	0.0519105			Anxa7	-0.761765	0.000926472	annexin A7	0.0367576
Letm1	0.714706	0.00258843	leucine zipper-EF-hand containing transmembrane protein 1	0.0519105			Cd180	-0.761765	0.000926472	CD180 molecule	0.0367576
Limk1	0.714706	0.00258843	LIM domain kinase 1	0.0519105			Col6a2	-0.761765	0.000926472	collagen, type VI, alpha 2	0.0367576
LOC500594	0.714706	0.00258843	LRRGT00162	0.0519105			Fkbp10	-0.761765	0.000926472	FK506 binding protein 10	0.0367576
LOC689926	0.714706	0.00258843	NA	0.0519105			Grn	-0.761765	0.000926472	granulin	0.0367576
Nsf	0.714706	0.00258843	N-ethylmaleimide-sensitive factor	0.0519105			Gusb	-0.761765	0.000926472	glucuronidase, beta	0.0367576
Pias2	0.714706	0.00258843	protein inhibitor of activated STAT, 2	0.0519105			Il10rb	-0.761765	0.000926472	interleukin 10 receptor, beta	0.0367576
Polr3c	0.714706	0.00258843	polymerase (RNA) III (DNA directed) polypeptide C	0.0519105			Irx1	-0.761765	0.000926472	iroquois homeobox 1	0.0367576
RGD1559747	0.714706	0.00258843	similar to Zinc finger and SCAN domain containing protein 2 (Zinc finger protein 29)	0.0519105			Lcp1	-0.761765	0.000926472	lymphocyte cytosolic protein 1	0.0367576
Unc5b	0.714706	0.00258843	unc-5 homolog B (C. elegans)	0.0519105			Limd1	-0.761765	0.000926472	LIM domains containing 1	0.0367576
Mirlet7e	0.714094	0.00188748	microRNA let-7e	0.0471835			Lrrc66	-0.761765	0.000926472	leucine rich repeat containing 66	0.0367576
Smtnl1	0.713146	0.00192631	smoothelin-like 1	0.0471835			Rtp4	-0.761765	0.000926472	receptor (chemosensory) transporter protein 4	0.0367576
Dear	0.711765	0.00273943	dual endothelin 1, angiotensin II receptor	0.0530494			Slc15a2	-0.761765	0.000926472	solute carrier family 15 (H+/peptide transporter), member 2	0.0367576
Dhcr24	0.711765	0.00273943	24-dehydrocholesterol reductase	0.0530494			Arsb	-0.758824	0.000996088	arylsulfatase B	0.0372009
Dnajc27	0.711765	0.00273943	DnaJ (Hsp40) homolog, subfamily C, member 27	0.0530494			B4galt1	-0.758824	0.000996088	UDP-Gal:betaGlcNAc beta 1,4- galactosyltransferase, polypeptide 1	0.0372009
Fads6	0.711765	0.00273943	fatty acid desaturase 6	0.0530494			Bid	-0.758824	0.000996088	BH3 interacting domain death agonist	0.0372009
Fgf9	0.711765	0.00273943	fibroblast growth factor 9	0.0530494			Bst2	-0.758824	0.000996088	bone marrow stromal cell antigen 2	0.0372009
Nelf	0.711765	0.00273943	NA	0.0530494			Cd68	-0.758824	0.000996088	Cd68 molecule	0.0372009
Nmb	0.711765	0.00273943	neuromedin B	0.0530494			Cyba	-0.758824	0.000996088	cytochrome b-245, alpha polypeptide	0.0372009
Ppp1r12c	0.711765	0.00273943	protein phosphatase 1, regulatory subunit 12C	0.0530494			Fcgr1a	-0.758824	0.000996088	Fc fragment of IgG, high affinity Ia, receptor (CD64)	0.0372009
Tdrkh	0.711765	0.00273943	tudor and KH domain containing	0.0530494			Gfap	-0.758824	0.000996088	glial fibrillary acidic protein	0.0372009
Inpp5j	0.708824	0.0028972	inositol polyphosphate-5-phosphatase J	0.054448			Irf9	-0.758824	0.000996088	interferon regulatory factor 9	0.0372009
Mapk12	0.708824	0.0028972	mitogen-activated protein kinase 12	0.054448			LOC498276	-0.758824	0.000996088	Fc gamma receptor II beta	0.0372009
RGD1562533	0.708824	0.0028972	similar to mKIAA0774 protein	0.054448			Mcm5	-0.758824	0.000996088	minichromosome maintenance complex component 5	0.0372009
Snrk	0.708824	0.0028972	SNF related kinase	0.054448			Pacrg	-0.758824	0.000996088	Park2 co-regulated	0.0372009
Tarsl2	0.708824	0.0028972	threonyl-tRNA synthetase-like 2	0.054448			Ripk1	-0.758824	0.000996088	receptor (TNFRSF)-interacting serine-threonine kinase 1	0.0372009
Tmem196	0.708824	0.0028972	transmembrane protein 196	0.054448			Serping1	-0.758824	0.000996088	serpin peptidase inhibitor, clade G (C1 inhibitor), member 1	0.0372009
Mir3559	0.707874	0.0021543	microRNA mir-3559	0.048811			Slc24a6	-0.758824	0.000996088	solute carrier family 24 (sodium/lithium/calcium exchanger), member 6	0.0372009
Epb41l1	0.705882	0.00306195	erythrocyte membrane protein band 4.1-like 1	0.0564571			Slc39a6	-0.758824	0.000996088	solute carrier family 39 (zinc transporter), member 6	0.0372009
Mark1	0.705882	0.00306195	MAP/microtubule affinity-regulating kinase 1	0.0564571			F10	-0.755882	0.0010695	coagulation factor X	0.0384703
Mrps36	0.705882	0.00306195	mitochondrial ribosomal protein S36	0.0564571			Fcn1	-0.755882	0.0010695	ficolin (collagen/fibrinogen domain containing) 1	0.0384703
Selrc1	0.705882	0.00306195	Sel1 repeat containing 1	0.0564571			Il4ra	-0.755882	0.0010695	interleukin 4 receptor, alpha	0.0384703
Slc12a2	0.705882	0.00306195	solute carrier family 12 (sodium/potassium/chloride transporters), member 2	0.0564571			Lyn	-0.755882	0.0010695	v-yes-1 Yamaguchi sarcoma viral related oncogene homolog	0.0384703
Unc13a	0.705882	0.00306195	unc-13 homolog A (C. elegans)	0.0564571			Mcoln3	-0.755882	0.0010695	mucolipin 3	0.0384703
Chrna4	0.702941	0.00323392	cholinergic receptor, nicotinic, alpha 4 (neuronal)	0.0582344			RGD1565785	-0.755882	0.0010695	similar to chromosome X open reading frame 21	0.0384703
Entpd3	0.702941	0.00323392	ectonucleoside triphosphate diphosphohydrolase 3	0.0582344			Slfn2	-0.755882	0.0010695	schlafen 2	0.0384703
Hs6st1	0.702941	0.00323392	heparan sulfate 6-O-sulfotransferase 1	0.0582344			Tec	-0.755882	0.0010695	tec protein tyrosine kinase	0.0384703
Klhdc8a	0.702941	0.00323392	kelch domain containing 8A	0.0582344			Timp3	-0.755882	0.0010695	TIMP metallopeptidase inhibitor 3	0.0384703
LOC500331	0.702941	0.00323392	similar to osteoclast inhibitory lectin	0.0582344			Ankrd13a	-0.752941	0.00114685	ankyrin repeat domain 13a	0.0396923
Scfd2	0.702941	0.00323392	sec1 family domain containing 2	0.0582344			Fhl1	-0.752941	0.00114685	four and a half LIM domains 1	0.0396923
Scn4b	0.702941	0.00323392	sodium channel, voltage-gated, type IV, beta	0.0582344			Galm	-0.752941	0.00114685	galactose mutarotase (aldose 1-epimerase)	0.0396923
Syt11	0.702941	0.00323392	synaptotagmin XI	0.0582344			Irf7	-0.752941	0.00114685	interferon regulatory factor 7	0.0396923
Add2	0.7	0.00341334	adducin 2 (beta)	0.0594189			LOC685909	-0.752941	0.00114685	similar to H2A histone family, member V isoform 1	0.0396923
Armcx1	0.7	0.00341334	armadillo repeat containing, X-linked 1	0.0594189			Plcb3	-0.752941	0.00114685	phospholipase C, beta 3 (phosphatidylinositol-specific)	0.0396923
Atp1b1	0.7	0.00341334	ATPase, Na+/K+ transporting, beta 1 polypeptide	0.0594189			Rassf6	-0.752941	0.00114685	Ras association (RalGDS/AF-6) domain family member 6	0.0396923
Calm1	0.7	0.00341334	calmodulin 1	0.0594189			Slc25a18	-0.752941	0.00114685	solute carrier family 25 (glutamate carrier), member 18	0.0396923
Ccdc64	0.7	0.00341334	coiled-coil domain containing 64	0.0594189			Fmod	-0.75	0.0012283	fibromodulin	0.0409619
Idh3a	0.7	0.00341334	isocitrate dehydrogenase 3 (NAD+) alpha	0.0594189			Itpkb	-0.75	0.0012283	inositol-trisphosphate 3-kinase B	0.0409619
LOC100366054	0.7	0.00341334	Da1-10-like	0.0594189			Ldb2	-0.75	0.0012283	LIM domain binding 2	0.0409619
Pdha1	0.7	0.00341334	pyruvate dehydrogenase (lipoamide) alpha 1	0.0594189			Ltbr	-0.75	0.0012283	lymphotoxin beta receptor (TNFR superfamily, member 3)	0.0409619
Sema7a	0.7	0.00341334	semaphorin 7A, GPI membrane anchor	0.0594189			Ptk7	-0.75	0.0012283	PTK7 protein tyrosine kinase 7	0.0409619
Dffa	0.697059	0.00360046	DNA fragmentation factor, alpha subunit	0.0611493			Rhbdf2	-0.75	0.0012283	rhomboid 5 homolog 2 (Drosophila)	0.0409619
Jph3	0.697059	0.00360046	junctophilin 3	0.0611493			Tmem164	-0.75	0.0012283	transmembrane protein 164	0.0409619
LOC100125385	0.697059	0.00360046	hypothetical protein LOC100125385	0.0611493			Tmem176b	-0.75	0.0012283	transmembrane protein 176B	0.0409619
Sc5dl	0.697059	0.00360046	sterol-C5-desaturase (ERG3 delta-5-desaturase homolog, S. cerevisiae)-like	0.0611493			Tspan6	-0.75	0.0012283	tetraspanin 6	0.0409619
Tomm40b	0.697059	0.00360046	NA	0.0611493			Vil1	-0.75	0.0012283	villin 1	0.0409619
Usp31	0.697059	0.00360046	ubiquitin specific peptidase 31	0.0611493			Acox2	-0.747059	0.00131401	acyl-CoA oxidase 2, branched chain	0.0415488
Atp6v1c1	0.694118	0.00379552	ATPase, H+ transporting, lysosomal V1 subunit C1	0.0628579			Dhx58	-0.747059	0.00131401	DEXH (Asp-Glu-X-His) box polypeptide 58	0.0415488
Elavl4	0.694118	0.00379552	ELAV (embryonic lethal, abnormal vision, Drosophila)-like 4	0.0628579			Ecel1	-0.747059	0.00131401	endothelin converting enzyme-like 1	0.0415488
Elovl5	0.694118	0.00379552	ELOVL fatty acid elongase 5	0.0628579			Ech1	-0.747059	0.00131401	enoyl CoA hydratase 1, peroxisomal	0.0415488
Fgf14	0.694118	0.00379552	fibroblast growth factor 14	0.0628579			G3bp1	-0.747059	0.00131401	GTPase activating protein (SH3 domain) binding protein 1	0.0415488
Gucy1a2	0.694118	0.00379552	guanylate cyclase 1, soluble, alpha 2	0.0628579			Gna15	-0.747059	0.00131401	guanine nucleotide binding protein, alpha 15	0.0415488
Lmbrd1	0.694118	0.00379552	LMBR1 domain containing 1	0.0628579			Hnrnpf	-0.747059	0.00131401	heterogeneous nuclear ribonucleoprotein F	0.0415488
Piwil2	0.694118	0.00379552	piwi-like 2 (Drosophila)	0.0628579			Hrk	-0.747059	0.00131401	harakiri, BCL2 interacting protein (contains only BH3 domain)	0.0415488
Smtnl2	0.694118	0.00379552	smoothelin-like 2	0.0628579			Naprt1	-0.747059	0.00131401	nicotinate phosphoribosyltransferase domain containing 1	0.0415488
Camk1g	0.691176	0.00399877	calcium/calmodulin-dependent protein kinase IG	0.0646873			Orai3	-0.747059	0.00131401	ORAI calcium release-activated calcium modulator 3	0.0415488
Itgb8	0.691176	0.00399877	integrin, beta 8	0.0646873			Ppp1r1a	-0.747059	0.00131401	protein phosphatase 1, regulatory (inhibitor) subunit 1A	0.0415488
LOC502894	0.691176	0.00399877	hypothetical protein LOC502894	0.0646873			Psmb9	-0.747059	0.00131401	proteasome (prosome, macropain) subunit, beta type 9 (large multifunctional peptidase 2)	0.0415488
Paqr8	0.691176	0.00399877	progestin and adipoQ receptor family member VIII	0.0646873			Rela	-0.747059	0.00131401	v-rel reticuloendotheliosis viral oncogene homolog A (avian)	0.0415488
Pcp4	0.691176	0.00399877	Purkinje cell protein 4	0.0646873			Timp1	-0.747059	0.00131401	TIMP metallopeptidase inhibitor 1	0.0415488
2014-09-03	0.691176	0.00399877	septin 3	0.0646873			Tmem176a	-0.747059	0.00131401	transmembrane protein 176A	0.0415488
Tlcd1	0.691176	0.00399877	TLC domain containing 1	0.0646873			Samd3	-0.745921	0.000907251	sterile alpha motif domain containing 3	0.0367576
B3galt5	0.688235	0.00421047	UDP-Gal:betaGlcNAc beta 1,3-galactosyltransferase, polypeptide 5	0.0660678			Abhd14b	-0.744118	0.00140415	abhydrolase domain containing 14b	0.0427375
Cox7c	0.688235	0.00421047	cytochrome c oxidase, subunit VIIc	0.0660678			Adamts2	-0.744118	0.00140415	ADAM metallopeptidase with thrombospondin type 1 motif, 2	0.0427375
Egfl6	0.688235	0.00421047	EGF-like-domain, multiple 6	0.0660678			Crip2	-0.744118	0.00140415	cysteine-rich protein 2	0.0427375
Map3k10	0.688235	0.00421047	mitogen activated protein kinase kinase kinase 10	0.0660678			Cyp21a1	-0.744118	0.00140415	cytochrome P450, family 21, subfamily a, polypeptide 1	0.0427375
Mvd	0.688235	0.00421047	mevalonate (diphospho) decarboxylase	0.0660678			Ms4a6b	-0.744118	0.00140415	NA	0.0427375
Mybpc1	0.688235	0.00421047	myosin binding protein C, slow type	0.0660678			Pald	-0.744118	0.00140415	NA	0.0427375
Ppm1a	0.688235	0.00421047	protein phosphatase, Mg2+/Mn2+ dependent, 1A	0.0660678			Plbd1	-0.744118	0.00140415	phospholipase B domain containing 1	0.0427375
RGD1565166	0.688235	0.00421047	similar to MGC45438 protein	0.0660678			Pycard	-0.744118	0.00140415	PYD and CARD domain containing	0.0427375
Slc5a11	0.688235	0.00421047	solute carrier family 5 (sodium/glucose cotransporter), member 11	0.0660678			Rhoh	-0.744118	0.00140415	ras homolog family member H	0.0427375
App	0.685294	0.00443088	amyloid beta (A4) precursor protein	0.0682104			Syk	-0.744118	0.00140415	spleen tyrosine kinase	0.0427375
Cdadc1	0.685294	0.00443088	cytidine and dCMP deaminase domain containing 1	0.0682104			Tmbim1	-0.744118	0.00140415	transmembrane BAX inhibitor motif containing 1	0.0427375
Dhcr7	0.685294	0.00443088	7-dehydrocholesterol reductase	0.0682104			Unc93b1	-0.744118	0.00140415	unc-93 homolog B1 (C. elegans)	0.0427375
Dnaja4	0.685294	0.00443088	DnaJ (Hsp40) homolog, subfamily A, member 4	0.0682104			Asb11	-0.743366	0.000965822	ankyrin repeat and SOCS box-containing 11	0.0372009
Dusp15	0.685294	0.00443088	dual specificity phosphatase 15	0.0682104			Snai3	-0.743366	0.000965822	snail homolog 3 (Drosophila)	0.0372009
Mfn2	0.685294	0.00443088	mitofusin 2	0.0682104			Atf5	-0.741176	0.00149888	activating transcription factor 5	0.0440635
Tmprss4	0.685294	0.00443088	transmembrane protease, serine 4	0.0682104			C1rl	-0.741176	0.00149888	complement component 1, r subcomponent-like	0.0440635
Cdh15	0.682353	0.00466026	cadherin 15	0.0694768			C1s	-0.741176	0.00149888	complement component 1, s subcomponent	0.0440635
Etv4	0.682353	0.00466026	ets variant 4	0.0694768			Cxcl16	-0.741176	0.00149888	chemokine (C-X-C motif) ligand 16	0.0440635
Fam82a2	0.682353	0.00466026	NA	0.0694768			Fermt3	-0.741176	0.00149888	fermitin family member 3	0.0440635
Insig1	0.682353	0.00466026	insulin induced gene 1	0.0694768			Man2b2	-0.741176	0.00149888	mannosidase, alpha, class 2B, member 2	0.0440635
Mog	0.682353	0.00466026	myelin oligodendrocyte glycoprotein	0.0694768			Mxi1	-0.741176	0.00149888	MAX interactor 1	0.0440635
Nefh	0.682353	0.00466026	neurofilament, heavy polypeptide	0.0694768			Pde9a	-0.741176	0.00149888	phosphodiesterase 9A	0.0440635
Ntn3	0.682353	0.00466026	netrin 3	0.0694768			Ppp1r18	-0.741176	0.00149888	protein phosphatase 1, regulatory subunit 18	0.0440635
Olig1	0.682353	0.00466026	oligodendrocyte transcription factor 1	0.0694768			S100a3	-0.741176	0.00149888	S100 calcium binding protein A3	0.0440635
Pou6f1	0.682353	0.00466026	POU class 6 homeobox 1	0.0694768			A2m	-0.738235	0.00159838	alpha-2-macroglobulin	0.0452617
Slc32a1	0.682353	0.00466026	solute carrier family 32 (GABA vesicular transporter), member 1	0.0694768			Aurka	-0.738235	0.00159838	aurora kinase A	0.0452617
Sugp2	0.682353	0.00466026	SURP and G patch domain containing 2	0.0694768			Blnk	-0.738235	0.00159838	B-cell linker	0.0452617
Thumpd3	0.682353	0.00466026	THUMP domain containing 3	0.0694768			Cd34	-0.738235	0.00159838	CD34 molecule	0.0452617
Wdr7	0.682353	0.00466026	WD repeat domain 7	0.0694768			Ch25h	-0.738235	0.00159838	cholesterol 25-hydroxylase	0.0452617
Mir361	0.681384	0.00365467	microRNA mir-361	0.0619982			Csgalnact2	-0.738235	0.00159838	chondroitin sulfate N-acetylgalactosaminyltransferase 2	0.0452617
Atp1a3	0.679412	0.00489889	ATPase, Na+/K+ transporting, alpha 3 polypeptide	0.0709395			Ctsa	-0.738235	0.00159838	cathepsin A	0.0452617
Cacng3	0.679412	0.00489889	calcium channel, voltage-dependent, gamma subunit 3	0.0709395			Cyp2d5	-0.738235	0.00159838	cytochrome P450, family 2, subfamily d, polypeptide 5	0.0452617
Chmp7	0.679412	0.00489889	charged multivesicular body protein 7	0.0709395			Mlph	-0.738235	0.00159838	melanophilin	0.0452617
Ckmt1b	0.679412	0.00489889	creatine kinase, mitochondrial 1B	0.0709395			P2ry12	-0.738235	0.00159838	purinergic receptor P2Y, G-protein coupled, 12	0.0452617
Dis3l2	0.679412	0.00489889	DIS3 mitotic control homolog (S. cerevisiae)-like 2	0.0709395			RGD1309362	-0.738235	0.00159838	similar to interferon-inducible GTPase	0.0452617
Dync1i1	0.679412	0.00489889	dynein cytoplasmic 1 intermediate chain 1	0.0709395			Rnaset2	-0.738235	0.00159838	ribonuclease T2	0.0452617
Farp2	0.679412	0.00489889	FERM, RhoGEF and pleckstrin domain protein 2	0.0709395			Skap2	-0.738235	0.00159838	src kinase associated phosphoprotein 2	0.0452617
Pmel	0.679412	0.00489889	premelanosome protein	0.0709395			Spi1	-0.738235	0.00159838	spleen focus forming virus (SFFV) proviral integration oncogene spi1	0.0452617
RGD1310348	0.679412	0.00489889	NA	0.0709395			Trim55	-0.738235	0.00159838	tripartite motif-containing 55	0.0452617
Sgsm3	0.679412	0.00489889	small G protein signaling modulator 3	0.0709395			Tyrobp	-0.738235	0.00159838	Tyro protein tyrosine kinase binding protein	0.0452617
Tpd52	0.679412	0.00489889	tumor protein D52	0.0709395			Arl11	-0.735294	0.00170283	ADP-ribosylation factor-like 11	0.0457421
Vapb	0.679412	0.00489889	VAMP (vesicle-associated membrane protein)-associated protein B and C	0.0709395			Bcl10	-0.735294	0.00170283	B-cell CLL/lymphoma 10	0.0457421
Vwa5b2	0.679412	0.00489889	von Willebrand factor A domain containing 5B2	0.0709395			Ctse	-0.735294	0.00170283	cathepsin E	0.0457421
Egfem1	0.676471	0.00514705	EGF-like and EMI domain containing 1	0.0734432			Ctss	-0.735294	0.00170283	cathepsin S	0.0457421
Eif1b	0.676471	0.00514705	eukaryotic translation initiation factor 1B	0.0734432			Dctd	-0.735294	0.00170283	dCMP deaminase	0.0457421
Pitpna	0.676471	0.00514705	phosphatidylinositol transfer protein, alpha	0.0734432			Dok1	-0.735294	0.00170283	docking protein 1	0.0457421
RGD1311186	0.676471	0.00514705	NA	0.0734432			Glis2	-0.735294	0.00170283	GLIS family zinc finger 2	0.0457421
Ric3	0.676471	0.00514705	resistance to inhibitors of cholinesterase 3 homolog (C. elegans)	0.0734432			Haao	-0.735294	0.00170283	3-hydroxyanthranilate 3,4-dioxygenase	0.0457421
Ypel4	0.676471	0.00514705	yippee-like 4 (Drosophila)	0.0734432			Hcls1	-0.735294	0.00170283	hematopoietic cell specific Lyn substrate 1	0.0457421
Ckmt2	0.675519	0.0040798	creatine kinase, mitochondrial 2, sarcomeric	0.0659252			Mif4gd	-0.735294	0.00170283	MIF4G domain containing	0.0457421
Dgkg	0.673529	0.00540501	diacylglycerol kinase, gamma	0.0747914			Mina	-0.735294	0.00170283	myc induced nuclear antigen	0.0457421
Glrx2	0.673529	0.00540501	glutaredoxin 2	0.0747914			Mvp	-0.735294	0.00170283	major vault protein	0.0457421
Hsd11b1	0.673529	0.00540501	hydroxysteroid 11-beta dehydrogenase 1	0.0747914			Siglec10	-0.735294	0.00170283	sialic acid binding Ig-like lectin 10	0.0457421
Kcnj12	0.673529	0.00540501	potassium inwardly-rectifying channel, subfamily J, member 12	0.0747914			Sox2	-0.735294	0.00170283	SRY (sex determining region Y)-box 2	0.0457421
Lin7b	0.673529	0.00540501	lin-7 homolog b (C. elegans)	0.0747914			Stat3	-0.735294	0.00170283	signal transducer and activator of transcription 3 (acute-phase response factor)	0.0457421
Nsdhl	0.673529	0.00540501	NAD(P) dependent steroid dehydrogenase-like	0.0747914			Tap1	-0.735294	0.00170283	transporter 1, ATP-binding cassette, sub-family B (MDR/TAP)	0.0457421
Pank4	0.673529	0.00540501	pantothenate kinase 4	0.0747914			Clcc1	-0.732353	0.00181241	chloride channel CLIC-like 1	0.0469622
Rab4a	0.673529	0.00540501	RAB4A, member RAS oncogene family	0.0747914			Crispld2	-0.732353	0.00181241	cysteine-rich secretory protein LCCL domain containing 2	0.0469622
Slc1a1	0.673529	0.00540501	solute carrier family 1 (neuronal/epithelial high affinity glutamate transporter, system Xag), member 1	0.0747914			Gpnmb	-0.732353	0.00181241	glycoprotein (transmembrane) nmb	0.0469622
Vps33b	0.673529	0.00540501	vacuolar protein sorting 33 homolog B (yeast)	0.0747914			Gypc	-0.732353	0.00181241	glycophorin C (Gerbich blood group)	0.0469622
Actr2	0.670588	0.00567306	ARP2 actin-related protein 2 homolog (yeast)	0.0762659			Il13ra1	-0.732353	0.00181241	interleukin 13 receptor, alpha 1	0.0469622
Agpat3	0.670588	0.00567306	1-acylglycerol-3-phosphate O-acyltransferase 3	0.0762659			Irf1	-0.732353	0.00181241	interferon regulatory factor 1	0.0469622
Becn1	0.670588	0.00567306	beclin 1, autophagy related	0.0762659			Naaa	-0.732353	0.00181241	N-acylethanolamine acid amidase	0.0469622
Dnajc6	0.670588	0.00567306	DnaJ (Hsp40) homolog, subfamily C, member 6	0.0762659			Pgcp	-0.732353	0.00181241	NA	0.0469622
Hhatl	0.670588	0.00567306	hedgehog acyltransferase-like	0.0762659			Pm20d1	-0.732353	0.00181241	peptidase M20 domain containing 1	0.0469622
LOC500956	0.670588	0.00567306	hypothetical protein LOC500956	0.0762659			Psap	-0.732353	0.00181241	prosaposin	0.0469622
Morf4l1	0.670588	0.00567306	mortality factor 4 like 1	0.0762659			Tmem140	-0.732353	0.00181241	transmembrane protein 140	0.0469622
Plekhb1	0.670588	0.00567306	pleckstrin homology domain containing, family B (evectins) member 1	0.0762659			Uba7	-0.732353	0.00181241	ubiquitin-like modifier activating enzyme 7	0.0469622
Scn1b	0.670588	0.00567306	sodium channel, voltage-gated, type I, beta	0.0762659			Abhd4	-0.729412	0.0019273	abhydrolase domain containing 4	0.0471835
Sstr3	0.670588	0.00567306	somatostatin receptor 3	0.0762659			Abi3	-0.729412	0.0019273	ABI family, member 3	0.0471835
Vegfa	0.670588	0.00567306	vascular endothelial growth factor A	0.0762659			Clp1	-0.729412	0.0019273	cleavage and polyadenylation factor I subunit 1	0.0471835
Cox19	0.667647	0.00595149	cytochrome c oxidase assembly homolog 19 (S. cerevisiae)	0.0775177			Cmtm3	-0.729412	0.0019273	CKLF-like MARVEL transmembrane domain containing 3	0.0471835
Dph5	0.667647	0.00595149	DPH5 homolog (S. cerevisiae)	0.0775177			Cotl1	-0.729412	0.0019273	coactosin-like 1 (Dictyostelium)	0.0471835
Eno2	0.667647	0.00595149	enolase 2, gamma, neuronal	0.0775177			Dap	-0.729412	0.0019273	death-associated protein	0.0471835
Entpd4	0.667647	0.00595149	ectonucleoside triphosphate diphosphohydrolase 4	0.0775177			Erf	-0.729412	0.0019273	Ets2 repressor factor	0.0471835
Gabrg2	0.667647	0.00595149	gamma-aminobutyric acid (GABA) A receptor, gamma 2	0.0775177			Gna14	-0.729412	0.0019273	guanine nucleotide binding protein, alpha 14	0.0471835
Hsph1	0.667647	0.00595149	heat shock 105/110 protein 1	0.0775177			Kcnk6	-0.729412	0.0019273	potassium channel, subfamily K, member 6	0.0471835
Kcnab3	0.667647	0.00595149	potassium voltage-gated channel, shaker-related subfamily, beta member 3	0.0775177			Klf10	-0.729412	0.0019273	Kruppel-like factor 10	0.0471835
Lgi3	0.667647	0.00595149	leucine-rich repeat LGI family, member 3	0.0775177			Parp16	-0.729412	0.0019273	poly (ADP-ribose) polymerase family, member 16	0.0471835
Metap1	0.667647	0.00595149	methionyl aminopeptidase 1	0.0775177			Rbbp4	-0.729412	0.0019273	retinoblastoma binding protein 4	0.0471835
Mtmr6	0.667647	0.00595149	myotubularin related protein 6	0.0775177			RT1-S3	-0.729412	0.0019273	RT1 class Ib, locus S3	0.0471835
Psmd12	0.667647	0.00595149	proteasome (prosome, macropain) 26S subunit, non-ATPase, 12	0.0775177			Sh2b3	-0.729412	0.0019273	SH2B adaptor protein 3	0.0471835
RGD1310110	0.667647	0.00595149	similar to 3632451O06Rik protein	0.0775177			Slc27a3	-0.729412	0.0019273	solute carrier family 27 (fatty acid transporter), member 3	0.0471835
Rims1	0.667647	0.00595149	regulating synaptic membrane exocytosis 1	0.0775177			Smpdl3a	-0.729412	0.0019273	sphingomyelin phosphodiesterase, acid-like 3A	0.0471835
Rufy3	0.667647	0.00595149	RUN and FYVE domain containing 3	0.0775177			Tox3	-0.729412	0.0019273	TOX high mobility group box family member 3	0.0471835
Sema4d	0.667647	0.00595149	sema domain, immunoglobulin domain (Ig), transmembrane domain (TM) and short cytoplasmic domain, (semaphorin) 4D	0.0775177			Trpc6	-0.729412	0.0019273	transient receptor potential cation channel, subfamily C, member 6	0.0471835
Specc1	0.667647	0.00595149	sperm antigen with calponin homology and coiled-coil domains 1	0.0775177			Acpl2	-0.726471	0.00204771	acid phosphatase-like 2	0.0478126
Armcx3	0.664706	0.00624061	armadillo repeat containing, X-linked 3	0.0790333			Arhgap17	-0.726471	0.00204771	Rho GTPase activating protein 17	0.0478126
Crbn	0.664706	0.00624061	cereblon	0.0790333			C4a	-0.726471	0.00204771	complement component 4A (Rodgers blood group)	0.0478126
Dlg4	0.664706	0.00624061	discs, large homolog 4 (Drosophila)	0.0790333			C4b	-0.726471	0.00204771	complement component 4B (Chido blood group)	0.0478126
Dnm1	0.664706	0.00624061	dynamin 1	0.0790333			Cd63	-0.726471	0.00204771	Cd63 molecule	0.0478126
Dpp6	0.664706	0.00624061	dipeptidylpeptidase 6	0.0790333			Fkbp9	-0.726471	0.00204771	FK506 binding protein 9	0.0478126
Fads1	0.664706	0.00624061	fatty acid desaturase 1	0.0790333			Gpr84	-0.726471	0.00204771	G protein-coupled receptor 84	0.0478126
Pcsk6	0.664706	0.00624061	proprotein convertase subtilisin/kexin type 6	0.0790333			LOC497796	-0.726471	0.00204771	hypothetical protein LOC497796	0.0478126
Psmc5	0.664706	0.00624061	proteasome (prosome, macropain) 26S subunit, ATPase, 5	0.0790333			Mboat1	-0.726471	0.00204771	membrane bound O-acyltransferase domain containing 1	0.0478126
Srcin1	0.664706	0.00624061	SRC kinase signaling inhibitor 1	0.0790333			Ncf1	-0.726471	0.00204771	neutrophil cytosolic factor 1	0.0478126
Stxbp3	0.664706	0.00624061	syntaxin binding protein 3	0.0790333			Nod1	-0.726471	0.00204771	nucleotide-binding oligomerization domain containing 1	0.0478126
Tril	0.664706	0.00624061	TLR4 interactor with leucine-rich repeats	0.0790333			Npl	-0.726471	0.00204771	N-acetylneuraminate pyruvate lyase	0.0478126
Ywhah	0.664706	0.00624061	tyrosine 3-monooxygenase/tryptophan 5-monooxygenase activation protein, eta polypeptide	0.0790333			Plcd1	-0.726471	0.00204771	phospholipase C, delta 1	0.0478126
Zfp507	0.664706	0.00624061	zinc finger protein 507	0.0790333			Plod2	-0.726471	0.00204771	procollagen lysine, 2-oxoglutarate 5-dioxygenase 2	0.0478126
Actr3b	0.661765	0.00654071	ARP3 actin-related protein 3 homolog B (yeast)	0.0804672			Ssc5d	-0.726471	0.00204771	scavenger receptor cysteine rich domain containing (5 domains)	0.0478126
Aldh1a7	0.661765	0.00654071	aldehyde dehydrogenase family 1, subfamily A7	0.0804672			Stbd1	-0.726471	0.00204771	starch binding domain 1	0.0478126
Angel1	0.661765	0.00654071	angel homolog 1 (Drosophila)	0.0804672			Vat1	-0.726471	0.00204771	vesicle amine transport protein 1 homolog (T californica)	0.0478126
Bace1	0.661765	0.00654071	beta-site APP cleaving enzyme 1	0.0804672			C1r	-0.723529	0.00217382	complement component 1, r subcomponent	0.048811
Elovl2	0.661765	0.00654071	ELOVL fatty acid elongase 2	0.0804672			Ccdc125	-0.723529	0.00217382	coiled-coil domain containing 125	0.048811
Gpr137c	0.661765	0.00654071	G protein-coupled receptor 137C	0.0804672			Cd4	-0.723529	0.00217382	Cd4 molecule	0.048811
Hoxa9	0.661765	0.00654071	homeobox A9	0.0804672			Dlx5	-0.723529	0.00217382	distal-less homeobox 5	0.048811
Kbtbd3	0.661765	0.00654071	kelch repeat and BTB (POZ) domain containing 3	0.0804672			Gmip	-0.723529	0.00217382	Gem-interacting protein	0.048811
Msmo1	0.661765	0.00654071	methylsterol monooxygenase 1	0.0804672			LOC498368	-0.723529	0.00217382	similar to RIKEN cDNA 0610040J01	0.048811
Myadml2	0.661765	0.00654071	myeloid-associated differentiation marker-like 2	0.0804672			Loxl3	-0.723529	0.00217382	lysyl oxidase-like 3	0.048811
Napg	0.661765	0.00654071	N-ethylmaleimide-sensitive factor attachment protein, gamma	0.0804672			Lpcat3	-0.723529	0.00217382	lysophosphatidylcholine acyltransferase 3	0.048811
Ncald	0.661765	0.00654071	neurocalcin delta	0.0804672			MGC108823	-0.723529	0.00217382	similar to interferon-inducible GTPase	0.048811
Necap1	0.661765	0.00654071	NECAP endocytosis associated 1	0.0804672			Parvg	-0.723529	0.00217382	parvin, gamma	0.048811
Ppp1r13b	0.661765	0.00654071	protein phosphatase 1, regulatory subunit 13B	0.0804672			Ptpn6	-0.723529	0.00217382	protein tyrosine phosphatase, non-receptor type 6	0.048811
Pvalb	0.661765	0.00654071	parvalbumin	0.0804672			RT1-T24-4	-0.723529	0.00217382	RT1 class I, locus T24, gene 4	0.048811
Rap1gds1	0.661765	0.00654071	RAP1, GTP-GDP dissociation stimulator 1	0.0804672			Slc22a2	-0.723529	0.00217382	solute carrier family 22 (organic cation transporter), member 2	0.048811
RGD1305110	0.661765	0.00654071	similar to KIAA1841 protein	0.0804672			Sulf1	-0.723529	0.00217382	sulfatase 1	0.048811
Tm7sf2	0.661765	0.00654071	transmembrane 7 superfamily member 2	0.0804672			Vwa5a	-0.723529	0.00217382	von Willebrand factor A domain containing 5A	0.048811
Phox2a	0.66077	0.00532639	paired-like homeobox 2a	0.0747914			Add3	-0.720588	0.00230584	adducin 3 (gamma)	0.0497898
Agpat5	0.658824	0.0068521	1-acylglycerol-3-phosphate O-acyltransferase 5	0.0820235			Anxa3	-0.720588	0.00230584	annexin A3	0.0497898
Alb	0.658824	0.0068521	albumin	0.0820235			Appl2	-0.720588	0.00230584	adaptor protein, phosphotyrosine interaction, PH domain and leucine zipper containing 2	0.0497898
Apbb1	0.658824	0.0068521	amyloid beta (A4) precursor protein-binding, family B, member 1 (Fe65)	0.0820235			Cmtm7	-0.720588	0.00230584	CKLF-like MARVEL transmembrane domain containing 7	0.0497898
Cdc37l1	0.658824	0.0068521	cell division cycle 37-like 1	0.0820235			Fcer1g	-0.720588	0.00230584	Fc fragment of IgE, high affinity I, receptor for; gamma polypeptide	0.0497898
Elovl1	0.658824	0.0068521	ELOVL fatty acid elongase 1	0.0820235			Flnc	-0.720588	0.00230584	filamin C, gamma	0.0497898
Fdft1	0.658824	0.0068521	farnesyl diphosphate farnesyl transferase 1	0.0820235			Gfra1	-0.720588	0.00230584	GDNF family receptor alpha 1	0.0497898
Gjb1	0.658824	0.0068521	gap junction protein, beta 1	0.0820235			Kpna2	-0.720588	0.00230584	karyopherin alpha 2	0.0497898
Gnb1	0.658824	0.0068521	guanine nucleotide binding protein (G protein), beta polypeptide 1	0.0820235			LOC360231	-0.720588	0.00230584	MHC class I RT1.O type 149 processed pseudogene	0.0497898
Lingo4	0.658824	0.0068521	leucine rich repeat and Ig domain containing 4	0.0820235			Man2b1	-0.720588	0.00230584	mannosidase, alpha, class 2B, member 1	0.0497898
Mag	0.658824	0.0068521	myelin-associated glycoprotein	0.0820235			Met	-0.720588	0.00230584	met proto-oncogene	0.0497898
Rassf8	0.658824	0.0068521	Ras association (RalGDS/AF-6) domain family (N-terminal) member 8	0.0820235			Mov10	-0.720588	0.00230584	Moloney leukemia virus 10	0.0497898
Rnf219	0.658824	0.0068521	ring finger protein 219	0.0820235			Pabpc1	-0.720588	0.00230584	poly(A) binding protein, cytoplasmic 1	0.0497898
Rundc3b	0.658824	0.0068521	RUN domain containing 3B	0.0820235			Ret	-0.720588	0.00230584	ret proto-oncogene	0.0497898
Smap2	0.658824	0.0068521	small ArfGAP2	0.0820235			Scara5	-0.720588	0.00230584	scavenger receptor class A, member 5 (putative)	0.0497898
Tmem229a	0.658824	0.0068521	transmembrane protein 229A	0.0820235			Sdc4	-0.720588	0.00230584	syndecan 4	0.0497898
Usp8	0.658824	0.0068521	ubiquitin specific peptidase 8	0.0820235			Sema3b	-0.720588	0.00230584	sema domain, immunoglobulin domain (Ig), short basic domain, secreted, (semaphorin) 3B	0.0497898
Brsk1	0.655882	0.0071751	BR serine/threonine kinase 1	0.0841694			Vim	-0.720588	0.00230584	vimentin	0.0497898
Depdc1b	0.655882	0.0071751	DEP domain containing 1B	0.0841694			Cnn3	-0.717647	0.00244398	calponin 3, acidic	0.0509684
Fdps	0.655882	0.0071751	farnesyl diphosphate synthase	0.0841694			Cnppd1	-0.717647	0.00244398	cyclin Pas1/PHO80 domain containing 1	0.0509684
Flt4	0.655882	0.0071751	fms-related tyrosine kinase 4	0.0841694			Elf1	-0.717647	0.00244398	E74-like factor 1	0.0509684
Gcat	0.655882	0.0071751	glycine C-acetyltransferase	0.0841694			Irf5	-0.717647	0.00244398	interferon regulatory factor 5	0.0509684
Lrrc52	0.655882	0.0071751	leucine rich repeat containing 52	0.0841694			Parp14	-0.717647	0.00244398	poly (ADP-ribose) polymerase family, member 14	0.0509684
Nat8l	0.655882	0.0071751	N-acetyltransferase 8-like	0.0841694			Plxnb2	-0.717647	0.00244398	plexin B2	0.0509684
Nppa	0.655882	0.0071751	natriuretic peptide A	0.0841694			Sf3b3	-0.717647	0.00244398	splicing factor 3b, subunit 3	0.0509684
Ric8b	0.655882	0.0071751	resistance to inhibitors of cholinesterase 8 homolog B (C. elegans)	0.0841694			Slc1a3	-0.717647	0.00244398	solute carrier family 1 (glial high affinity glutamate transporter), member 3	0.0509684
Rmrp	0.655882	0.0071751	RNA component of mitochondrial RNA processing endoribonuclease	0.0841694			Stom	-0.717647	0.00244398	stomatin	0.0509684
Scel	0.655882	0.0071751	sciellin	0.0841694			Tagln2	-0.717647	0.00244398	transgelin 2	0.0509684
Spryd3	0.655882	0.0071751	SPRY domain containing 3	0.0841694			Tlr2	-0.717647	0.00244398	toll-like receptor 2	0.0509684
Ube2g1	0.655882	0.0071751	ubiquitin-conjugating enzyme E2G 1	0.0841694			Uts2	-0.717647	0.00244398	urotensin 2	0.0509684
Atp5j	0.652941	0.00751001	ATP synthase, H+ transporting, mitochondrial Fo complex, subunit F6	0.0863003			Yap1	-0.717647	0.00244398	yes-associated protein 1	0.0509684
Chodl	0.652941	0.00751001	chondrolectin	0.0863003			Bsnd	-0.716486	0.0017923	Bartter syndrome, infantile, with sensorineural deafness (Barttin)	0.0469622
Clgn	0.652941	0.00751001	calmegin	0.0863003			Asgr1	-0.714706	0.00258843	asialoglycoprotein receptor 1	0.0519105
Drd3	0.652941	0.00751001	dopamine receptor D3	0.0863003			Btk	-0.714706	0.00258843	Bruton agammaglobulinemia tyrosine kinase	0.0519105
Grin1	0.652941	0.00751001	glutamate receptor, ionotropic, N-methyl D-aspartate 1	0.0863003			Cd276	-0.714706	0.00258843	Cd276 molecule	0.0519105
Hsf4	0.652941	0.00751001	heat shock transcription factor 4	0.0863003			Clecsf6	-0.714706	0.00258843	NA	0.0519105
Josd2	0.652941	0.00751001	Josephin domain containing 2	0.0863003			Cox6a2	-0.714706	0.00258843	cytochrome c oxidase subunit VIa polypeptide 2	0.0519105
Ldlr	0.652941	0.00751001	low density lipoprotein receptor	0.0863003			Fxyd5	-0.714706	0.00258843	FXYD domain-containing ion transport regulator 5	0.0519105
Opa3	0.652941	0.00751001	optic atrophy 3	0.0863003			Hpx	-0.714706	0.00258843	hemopexin	0.0519105
Rell2	0.652941	0.00751001	RELT-like 2	0.0863003			Nr2f2	-0.714706	0.00258843	nuclear receptor subfamily 2, group F, member 2	0.0519105
Senp2	0.652941	0.00751001	Sumo1/sentrin/SMT3 specific peptidase 2	0.0863003			Rsad2	-0.714706	0.00258843	radical S-adenosyl methionine domain containing 2	0.0519105
Smyd2	0.652941	0.00751001	SET and MYND domain containing 2	0.0863003			Siglec1	-0.714706	0.00258843	sialic acid binding Ig-like lectin 1, sialoadhesin	0.0519105
Tph2	0.652941	0.00751001	tryptophan hydroxylase 2	0.0863003			Slc7a7	-0.714706	0.00258843	solute carrier family 7 (amino acid transporter light chain, y+L system), member 7	0.0519105
LOC499719	0.65195	0.00620634	NA	0.0790333			Tgfbr1	-0.714706	0.00258843	transforming growth factor, beta receptor 1	0.0519105
Ccrn4l	0.65	0.00785718	CCR4 carbon catabolite repression 4-like (S. cerevisiae)	0.0884839			Txlnb	-0.714706	0.00258843	taxilin beta	0.0519105
Dlg2	0.65	0.00785718	discs, large homolog 2 (Drosophila)	0.0884839			Usp18	-0.714706	0.00258843	ubiquitin specific peptidase 18	0.0519105
Epha10	0.65	0.00785718	EPH receptor A10	0.0884839			Efcab9	-0.713146	0.00192631	EF-hand calcium binding domain 9	0.0471835
Fa2h	0.65	0.00785718	fatty acid 2-hydroxylase	0.0884839			Bicc1	-0.711765	0.00273943	bicaudal C homolog 1 (Drosophila)	0.0530494
Gpr37	0.65	0.00785718	G protein-coupled receptor 37	0.0884839			Cebpa	-0.711765	0.00273943	CCAAT/enhancer binding protein (C/EBP), alpha	0.0530494
Hpn	0.65	0.00785718	hepsin	0.0884839			Cmtm6	-0.711765	0.00273943	CKLF-like MARVEL transmembrane domain containing 6	0.0530494
Mapk10	0.65	0.00785718	mitogen activated protein kinase 10	0.0884839			Emilin1	-0.711765	0.00273943	elastin microfibril interfacer 1	0.0530494
Nrsn1	0.65	0.00785718	neurensin 1	0.0884839			Fcgr2a	-0.711765	0.00273943	Fc fragment of IgG, low affinity IIa, receptor	0.0530494
Rem2	0.65	0.00785718	RAS (RAD and GEM) like GTP binding 2	0.0884839			Ifi44	-0.711765	0.00273943	interferon-induced protein 44	0.0530494
RGD1560220	0.65	0.00785718	similar to homolog of yeast TIM14 isoform c	0.0884839			Inppl1	-0.711765	0.00273943	inositol polyphosphate phosphatase-like 1	0.0530494
Slc25a25	0.65	0.00785718	solute carrier family 25 (mitochondrial carrier, phosphate carrier), member 25	0.0884839			Irf8	-0.711765	0.00273943	interferon regulatory factor 8	0.0530494
Zfyve28	0.65	0.00785718	zinc finger, FYVE domain containing 28	0.0884839			Jun	-0.711765	0.00273943	jun proto-oncogene	0.0530494
Ccdc132	0.647059	0.00821691	coiled-coil domain containing 132	0.091133			Ltbp3	-0.711765	0.00273943	latent transforming growth factor beta binding protein 3	0.0530494
Egln3	0.647059	0.00821691	EGL nine homolog 3 (C. elegans)	0.091133			Nfe2l2	-0.711765	0.00273943	nuclear factor, erythroid derived 2, like 2	0.0530494
Elmo1	0.647059	0.00821691	engulfment and cell motility 1	0.091133			Rab31	-0.711765	0.00273943	RAB31, member RAS oncogene family	0.0530494
Olr1750	0.647059	0.00821691	olfactory receptor 1750	0.091133			RGD1308114	-0.711765	0.00273943	similar to cDNA sequence AF397014	0.0530494
Pde8b	0.647059	0.00821691	phosphodiesterase 8B	0.091133			Scnn1a	-0.711765	0.00273943	sodium channel, nonvoltage-gated 1 alpha	0.0530494
S1pr5	0.647059	0.00821691	sphingosine-1-phosphate receptor 5	0.091133			Tmem68	-0.711765	0.00273943	transmembrane protein 68	0.0530494
Ube2ql1	0.647059	0.00821691	ubiquitin-conjugating enzyme E2Q family-like 1	0.091133			Unc13d	-0.711765	0.00273943	unc-13 homolog D (C. elegans)	0.0530494
Ubl3	0.647059	0.00821691	ubiquitin-like 3	0.091133			Zc3hav1	-0.711765	0.00273943	zinc finger CCCH type, antiviral 1	0.0530494
Zdhhc20	0.647059	0.00821691	zinc finger, DHHC-type containing 20	0.091133			Ly49i9	-0.710918	0.00202015	Ly49 inhibitory receptor 9	0.0478126
Cul2	0.644118	0.00858956	cullin 2	0.0932872			Klrd1	-0.709345	0.00208857	killer cell lectin-like receptor, subfamily D, member 1	0.0486888
Dixdc1	0.644118	0.00858956	DIX domain containing 1	0.0932872			Aplnr	-0.708824	0.0028972	apelin receptor	0.054448
Etv5	0.644118	0.00858956	ets variant 5	0.0932872			Cd300lf	-0.708824	0.0028972	Cd300 molecule-like family member F	0.054448
Fam69a	0.644118	0.00858956	family with sequence similarity 69, member A	0.0932872			Dpp4	-0.708824	0.0028972	dipeptidylpeptidase 4	0.054448
Fbxo44	0.644118	0.00858956	F-box protein 44	0.0932872			Efemp1	-0.708824	0.0028972	EGF-containing fibulin-like extracellular matrix protein 1	0.054448
Gabbr1	0.644118	0.00858956	gamma-aminobutyric acid (GABA) B receptor 1	0.0932872			Ehbp1l1	-0.708824	0.0028972	EH domain binding protein 1-like 1	0.054448
Impa2	0.644118	0.00858956	inositol (myo)-1(or 4)-monophosphatase 2	0.0932872			Fcgr2b	-0.708824	0.0028972	Fc fragment of IgG, low affinity IIb, receptor (CD32)	0.054448
Larp6	0.644118	0.00858956	La ribonucleoprotein domain family, member 6	0.0932872			Fhod1	-0.708824	0.0028972	formin homology 2 domain containing 1	0.054448
Picalm	0.644118	0.00858956	phosphatidylinositol binding clathrin assembly protein	0.0932872			Hey2	-0.708824	0.0028972	hairy/enhancer-of-split related with YRPW motif 2	0.054448
Rasgrf1	0.644118	0.00858956	RAS protein-specific guanine nucleotide-releasing factor 1	0.0932872			Hhex	-0.708824	0.0028972	hematopoietically expressed homeobox	0.054448
Trhr	0.644118	0.00858956	thyrotropin releasing hormone receptor	0.0932872			Igtp	-0.708824	0.0028972	interferon gamma induced GTPase	0.054448
Abhd5	0.641176	0.00897545	abhydrolase domain containing 5	0.09508			Il6r	-0.708824	0.0028972	interleukin 6 receptor	0.054448
Abo	0.641176	0.00897545	ABO blood group (transferase A, alpha 1-3-N-acetylgalactosaminyltransferase; transferase B, alpha 1-3-galactosyltransferase)	0.09508			Otop1	-0.708824	0.0028972	otopetrin 1	0.054448
Acvr1c	0.641176	0.00897545	activin A receptor, type IC	0.09508			Slc11a1	-0.708824	0.0028972	solute carrier family 11 (proton-coupled divalent metal ion transporters), member 1	0.054448
Atp13a5	0.641176	0.00897545	ATPase type 13A5	0.09508			Slc35d1	-0.708824	0.0028972	solute carrier family 35 (UDP-glucuronic acid/UDP-N-acetylgalactosamine dual transporter), member D1	0.054448
Ccr10	0.641176	0.00897545	chemokine (C-C motif) receptor 10	0.09508			Tmem17	-0.708824	0.0028972	transmembrane protein 17	0.054448
Clstn2	0.641176	0.00897545	calsyntenin 2	0.09508			Tnfrsf1a	-0.708824	0.0028972	tumor necrosis factor receptor superfamily, member 1a	0.054448
Gimap8	0.641176	0.00897545	GTPase, IMAP family member 8	0.09508			Tnfsf4	-0.708824	0.0028972	tumor necrosis factor (ligand) superfamily, member 4	0.054448
Klhl11	0.641176	0.00897545	kelch-like family member 11	0.09508			Acoxl	-0.705882	0.00306195	acyl-CoA oxidase-like	0.0564571
Luzp1	0.641176	0.00897545	leucine zipper protein 1	0.09508			B2m	-0.705882	0.00306195	beta-2 microglobulin	0.0564571
Pea15a	0.641176	0.00897545	NA	0.09508			Cp	-0.705882	0.00306195	ceruloplasmin (ferroxidase)	0.0564571
Slc13a5	0.641176	0.00897545	solute carrier family 13 (sodium-dependent citrate transporter), member 5	0.09508			Fut4	-0.705882	0.00306195	fucosyltransferase 4 (alpha (1,3) fucosyltransferase, myeloid-specific)	0.0564571
Smug1	0.641176	0.00897545	single-strand-selective monofunctional uracil-DNA glycosylase 1	0.09508			Man1a1	-0.705882	0.00306195	mannosidase, alpha, class 1A, member 1	0.0564571
Tlk2	0.641176	0.00897545	tousled-like kinase 2	0.09508			Rgma	-0.705882	0.00306195	RGM domain family, member A	0.0564571
Tonsl	0.641176	0.00897545	tonsoku-like, DNA repair protein	0.09508			41891	-0.705882	0.00306195	septin 9	0.0564571
Calca	0.638235	0.00937493	calcitonin-related polypeptide alpha	0.0973397			Sft2d2	-0.705882	0.00306195	SFT2 domain containing 2	0.0564571
Fitm2	0.638235	0.00937493	fat storage-inducing transmembrane protein 2	0.0973397			Tpp1	-0.705882	0.00306195	tripeptidyl peptidase I	0.0564571
Hrnbp3	0.638235	0.00937493	NA	0.0973397			Cd44	-0.702941	0.00323392	Cd44 molecule	0.0582344
Ift43	0.638235	0.00937493	intraflagellar transport 43 homolog (Chlamydomonas)	0.0973397			Chst9	-0.702941	0.00323392	carbohydrate (N-acetylgalactosamine 4-0) sulfotransferase 9	0.0582344
Kif5c	0.638235	0.00937493	kinesin family member 5C	0.0973397			Gmds	-0.702941	0.00323392	GDP-mannose 4, 6-dehydratase	0.0582344
Nptx1	0.638235	0.00937493	neuronal pentraxin I	0.0973397			Gnai3	-0.702941	0.00323392	guanine nucleotide binding protein (G protein), alpha inhibiting activity polypeptide 3	0.0582344
Pdxdc1	0.638235	0.00937493	pyridoxal-dependent decarboxylase domain containing 1	0.0973397			Limd2	-0.702941	0.00323392	LIM domain containing 2	0.0582344
Pfdn2	0.638235	0.00937493	prefoldin subunit 2	0.0973397			Myd88	-0.702941	0.00323392	myeloid differentiation primary response 88	0.0582344
Ppp2r2b	0.638235	0.00937493	protein phosphatase 2, regulatory subunit B, beta	0.0973397			Nr4a3	-0.702941	0.00323392	nuclear receptor subfamily 4, group A, member 3	0.0582344
Zfyve9	0.638235	0.00937493	zinc finger, FYVE domain containing 9	0.0973397			Prph	-0.702941	0.00323392	peripherin	0.0582344
Prss54	0.637233	0.00792928	protease, serine, 54	0.0892273			RT1-T24-2	-0.702941	0.00323392	RT1 class I, locus T24, gene 2	0.0582344
Arhgap24	0.635294	0.00978834	Rho GTPase activating protein 24	0.099792			Sumf1	-0.702941	0.00323392	sulfatase modifying factor 1	0.0582344
Bcas1	0.635294	0.00978834	breast carcinoma amplified sequence 1	0.099792			Wls	-0.702941	0.00323392	wntless homolog (Drosophila)	0.0582344
Camkk2	0.635294	0.00978834	calcium/calmodulin-dependent protein kinase kinase 2, beta	0.099792			Ambn	-0.700895	0.00248927	ameloblastin	0.0518392
Epb49	0.635294	0.00978834	erythrocyte membrane protein band 4.9 (dematin)	0.099792			Cenpw	-0.700515	0.00250862	centromere protein W	0.0519105
Fam13a	0.635294	0.00978834	family with sequence similarity 13, member A	0.099792			Axin2	-0.7	0.00341334	axin 2	0.0594189
Gtf3c1	0.635294	0.00978834	general transcription factor IIIC, polypeptide 1, alpha	0.099792			Cd53	-0.7	0.00341334	Cd53 molecule	0.0594189
Hip1r	0.635294	0.00978834	huntingtin interacting protein 1 related	0.099792			Clec12a	-0.7	0.00341334	C-type lectin domain family 12, member A	0.0594189
Ighmbp2	0.635294	0.00978834	immunoglobulin mu binding protein 2	0.099792			Clec4a1	-0.7	0.00341334	C-type lectin domain family 4, member A1	0.0594189
MGC114464	0.635294	0.00978834	similar to expressed sequence AI836003	0.099792			Dsc2	-0.7	0.00341334	desmocollin 2	0.0594189
Pik3c3	0.635294	0.00978834	phosphatidylinositol 3-kinase, catalytic subunit type 3	0.099792			Kcnn4	-0.7	0.00341334	potassium intermediate/small conductance calcium-activated channel, subfamily N, member 4	0.0594189
Pla2g3	0.635294	0.00978834	phospholipase A2, group III	0.099792			LOC679566	-0.7	0.00341334	NA	0.0594189
Pls1	0.635294	0.00978834	plastin 1	0.099792			Lyc2	-0.7	0.00341334	lysozyme C type 2	0.0594189
RGD1359378	0.635294	0.00978834	NA	0.099792			Mt1a	-0.7	0.00341334	metallothionein 1a	0.0594189
Scn1a	0.635294	0.00978834	sodium channel, voltage-gated, type I, alpha	0.099792			Phkg1	-0.7	0.00341334	phosphorylase kinase, gamma 1	0.0594189
Sec14l5	0.635294	0.00978834	SEC14-like 5 (S. cerevisiae)	0.099792			Phldb3	-0.7	0.00341334	pleckstrin homology-like domain, family B, member 3	0.0594189
Slc45a1	0.635294	0.00978834	solute carrier family 45, member 1	0.099792			Ppp4r1	-0.7	0.00341334	protein phosphatase 4, regulatory subunit 1	0.0594189
Tmem85	0.635294	0.00978834	NA	0.099792			Ptprc	-0.7	0.00341334	protein tyrosine phosphatase, receptor type, C	0.0594189
Wnk4	0.635294	0.00978834	WNK lysine deficient protein kinase 4	0.099792			RGD1559482	-0.7	0.00341334	similar to immunoglobulin superfamily, member 7	0.0594189
Wnt1	0.63429	0.00831542	wingless-type MMTV integration site family, member 1	0.0921558			Sdc1	-0.7	0.00341334	syndecan 1	0.0594189
Tbx22	0.631271	0.0087268	T-box 22	0.0947075			Sdc2	-0.7	0.00341334	syndecan 2	0.0594189
							Sirpa	-0.7	0.00341334	signal-regulatory protein alpha	0.0594189
							Bpifb4	-0.697059	0.00360046	BPI fold containing family B, member 4	0.0611493
							Ccdc80	-0.697059	0.00360046	coiled-coil domain containing 80	0.0611493
							Chsy1	-0.697059	0.00360046	chondroitin sulfate synthase 1	0.0611493
							Cndp1	-0.697059	0.00360046	carnosine dipeptidase 1 (metallopeptidase M20 family)	0.0611493
							Fam46c	-0.697059	0.00360046	family with sequence similarity 46, member C	0.0611493
							Havcr2	-0.697059	0.00360046	hepatitis A virus cellular receptor 2	0.0611493
							Ifih1	-0.697059	0.00360046	interferon induced with helicase C domain 1	0.0611493
							Lpar6	-0.697059	0.00360046	lysophosphatidic acid receptor 6	0.0611493
							Mapkapk2	-0.697059	0.00360046	mitogen-activated protein kinase-activated protein kinase 2	0.0611493
							Mdfic	-0.697059	0.00360046	MyoD family inhibitor domain containing	0.0611493
							Mpeg1	-0.697059	0.00360046	macrophage expressed 1	0.0611493
							Slc22a25	-0.697059	0.00360046	solute carrier family 22, member 25	0.0611493
							Sp110	-0.697059	0.00360046	SP110 nuclear body protein	0.0611493
							Tmem123	-0.697059	0.00360046	transmembrane protein 123	0.0611493
							Alox12	-0.694118	0.00379552	arachidonate 12-lipoxygenase	0.0628579
							Ano6	-0.694118	0.00379552	anoctamin 6	0.0628579
							Cldn9	-0.694118	0.00379552	claudin 9	0.0628579
							Gng10	-0.694118	0.00379552	guanine nucleotide binding protein (G protein), gamma 10	0.0628579
							Hist1h4b	-0.694118	0.00379552	histone cluster 1, H4b	0.0628579
							Hopx	-0.694118	0.00379552	HOP homeobox	0.0628579
							Ifngr1	-0.694118	0.00379552	interferon gamma receptor 1	0.0628579
							Mir3596b	-0.694118	0.00379552	microRNA mir-3596b	0.0628579
							Ppap2b	-0.694118	0.00379552	phosphatidic acid phosphatase type 2B	0.0628579
							Rai2	-0.694118	0.00379552	retinoic acid induced 2	0.0628579
							St6galnac2	-0.694118	0.00379552	ST6 (alpha-N-acetyl-neuraminyl-2,3-beta-galactosyl-1,3)-N-acetylgalactosaminide alpha-2,6-sialyltransferase 2	0.0628579
							Tmem119	-0.694118	0.00379552	transmembrane protein 119	0.0628579
							Tmie	-0.694118	0.00379552	transmembrane inner ear	0.0628579
							Arvcf	-0.691176	0.00399877	armadillo repeat gene deleted in velo-cardio-facial syndrome	0.0646873
							Clic1	-0.691176	0.00399877	chloride intracellular channel 1	0.0646873
							Cxcl13	-0.691176	0.00399877	chemokine (C-X-C motif) ligand 13	0.0646873
							Cyfip1	-0.691176	0.00399877	cytoplasmic FMR1 interacting protein 1	0.0646873
							Dchs1	-0.691176	0.00399877	dachsous 1 (Drosophila)	0.0646873
							Dtx3l	-0.691176	0.00399877	deltex 3-like (Drosophila)	0.0646873
							Fxyd6	-0.691176	0.00399877	FXYD domain-containing ion transport regulator 6	0.0646873
							Klhl6	-0.691176	0.00399877	kelch-like family member 6	0.0646873
							Mfrp	-0.691176	0.00399877	membrane frizzled-related protein	0.0646873
							Nup62	-0.691176	0.00399877	nucleoporin 62	0.0646873
							RT1-DMb	-0.691176	0.00399877	RT1 class II, locus DMb	0.0646873
							Spint2	-0.691176	0.00399877	serine peptidase inhibitor, Kunitz type, 2	0.0646873
							St14	-0.691176	0.00399877	suppression of tumorigenicity 14 (colon carcinoma)	0.0646873
							Cd22	-0.688235	0.00421047	CD22 molecule	0.0660678
							Cxcl17	-0.688235	0.00421047	chemokine (C-X-C motif) ligand 17	0.0660678
							Cxcr4	-0.688235	0.00421047	chemokine (C-X-C motif) receptor 4	0.0660678
							Dnase1l1	-0.688235	0.00421047	deoxyribonuclease 1-like 1	0.0660678
							Ezr	-0.688235	0.00421047	ezrin	0.0660678
							Hs2st1	-0.688235	0.00421047	heparan sulfate 2-O-sulfotransferase 1	0.0660678
							Hspa2	-0.688235	0.00421047	heat shock protein 2	0.0660678
							Ifitm3	-0.688235	0.00421047	interferon induced transmembrane protein 3	0.0660678
							Laptm4a	-0.688235	0.00421047	lysosomal protein transmembrane 4 alpha	0.0660678
							Lpxn	-0.688235	0.00421047	leupaxin	0.0660678
							Mdfi	-0.688235	0.00421047	MyoD family inhibitor	0.0660678
							Muc1	-0.688235	0.00421047	mucin 1, cell surface associated	0.0660678
							Nckap1l	-0.688235	0.00421047	NCK associated protein 1 like	0.0660678
							Nlrp3	-0.688235	0.00421047	NLR family, pyrin domain containing 3	0.0660678
							Ppic	-0.688235	0.00421047	peptidylprolyl isomerase C	0.0660678
							Scara3	-0.688235	0.00421047	scavenger receptor class A, member 3	0.0660678
							Slc25a24	-0.688235	0.00421047	solute carrier family 25 (mitochondrial carrier, phosphate carrier), member 24	0.0660678
							Tmed1	-0.688235	0.00421047	transmembrane emp24 protein transport domain containing 1	0.0660678
							Gdf15	-0.68727	0.00326453	growth differentiation factor 15	0.0587135
							Cenpa	-0.687032	0.00327963	centromere protein A	0.0589126
							Col23a1	-0.685294	0.00443088	collagen, type XXIII, alpha 1	0.0682104
							Gas7	-0.685294	0.00443088	growth arrest specific 7	0.0682104
							Gpr88	-0.685294	0.00443088	G-protein coupled receptor 88	0.0682104
							Nat1	-0.685294	0.00443088	N-acetyltransferase 1	0.0682104
							RT1-A2	-0.685294	0.00443088	RT1 class Ia, locus A2	0.0682104
							S100a4	-0.685294	0.00443088	S100 calcium-binding protein A4	0.0682104
							Tifa	-0.685294	0.00443088	TRAF-interacting protein with forkhead-associated domain	0.0682104
							Tnxa-ps1	-0.685294	0.00443088	tenascin XA, pseudogene 1	0.0682104
							Zbed3	-0.685294	0.00443088	zinc finger, BED-type containing 3	0.0682104
							Spink5	-0.683913	0.0034827	serine peptidase inhibitor, Kazal type 5	0.0605543
							Apol9a	-0.682353	0.00466026	apolipoprotein L 9a	0.0694768
							Arpc1b	-0.682353	0.00466026	actin related protein 2/3 complex, subunit 1B	0.0694768
							Ccna2	-0.682353	0.00466026	cyclin A2	0.0694768
							Cfb	-0.682353	0.00466026	complement factor B	0.0694768
							Csrp2	-0.682353	0.00466026	cysteine and glycine-rich protein 2	0.0694768
							Epsti1	-0.682353	0.00466026	epithelial stromal interaction 1 (breast)	0.0694768
							Fcgr3a	-0.682353	0.00466026	Fc fragment of IgG, low affinity IIIa, receptor	0.0694768
							Hnrnpul1	-0.682353	0.00466026	heterogeneous nuclear ribonucleoprotein U-like 1	0.0694768
							Il18bp	-0.682353	0.00466026	interleukin 18 binding protein	0.0694768
							Lhfpl2	-0.682353	0.00466026	lipoma HMGIC fusion partner-like 2	0.0694768
							Mgst1	-0.682353	0.00466026	microsomal glutathione S-transferase 1	0.0694768
							Myc	-0.682353	0.00466026	myelocytomatosis oncogene	0.0694768
							Oasl2	-0.682353	0.00466026	2'-5' oligoadenylate synthetase-like 2	0.0694768
							Pla2g15	-0.682353	0.00466026	phospholipase A2, group XV	0.0694768
							RGD1564482	-0.682353	0.00466026	RGD1564482	0.0694768
							Selplg	-0.682353	0.00466026	selectin P ligand	0.0694768
							Agtr1b	-0.679412	0.00489889	angiotensin II receptor, type 1b	0.0709395
							Asb2	-0.679412	0.00489889	ankyrin repeat and SOCS box-containing 2	0.0709395
							Atf3	-0.679412	0.00489889	activating transcription factor 3	0.0709395
							Axin1	-0.679412	0.00489889	axin 1	0.0709395
							Bcl3	-0.679412	0.00489889	B-cell CLL/lymphoma 3	0.0709395
							Cd200r1	-0.679412	0.00489889	CD200 receptor 1	0.0709395
							Clic2	-0.679412	0.00489889	chloride intracellular channel 2	0.0709395
							Cyb5r2	-0.679412	0.00489889	cytochrome b5 reductase 2	0.0709395
							Fmo1	-0.679412	0.00489889	flavin containing monooxygenase 1	0.0709395
							Lamp2	-0.679412	0.00489889	lysosomal-associated membrane protein 2	0.0709395
							Myo1g	-0.679412	0.00489889	myosin IG	0.0709395
							Osgep	-0.679412	0.00489889	O-sialoglycoprotein endopeptidase	0.0709395
							Parp9	-0.679412	0.00489889	poly (ADP-ribose) polymerase family, member 9	0.0709395
							Rcn1	-0.679412	0.00489889	reticulocalbin 1, EF-hand calcium binding domain	0.0709395
							Slfn13	-0.679412	0.00489889	schlafen family member 13	0.0709395
							Tcirg1	-0.679412	0.00489889	T-cell, immune regulator 1, ATPase, H+ transporting, lysosomal V0 subunit A3	0.0709395
							Mypn	-0.67844	0.00386334	myopalladin	0.0639089
							Aqp4	-0.676471	0.00514705	aquaporin 4	0.0734432
							Cd86	-0.676471	0.00514705	CD86 molecule	0.0734432
							Chat	-0.676471	0.00514705	choline O-acetyltransferase	0.0734432
							Hps1	-0.676471	0.00514705	Hermansky-Pudlak syndrome 1 homolog (human)	0.0734432
							Mx1	-0.676471	0.00514705	myxovirus (influenza virus) resistance 1	0.0734432
							Ngfr	-0.676471	0.00514705	nerve growth factor receptor	0.0734432
							Pion	-0.676471	0.00514705	pigeon homolog (Drosophila)	0.0734432
							Sertad3	-0.676471	0.00514705	SERTA domain containing 3	0.0734432
							Stim1	-0.676471	0.00514705	stromal interaction molecule 1	0.0734432
							Acy3	-0.673529	0.00540501	aspartoacylase (aminocyclase) 3	0.0747914
							Axl	-0.673529	0.00540501	Axl receptor tyrosine kinase	0.0747914
							Cfh	-0.673529	0.00540501	complement factor H	0.0747914
							Cpne5	-0.673529	0.00540501	copine V	0.0747914
							Cytip	-0.673529	0.00540501	cytohesin 1 interacting protein	0.0747914
							Dock8	-0.673529	0.00540501	dedicator of cytokinesis 8	0.0747914
							Eci1	-0.673529	0.00540501	enoyl-CoA delta isomerase 1	0.0747914
							Eef2k	-0.673529	0.00540501	eukaryotic elongation factor-2 kinase	0.0747914
							Flna	-0.673529	0.00540501	filamin A, alpha	0.0747914
							Ggta1p	-0.673529	0.00540501	glycoprotein, alpha-galactosyltransferase 1,3	0.0747914
							Gstk1	-0.673529	0.00540501	glutathione S-transferase kappa 1	0.0747914
							Hspb3	-0.673529	0.00540501	heat shock protein 3	0.0747914
							Pgrmc1	-0.673529	0.00540501	progesterone receptor membrane component 1	0.0747914
							Plau	-0.673529	0.00540501	plasminogen activator, urokinase	0.0747914
							Plekhf2	-0.673529	0.00540501	pleckstrin homology domain containing, family F (with FYVE domain) member 2	0.0747914
							Ppp1r15a	-0.673529	0.00540501	protein phosphatase 1, regulatory subunit 15A	0.0747914
							Prkd3	-0.673529	0.00540501	protein kinase D3	0.0747914
							Rac2	-0.673529	0.00540501	ras-related C3 botulinum toxin substrate 2 (rho family, small GTP binding protein Rac2)	0.0747914
							Tp53	-0.673529	0.00540501	tumor protein p53	0.0747914
							Itga10	-0.672554	0.00430941	integrin, alpha 10	0.067548
							Mir223	-0.672305	0.00432914	microRNA mir-223	0.0677846
							Aif1	-0.670588	0.00567306	allograft inflammatory factor 1	0.0762659
							Akna	-0.670588	0.00567306	AT-hook transcription factor	0.0762659
							Arhgap9	-0.670588	0.00567306	Rho GTPase activating protein 9	0.0762659
							Comt	-0.670588	0.00567306	catechol-O-methyltransferase	0.0762659
							Fgl2	-0.670588	0.00567306	fibrinogen-like 2	0.0762659
							Gsdmd	-0.670588	0.00567306	gasdermin D	0.0762659
							Klf11	-0.670588	0.00567306	Kruppel-like factor 11	0.0762659
							Loxl1	-0.670588	0.00567306	lysyl oxidase-like 1	0.0762659
							Ly6g6c	-0.670588	0.00567306	lymphocyte antigen 6 complex, locus G6C	0.0762659
							Mbtps1	-0.670588	0.00567306	membrane-bound transcription factor peptidase, site 1	0.0762659
							Nr2f1	-0.670588	0.00567306	nuclear receptor subfamily 2, group F, member 1	0.0762659
							Pgpep1	-0.670588	0.00567306	pyroglutamyl-peptidase I	0.0762659
							Prelp	-0.670588	0.00567306	proline/arginine-rich end leucine-rich repeat protein	0.0762659
							Rreb1	-0.670588	0.00567306	ras responsive element binding protein 1	0.0762659
							RT1-T24-1	-0.670588	0.00567306	RT1 class I, locus T24, gene 1	0.0762659
							Sipa1	-0.670588	0.00567306	signal-induced proliferation-associated 1	0.0762659
							Tbc1d2b	-0.670588	0.00567306	TBC1 domain family, member 2B	0.0762659
							Tmem86a	-0.670588	0.00567306	transmembrane protein 86A	0.0762659
							Ttk	-0.670588	0.00567306	Ttk protein kinase	0.0762659
							Xkr8	-0.670588	0.00567306	XK, Kell blood group complex subunit-related family, member 8	0.0762659
							Ccl4	-0.669619	0.00454668	chemokine (C-C motif) ligand 4	0.0694768
							Sost	-0.668913	0.00460537	sclerostin	0.0694768
							Adcy4	-0.667647	0.00595149	adenylate cyclase 4	0.0775177
							Apoe	-0.667647	0.00595149	apolipoprotein E	0.0775177
							Clcf1	-0.667647	0.00595149	cardiotrophin-like cytokine factor 1	0.0775177
							Csf2rb	-0.667647	0.00595149	colony stimulating factor 2 receptor, beta, low-affinity (granulocyte-macrophage)	0.0775177
							Emp3	-0.667647	0.00595149	epithelial membrane protein 3	0.0775177
							Fndc1	-0.667647	0.00595149	fibronectin type III domain containing 1	0.0775177
							Frzb	-0.667647	0.00595149	frizzled-related protein	0.0775177
							Itgb4	-0.667647	0.00595149	integrin, beta 4	0.0775177
							Marveld1	-0.667647	0.00595149	MARVEL domain containing 1	0.0775177
							Mcm3	-0.667647	0.00595149	minichromosome maintenance complex component 3	0.0775177
							Msr1	-0.667647	0.00595149	macrophage scavenger receptor 1	0.0775177
							Oas1i	-0.667647	0.00595149	2 ' -5 ' oligoadenylate synthetase 1I	0.0775177
							Pik3ip1	-0.667647	0.00595149	phosphoinositide-3-kinase interacting protein 1	0.0775177
							Sash3	-0.667647	0.00595149	SAM and SH3 domain containing 3	0.0775177
							Slc29a1	-0.667647	0.00595149	solute carrier family 29 (nucleoside transporters), member 1	0.0775177
							Tlr4	-0.667647	0.00595149	toll-like receptor 4	0.0775177
							Tnfrsf26	-0.667647	0.00595149	tumor necrosis factor receptor superfamily, member 26	0.0775177
							Tpcn1	-0.667647	0.00595149	two pore segment channel 1	0.0775177
							Vcam1	-0.667647	0.00595149	vascular cell adhesion molecule 1	0.0775177
							Anxa1	-0.664706	0.00624061	annexin A1	0.0790333
							Bcat2	-0.664706	0.00624061	branched chain amino acid transaminase 2, mitochondrial	0.0790333
							C1qc	-0.664706	0.00624061	complement component 1, q subcomponent, C chain	0.0790333
							Eif4ebp2	-0.664706	0.00624061	eukaryotic translation initiation factor 4E binding protein 2	0.0790333
							Fzd1	-0.664706	0.00624061	frizzled family receptor 1	0.0790333
							LOC685157	-0.664706	0.00624061	similar to paired immunoglobin-like type 2 receptor beta	0.0790333
							Mk1	-0.664706	0.00624061	Mk1 protein	0.0790333
							Mylip	-0.664706	0.00624061	myosin regulatory light chain interacting protein	0.0790333
							Parp3	-0.664706	0.00624061	poly (ADP-ribose) polymerase family, member 3	0.0790333
							Plek	-0.664706	0.00624061	pleckstrin	0.0790333
							Plscr4	-0.664706	0.00624061	phospholipid scramblase 4	0.0790333
							Ripk3	-0.664706	0.00624061	receptor-interacting serine-threonine kinase 3	0.0790333
							Rp2	-0.664706	0.00624061	retinitis pigmentosa 2 homolog (human)	0.0790333
							Shc1	-0.664706	0.00624061	SHC (Src homology 2 domain containing) transforming protein 1	0.0790333
							Smad3	-0.664706	0.00624061	SMAD family member 3	0.0790333
							Thbs2	-0.664706	0.00624061	thrombospondin 2	0.0790333
							Trim25	-0.664706	0.00624061	tripartite motif-containing 25	0.0790333
							Trim5	-0.664706	0.00624061	tripartite motif-containing 5	0.0790333
							Adamtsl3	-0.661765	0.00654071	ADAMTS-like 3	0.0804672
							Adh1	-0.661765	0.00654071	NA	0.0804672
							Casp8	-0.661765	0.00654071	caspase 8	0.0804672
							Dnase2a	-0.661765	0.00654071	NA	0.0804672
							Fabp7	-0.661765	0.00654071	fatty acid binding protein 7, brain	0.0804672
							Hs3st3a1	-0.661765	0.00654071	heparan sulfate (glucosamine) 3-O-sulfotransferase 3A1	0.0804672
							Lbp	-0.661765	0.00654071	lipopolysaccharide binding protein	0.0804672
							Lrrc33	-0.661765	0.00654071	leucine rich repeat containing 33	0.0804672
							MGC112715	-0.661765	0.00654071	hypothetical protein LOC690899	0.0804672
							Plcb2	-0.661765	0.00654071	phospholipase C, beta 2	0.0804672
							Prkcd	-0.661765	0.00654071	protein kinase C, delta	0.0804672
							RT1-CE5	-0.661765	0.00654071	RT1 class I, locus CE5	0.0804672
							Slc22a5	-0.661765	0.00654071	solute carrier family 22 (organic cation/carnitine transporter), member 5	0.0804672
							Suv39h1	-0.661765	0.00654071	suppressor of variegation 3-9 homolog 1 (Drosophila)	0.0804672
							Trem2	-0.661765	0.00654071	triggering receptor expressed on myeloid cells 2	0.0804672
							Fam3b	-0.660759	0.00532742	family with sequence similarity 3, member B	0.0747914
							Dnase1l3	-0.660118	0.00538778	deoxyribonuclease 1-like 3	0.0747914
							Apbb1ip	-0.658824	0.0068521	amyloid beta (A4) precursor protein-binding, family B, member 1 interacting protein	0.0820235
							Cd5	-0.658824	0.0068521	Cd5 molecule	0.0820235
							Fkbpl	-0.658824	0.0068521	FK506 binding protein-like	0.0820235
							Glud1	-0.658824	0.0068521	glutamate dehydrogenase 1	0.0820235
							Hps3	-0.658824	0.0068521	Hermansky-Pudlak syndrome 3 homolog (human)	0.0820235
							Ikzf1	-0.658824	0.0068521	IKAROS family zinc finger 1	0.0820235
							Mefv	-0.658824	0.0068521	Mediterranean fever	0.0820235
							Msn	-0.658824	0.0068521	moesin	0.0820235
							Mt2A	-0.658824	0.0068521	metallothionein 2A	0.0820235
							Myo1c	-0.658824	0.0068521	myosin IC	0.0820235
							Oas1a	-0.658824	0.0068521	2'-5' oligoadenylate synthetase 1A	0.0820235
							Psmb8	-0.658824	0.0068521	proteasome (prosome, macropain) subunit, beta type 8 (large multifunctional peptidase 7)	0.0820235
							Rdh10	-0.658824	0.0068521	retinol dehydrogenase 10 (all-trans)	0.0820235
							Sectm1	-0.658824	0.0068521	secreted and transmembrane 1	0.0820235
							Spint1	-0.658824	0.0068521	serine peptidase inhibitor, Kunitz type 1	0.0820235
							Steap1	-0.658824	0.0068521	six transmembrane epithelial antigen of the prostate 1	0.0820235
							Bnc2	-0.655882	0.0071751	basonuclin 2	0.0841694
							Cntf	-0.655882	0.0071751	ciliary neurotrophic factor	0.0841694
							Cybrd1	-0.655882	0.0071751	cytochrome b reductase 1	0.0841694
							Fam198b	-0.655882	0.0071751	family with sequence similarity 198, member B	0.0841694
							Gpr34	-0.655882	0.0071751	G protein-coupled receptor 34	0.0841694
							Il17rb	-0.655882	0.0071751	interleukin 17 receptor B	0.0841694
							Lag3	-0.655882	0.0071751	lymphocyte-activation gene 3	0.0841694
							Ng35	-0.655882	0.0071751	NA	0.0841694
							RGD1562552	-0.655882	0.0071751	NA	0.0841694
							Sspn	-0.655882	0.0071751	sarcospan	0.0841694
							Tab2	-0.655882	0.0071751	TGF-beta activated kinase 1/MAP3K7 binding protein 2	0.0841694
							Atp6v0e1	-0.652941	0.00751001	ATPase, H+ transporting, lysosomal, V0 subunit e1	0.0863003
							Cdca7	-0.652941	0.00751001	cell division cycle associated 7	0.0863003
							Dnajc22	-0.652941	0.00751001	DnaJ (Hsp40) homolog, subfamily C, member 22	0.0863003
							Fbxo4	-0.652941	0.00751001	F-box protein 4	0.0863003
							Gadd45a	-0.652941	0.00751001	growth arrest and DNA-damage-inducible, alpha	0.0863003
							Itgb7	-0.652941	0.00751001	integrin, beta 7	0.0863003
							Nov	-0.652941	0.00751001	nephroblastoma overexpressed	0.0863003
							Plod1	-0.652941	0.00751001	procollagen-lysine, 2-oxoglutarate 5-dioxygenase 1	0.0863003
							RGD1561778	-0.652941	0.00751001	similar to dendritic cell-derived immunoglobulin(Ig)-like receptor 1, DIgR1 - mouse	0.0863003
							Slc2a12	-0.652941	0.00751001	solute carrier family 2 (facilitated glucose transporter), member 12	0.0863003
							Synm	-0.652941	0.00751001	synemin, intermediate filament protein	0.0863003
							Scgb2a2	-0.651445	0.00626007	secretoglobin, family 2A, member 2	0.0792112
							Agpat2	-0.65	0.00785718	1-acylglycerol-3-phosphate O-acyltransferase 2	0.0884839
							Cklf	-0.65	0.00785718	chemokine-like factor	0.0884839
							Csf3r	-0.65	0.00785718	colony stimulating factor 3 receptor (granulocyte)	0.0884839
							Eif3i	-0.65	0.00785718	eukaryotic translation initiation factor 3, subunit I	0.0884839
							Fbln1	-0.65	0.00785718	fibulin 1	0.0884839
							Hk2	-0.65	0.00785718	hexokinase 2	0.0884839
							Isg15	-0.65	0.00785718	ISG15 ubiquitin-like modifier	0.0884839
							Mob1a	-0.65	0.00785718	MOB kinase activator 1A	0.0884839
							Nhp2l1	-0.65	0.00785718	NHP2 non-histone chromosome protein 2-like 1 (S. cerevisiae)	0.0884839
							Plac8	-0.65	0.00785718	placenta-specific 8	0.0884839
							RGD1311251	-0.65	0.00785718	similar to RIKEN cDNA 4930550C14	0.0884839
							Rgs1	-0.65	0.00785718	regulator of G-protein signaling 1	0.0884839
							Slc39a4	-0.65	0.00785718	solute carrier family 39 (zinc transporter), member 4	0.0884839
							Mir142	-0.647203	0.00672575	microRNA mir-142	0.0820235
							Aspg	-0.647059	0.00821691	asparaginase homolog (S. cerevisiae)	0.091133
							Ccdc19	-0.647059	0.00821691	coiled-coil domain containing 19	0.091133
							Gns	-0.647059	0.00821691	glucosamine (N-acetyl)-6-sulfatase	0.091133
							Gpr31	-0.647059	0.00821691	G protein-coupled receptor 31	0.091133
							41699	-0.647059	0.00821691	mitochondrial amidoxime reducing component 1	0.091133
							Mmp14	-0.647059	0.00821691	matrix metallopeptidase 14 (membrane-inserted)	0.091133
							Mx2	-0.647059	0.00821691	myxovirus (influenza virus) resistance 2	0.091133
							P2ry10	-0.647059	0.00821691	purinergic receptor P2Y, G-protein coupled, 10	0.091133
							Rab34	-0.647059	0.00821691	RAB34, member RAS oncogene family	0.091133
							RGD1309534	-0.647059	0.00821691	similar to RIKEN cDNA 4931406C07	0.091133
							Arhgap30	-0.644118	0.00858956	Rho GTPase activating protein 30	0.0932872
							Ccng2	-0.644118	0.00858956	cyclin G2	0.0932872
							Cdh11	-0.644118	0.00858956	cadherin 11	0.0932872
							Creg1	-0.644118	0.00858956	cellular repressor of E1A-stimulated genes 1	0.0932872
							Gdpd2	-0.644118	0.00858956	glycerophosphodiester phosphodiesterase domain containing 2	0.0932872
							Gja1	-0.644118	0.00858956	gap junction protein, alpha 1	0.0932872
							Gpx3	-0.644118	0.00858956	glutathione peroxidase 3	0.0932872
							Hormad2	-0.644118	0.00858956	HORMA domain containing 2	0.0932872
							Klhl23	-0.644118	0.00858956	kelch-like family member 23	0.0932872
							Lama5	-0.644118	0.00858956	laminin, alpha 5	0.0932872
							Mmp19	-0.644118	0.00858956	matrix metallopeptidase 19	0.0932872
							Ncf2	-0.644118	0.00858956	neutrophil cytosolic factor 2	0.0932872
							Prps2	-0.644118	0.00858956	phosphoribosyl pyrophosphate synthetase 2	0.0932872
							Rbm47	-0.644118	0.00858956	RNA binding motif protein 47	0.0932872
							Rt1.aa	-0.644118	0.00858956	MHC class I RT1.Aa alpha-chain	0.0932872
							Tnnc2	-0.644118	0.00858956	troponin C type 2 (fast)	0.0932872
							Vcsa2	-0.64403	0.00709181	variable coding sequence A2	0.0841694
							LOC500354	-0.643071	0.00720559	similar to C030030A07Rik protein	0.0844594
							Crisp1	-0.641722	0.00736797	cysteine-rich secretory protein 1	0.0862937
							Ccdc69	-0.641176	0.00897545	coiled-coil domain containing 69	0.09508
							Ccng1	-0.641176	0.00897545	cyclin G1	0.09508
							Cd74	-0.641176	0.00897545	Cd74 molecule, major histocompatibility complex, class II invariant chain	0.09508
							Cd84	-0.641176	0.00897545	CD84 molecule	0.09508
							Chic2	-0.641176	0.00897545	cysteine-rich hydrophobic domain 2	0.09508
							Clec4a3	-0.641176	0.00897545	C-type lectin domain family 4, member A3	0.09508
							Ctrc	-0.641176	0.00897545	chymotrypsin C (caldecrin)	0.09508
							Ifitm2	-0.641176	0.00897545	interferon induced transmembrane protein 2	0.09508
							Itgb1	-0.641176	0.00897545	integrin, beta 1	0.09508
							Mettl20	-0.641176	0.00897545	methyltransferase like 20	0.09508
							Mmp3	-0.641176	0.00897545	matrix metallopeptidase 3	0.09508
							Pik3ap1	-0.641176	0.00897545	phosphoinositide-3-kinase adaptor protein 1	0.09508
							Pnrc1	-0.641176	0.00897545	proline-rich nuclear receptor coactivator 1	0.09508
							Rnf217	-0.641176	0.00897545	ring finger protein 217	0.09508
							Slc17a9	-0.641176	0.00897545	solute carrier family 17, member 9	0.09508
							Soat1	-0.641176	0.00897545	sterol O-acyltransferase 1	0.09508
							Sqrdl	-0.641176	0.00897545	sulfide quinone reductase-like (yeast)	0.09508
							Thnsl2	-0.641176	0.00897545	threonine synthase-like 2 (S. cerevisiae)	0.09508
							Trim21	-0.641176	0.00897545	tripartite motif-containing 21	0.09508
							Mmp12	-0.638754	0.00773542	matrix metallopeptidase 12	0.0884839
							C9	-0.638235	0.00937493	complement component 9	0.0973397
							Cd244	-0.638235	0.00937493	Cd244 molecule, natural killer cell receptor 2B4	0.0973397
							Cdkn2b	-0.638235	0.00937493	cyclin-dependent kinase inhibitor 2B (p15, inhibits CDK4)	0.0973397
							Clec7a	-0.638235	0.00937493	C-type lectin domain family 7, member A	0.0973397
							Copz1	-0.638235	0.00937493	coatomer protein complex, subunit zeta 1	0.0973397
							Ctsc	-0.638235	0.00937493	cathepsin C	0.0973397
							En2	-0.638235	0.00937493	engrailed homeobox 2	0.0973397
							F5	-0.638235	0.00937493	coagulation factor V (proaccelerin, labile factor)	0.0973397
							Gins3	-0.638235	0.00937493	GINS complex subunit 3 (Psf3 homolog)	0.0973397
							Nxn	-0.638235	0.00937493	nucleoredoxin	0.0973397
							Oas1f	-0.638235	0.00937493	2 ' -5 ' oligoadenylate synthetase 1F	0.0973397
							Plat	-0.638235	0.00937493	plasminogen activator, tissue	0.0973397
							Sh3bp2	-0.638235	0.00937493	SH3-domain binding protein 2	0.0973397
							Slc16a7	-0.638235	0.00937493	solute carrier family 16, member 7 (monocarboxylic acid transporter 2)	0.0973397
							Tlr1	-0.638235	0.00937493	toll-like receptor 1	0.0973397
							Tnfrsf1b	-0.638235	0.00937493	tumor necrosis factor receptor superfamily, member 1b	0.0973397
							Tspan9	-0.638235	0.00937493	tetraspanin 9	0.0973397
							Zc3h12a	-0.638235	0.00937493	zinc finger CCCH type containing 12A	0.0973397
							Apoa5	-0.635294	0.00978834	apolipoprotein A-V	0.099792
							Cd300a	-0.635294	0.00978834	Cd300a molecule	0.099792
							Cib1	-0.635294	0.00978834	calcium and integrin binding 1 (calmyrin)	0.099792
							Fxyd1	-0.635294	0.00978834	FXYD domain-containing ion transport regulator 1	0.099792
							Il1b	-0.635294	0.00978834	interleukin 1 beta	0.099792
							Maml1	-0.635294	0.00978834	mastermind like 1 (Drosophila)	0.099792
							MGC94199	-0.635294	0.00978834	similar to RIKEN cDNA 2610301B20; EST AI428449	0.099792
							Tfpi2	-0.635294	0.00978834	tissue factor pathway inhibitor 2	0.099792
