# Supplementary material for: Decrease of mRNA Editing after Spinal Cord Injury is Caused by Down-regulation of ADAR2 that is Triggered by Inflammatory Response
Source: Sci Rep. 2015 Jul 30;5:12615. doi: 10.1038/srep12615 (PMC4519770; doi:10.1038/srep12615)
Supplement: Supplementary Table 6 [file srep12615-s6.xls]

## Sheet: Sheet1
Supplementary Table 6. MetaCore functional annotation analysis of genes that were positively (N=549) or negatively (N=887) associated with ABCD.
Top 10 GO Processes terms found for 549 genes that are positively associated with ABCD
Enrichment by GO Processes
#	Processes	Total	p-value	FDR	In Data	Network Objects from Active Data
1	multicellular organismal signaling	1013	3.77217e-28	2.10827e-24	98	PLP1, K(+) channel, subfamily J, KV1.6, Nk3R, Complexin, SV2C, LYNX1, CACNG, RIMS1, Chapsyn-110, GABA-A receptor gamma-2 subunit, G-protein beta, P2X5, MUNC13-1, OMgp, CADPS, Homer, SLC32A1, mGluR3, Synaptotagmin, NEFL, Kir1.2, HCN2, SPTBN(spectrin1-4), MALS-2, UGT8, PKC-beta, Galpha(i)-specific peptide GPCRs, KCNAB3, Myelin basic protein, Galpha(q)-specific THRH&S GPCRs, NSF, CaMK IV, GNPAT, Scd…
2	transmission of nerve impulse	985	8.19335e-28	2.28963e-24	96	PLP1, K(+) channel, subfamily J, KV1.6, Nk3R, Complexin, SV2C, LYNX1, CACNG, RIMS1, Chapsyn-110, GABA-A receptor gamma-2 subunit, G-protein beta, P2X5, MUNC13-1, OMgp, CADPS, Homer, SLC32A1, mGluR3, Synaptotagmin, NEFL, Kir1.2, HCN2, SPTBN(spectrin1-4), MALS-2, UGT8, PKC-beta, Galpha(i)-specific peptide GPCRs, KCNAB3, Myelin basic protein, Galpha(q)-specific THRH&S GPCRs, NSF, CaMK IV, GNPAT, Scd…
3	synaptic transmission	858	2.17542e-26	4.05282e-23	87	PLP1, K(+) channel, subfamily J, KV1.6, Nk3R, Complexin, SV2C, LYNX1, CACNG, RIMS1, Chapsyn-110, GABA-A receptor gamma-2 subunit, G-protein beta, MUNC13-1, CADPS, Homer, SLC32A1, mGluR3, Synaptotagmin, NEFL, Kir1.2, HCN2, SPTBN(spectrin1-4), MALS-2, PKC-beta, Galpha(i)-specific peptide GPCRs, KCNAB3, Myelin basic protein, Galpha(q)-specific THRH&S GPCRs, NSF, CaMK IV, BRSK1, ATP1A2, PKA-cat beta,…
4	transport	4288	7.5567e-21	1.05586e-17	214	DCTN1(p150Glued), Hepsin, K(+) channel, subfamily J, TMPRSS4, KV1.6, EIF5A2, MBL2, Ankyrin 1, Complexin, SV2C, PDGF-A, TMC3, Synaptotagmin XI, CACNG, RIMS1, SNIP, PLA2, Kinesin light chain, GABA-A receptor gamma-2 subunit, SES1, ATP1A3, ERO1Lalpha, P2X5, ATP9B, AMPK alpha subunit, NECAP1, Rab-4, MUNC13-1, FYCO1, CADPS, Homer, SLC32A1, Cox8b (rodent), SCFD2, GGA2, Calcitonin, Olfactory receptor, S…
5	cell-cell signaling	1263	2.01514e-20	2.25253e-17	97	PLP1, K(+) channel, subfamily J, KV1.6, Nk3R, Complexin, SV2C, LYNX1, PDGF-A, CACNG, RIMS1, Chapsyn-110, GABA-A receptor gamma-2 subunit, G-protein beta, MUNC13-1, CADPS, Homer, SLC32A1, Calcitonin, mGluR3, Synaptotagmin, NEFL, Kir1.2, HCN2, SPTBN(spectrin1-4), MALS-2, PKC-beta, Galpha(i)-specific peptide GPCRs, KCNAB3, Myelin basic protein, Galpha(q)-specific THRH&S GPCRs, NSF, CaMK IV, Connexin…
6	establishment of localization	4360	6.08349e-20	5.66677e-17	214	DCTN1(p150Glued), Hepsin, K(+) channel, subfamily J, TMPRSS4, KV1.6, EIF5A2, MBL2, Ankyrin 1, Complexin, SV2C, PDGF-A, TMC3, Synaptotagmin XI, CACNG, RIMS1, SNIP, PLA2, Kinesin light chain, GABA-A receptor gamma-2 subunit, SES1, ATP1A3, ERO1Lalpha, P2X5, ATP9B, AMPK alpha subunit, NECAP1, Rab-4, MUNC13-1, FYCO1, CADPS, Homer, SLC32A1, Cox8b (rodent), SCFD2, GGA2, Calcitonin, Olfactory receptor, S…
7	localization	5265	2.75638e-17	1.95249e-14	236	DCTN1(p150Glued), Hepsin, K(+) channel, subfamily J, TMPRSS4, KV1.6, EIF5A2, MBL2, Ankyrin 1, Complexin, SV2C, PDGF-A, TMC3, Synaptotagmin XI, CACNG, RIMS1, SNIP, PLA2, Chapsyn-110, Histone H1 testis, Kinesin light chain, GABA-A receptor gamma-2 subunit, SES1, ATP1A3, SUMO-1, ERO1Lalpha, P2X5, ATP9B, AMPK alpha subunit, NECAP1, Rab-4, MUNC13-1, FYCO1, NFKBIL2, CADPS, Homer, SLC32A1, Cox8b (rodent…
8	nervous system development	2609	2.79477e-17	1.95249e-14	145	PLP1, MST3, Semaphorin 7A, DCTN1(p150Glued), Casein kinase II, alpha chains, K(+) channel, subfamily J, UNC5B, Ankyrin 1, Complexin, SLITRK1, Diacylglycerol kinase, gamma, SNIP, PLA2, Chapsyn-110, VMP, PC2 (SPC2), P2X5, C10orf125, MUNC13-1, OMgp, Olfactory receptor, MOG, PEP-19, 14-3-3 gamma, Ccd1, LIMK1, NEFL, Kir1.2, SHOX2, Casein kinase II, alpha' chain (CSNK2A2), HCN2, SPTBN(spectrin1-4), UGT…
9	single-organism transport	3464	1.33931e-16	8.31714e-14	174	DCTN1(p150Glued), Hepsin, K(+) channel, subfamily J, KV1.6, MBL2, Ankyrin 1, Complexin, SV2C, PDGF-A, TMC3, CACNG, RIMS1, SNIP, PLA2, Kinesin light chain, GABA-A receptor gamma-2 subunit, SES1, ATP1A3, ERO1Lalpha, P2X5, ATP9B, AMPK alpha subunit, MUNC13-1, FYCO1, CADPS, Homer, SLC32A1, Cox8b (rodent), SCFD2, Calcitonin, Olfactory receptor, Guanylate cyclase, NAPG, KLC1, Dematin, 14-3-3 gamma, TAO…
10	cholesterol biosynthetic process	44	8.45138e-16	4.72348e-13	17	CYP51A1, SC5D, SC4MOL, AMPK alpha subunit, ERG1, DHCR7, FDFT1, NSDHL, HMGCS2, ER24, HMGCS1, DHC24, MVD, FDPS, HSD17B7, AMPK alpha 1 subunit, INSIG1
Top 10 GO Processes terms found for 887 genes that are negatively associated with ABCD
Enrichment by GO Processes
#	Processes	Total	p-value	FDR	In Data	Network Objects from Active Data
1	defense response	1798	8.135e-54	5.465e-50	240	AGTR1, CHI3L1, CD84, STAT3, Agtr1b, MD-1, 90K, Syk, OX40L(TNFSF4), BST2, IRF8, IRF7, C1r, Ficolin, Prokineticin 2, C2, MHC class I, IL-1 beta, Galectin-3, C/EBP, IRF2, IFI17, EFP, TAP1 (PSF1), Dectin-1, IFNGR1, C1qa, Heme oxygenase 1, TLR1, CD180, PTX3, Fc gamma RI, Fc gamma RII beta, alpha-L/beta-2 integrin, Beta-catenin, MIP-1-beta, Factor H, OAS1, Aquaporin 4, Beta-2-microglobulin, PLAC8, ITGB…
2	response to stress	4085	6.205e-53	2.084e-49	392	Cyclin G, FMO1, AGTR1, CHI3L1, CD84, STAT3, Agtr1b, MD-1, 90K, Syk, MMP-12, OX40L(TNFSF4), HPK1(MAP4K1), BST2, ITGB4, IRF8, IRF7, C1r, Ficolin, Prokineticin 2, C2, MHC class I, IL-1 beta, Galectin-3, NEK6, C/EBP, IRF2, IFI17, PSMB9, EFP, 4E-BP1, ID3, TAP1 (PSF1), HSPA2, Dectin-1, IFNGR1, C1qa, Heme oxygenase 1, TLR1, CD180, Pleckstrin, PTX3, Fc gamma RI, Fc gamma RII beta, alpha-L/beta-2 integrin…
3	immune system process	2547	2.308e-51	4.855e-48	290	SCAP2, PU.1, CD84, MD-1, Syk, OX40L(TNFSF4), KLF11 (TIEG2), ZFP36L2, BST2, IRF8, IRF7, C1r, Ficolin, C2, MHC class I, p15, IL-1 beta, Galectin-3, C/EBP, IRF2, IFI17, PSMB9, EFP, TAP1 (PSF1), Dectin-1, IFNGR1, C1qa, Heme oxygenase 1, TLR1, CD180, Pleckstrin, PTX3, Fc gamma RI, Fc gamma RII beta, SPTBN(spectrin1-4), Oas1f, alpha-L/beta-2 integrin, Beta-catenin, MIP-1-beta, Factor H, OAS1, Aquaporin…
4	innate immune response	1005	2.891e-51	4.855e-48	170	MD-1, Syk, OX40L(TNFSF4), BST2, IRF8, IRF7, C1r, Ficolin, C2, MHC class I, Galectin-3, C/EBP, IRF2, IFI17, EFP, Dectin-1, IFNGR1, C1qa, TLR1, CD180, Fc gamma RI, alpha-L/beta-2 integrin, Beta-catenin, Factor H, OAS1, Aquaporin 4, Beta-2-microglobulin, Shc, Galpha(i)-specific peptide GPCRs, Galpha(i)-specific class A orphan/other GPCRs, TGF-beta 1, IP-30, MxA, TGF-beta, WASP, Actin cytoskeletal, F…
5	immune response	1530	2.73e-47	3.669e-44	208	MD-1, Syk, OX40L(TNFSF4), BST2, IRF8, IRF7, C1r, Ficolin, C2, MHC class I, IL-1 beta, Galectin-3, C/EBP, IRF2, IFI17, EFP, Dectin-1, IFNGR1, C1qa, TLR1, CD180, Fc gamma RI, Fc gamma RII beta, Oas1f, alpha-L/beta-2 integrin, Beta-catenin, MIP-1-beta, Factor H, OAS1, Aquaporin 4, Beta-2-microglobulin, K12, Shc, TNF-R2, Galpha(i)-specific peptide GPCRs, Galpha(q)-specific nucleotide-like GPCRs, Galp…
6	response to wounding	1435	2.965e-45	3.32e-42	197	AGTR1, CHI3L1, CD84, STAT3, Agtr1b, MD-1, Syk, MMP-12, OX40L(TNFSF4), ITGB4, Prokineticin 2, IL-1 beta, C/EBP, IRF2, ID3, Dectin-1, Heme oxygenase 1, TLR1, CD180, Pleckstrin, PTX3, Fc gamma RI, alpha-L/beta-2 integrin, MIP-1-beta, ITGB1, Shc, SHPS-1, Fibromodulin, TNF-R2, PDE9A, Galpha(i)-specific peptide GPCRs, Galpha(q)-specific nucleotide-like GPCRs, Galpha(i)-specific class A orphan/other GPC…
7	regulation of immune response	1041	3.337e-43	3.203e-40	161	Syk, OX40L(TNFSF4), BST2, IRF7, C1r, Ficolin, C2, MHC class I, IL-1 beta, IFI17, CLEC12A, TAP1 (PSF1), Dectin-1, IFNGR1, C1qa, Heme oxygenase 1, TLR1, PP2135, Fc gamma RI, Fc gamma RII beta, alpha-L/beta-2 integrin, Factor H, Beta-2-microglobulin, ITGB1, Shc, Galpha(i)-specific peptide GPCRs, Galpha(q)-specific nucleotide-like GPCRs, NckAP1L, Hemopexin, TGF-beta 1, TGF-beta, WASP, Actin cytoskele…
8	regulation of immune system process	1551	6.379e-43	5.357e-40	202	PU.1, Syk, OX40L(TNFSF4), BST2, IRF7, C1r, Ficolin, TIM-1, C2, MHC class I, IL-1 beta, IFI17, HCA112, CLEC12A, TAP1 (PSF1), Dectin-1, IFNGR1, C1qa, Heme oxygenase 1, TLR1, PP2135, Fc gamma RI, Fc gamma RII beta, alpha-L/beta-2 integrin, Leupaxin, Beta-catenin, MIP-1-beta, Factor H, Beta-2-microglobulin, ITGB1, Shc, Galpha(i)-specific peptide GPCRs, Galpha(q)-specific nucleotide-like GPCRs, NckAP1…
9	positive regulation of response to stimulus	1871	7.016e-42	5.237e-39	224	SCAP2, AGTR1, CHI3L1, GPR177, STAT3, MD-1, Syk, OX40L(TNFSF4), HPK1(MAP4K1), BST2, IRF7, C1r, Ficolin, Prokineticin 2, C2, MHC class I, p15, IL-1 beta, NEK6, C/EBP, TAP1 (PSF1), Dectin-1, C1qa, Heme oxygenase 1, TLR1, PP2135, CD180, Fc gamma RI, alpha-L/beta-2 integrin, Beta-catenin, GADD45 alpha, HIC, MIP-1-beta, Factor H, Beta-2-microglobulin, ITGB1, K12, Shc, AKR1C1, Galpha(i)-specific peptide…
10	positive regulation of immune system process	933	1.41e-41	9.473e-39	149	Syk, OX40L(TNFSF4), IRF7, C1r, Ficolin, TIM-1, C2, MHC class I, IL-1 beta, TAP1 (PSF1), Dectin-1, C1qa, Heme oxygenase 1, TLR1, Fc gamma RI, alpha-L/beta-2 integrin, MIP-1-beta, Factor H, Beta-2-microglobulin, Galpha(i)-specific peptide GPCRs, Galpha(q)-specific nucleotide-like GPCRs, NckAP1L, Hemopexin, TGF-beta 1, TGF-beta, WASP, Actin cytoskeletal, Fc gamma RIII alpha (CD16), PTAFR, HLA-E, CR1…
