# Supplementary material for: Decrease of mRNA Editing after Spinal Cord Injury is Caused by Down-regulation of ADAR2 that is Triggered by Inflammatory Response
Source: Sci Rep. 2015 Jul 30;5:12615. doi: 10.1038/srep12615 (PMC4519770; doi:10.1038/srep12615)
Supplement: Supplementary Table 7 [file srep12615-s7.xls]

## Sheet: Sheet1
Supplementary Table 7. Overalp between "ABCD signatures" detected in the rat spinal cord and the human prefrontal cortex. Showed are genes that showed significant positive or negative association with ABCD in the rat spinal cord (this study) or in the human prefronal cortex (Di Narzo et al. 2014)..
symbol	sign in rat	sign in human		symbol	sign in rat	sign in human
ACTR3B	pos	pos		ABHD4	neg	neg
ADAM23	pos	pos		AEBP1	neg	neg
ADARB1	pos	pos		ANXA2	neg	neg
AMPH	pos	pos		APBB1IP	neg	neg
APBB1	pos	pos		ATOH8	neg	neg
APP	pos	pos		ATP6V0E1	neg	neg
ATCAY	pos	pos		AXL	neg	neg
BACE1	pos	pos		BST2	neg	neg
BECN1	pos	pos		C1QA	neg	neg
CALB2	pos	pos		C1RL	neg	neg
CNTNAP4	pos	pos		CD276	neg	neg
CUL2	pos	pos		CD4	neg	neg
DHCR24	pos	pos		CD44	neg	neg
DIXDC1	pos	pos		CD68	neg	neg
DYNC1I1	pos	pos		CFH	neg	neg
DYNLL2	pos	pos		CMTM3	neg	neg
ENTPD3	pos	pos		CMTM6	neg	neg
EPHA10	pos	pos		CNN3	neg	neg
ERO1L	pos	pos		CSRP2	neg	neg
FDFT1	pos	pos		CTSC	neg	neg
FGF14	pos	pos		CXCL16	neg	neg
FGF9	pos	pos		CYBA	neg	neg
GABRG2	pos	pos		EMP3	neg	neg
GLRB	pos	pos		FBLN1	neg	neg
HMGCS1	pos	pos		FCGR1A	neg	neg
IDH3A	pos	pos		FERMT3	neg	neg
INA	pos	pos		FGD2	neg	neg
INSIG1	pos	pos		FGR	neg	neg
KCNA1	pos	pos		FOLR2	neg	neg
KCNC2	pos	pos		FTL	neg	neg
KCNJ12	pos	pos		FXYD1	neg	neg
KCNS3	pos	pos		GALM	neg	neg
KLC1	pos	pos		GBP2	neg	neg
LNX1	pos	pos		GJA1	neg	neg
LYNX1	pos	pos		HAVCR2	neg	neg
MAP6	pos	pos		HCK	neg	neg
MAPK10	pos	pos		HCLS1	neg	neg
NAPB	pos	pos		HMOX1	neg	neg
NEFH	pos	pos		HSPB1	neg	neg
NEFL	pos	pos		ID3	neg	neg
NSF	pos	pos		IFITM1	neg	neg
P2RX5	pos	pos		IFITM2	neg	neg
PCP4	pos	pos		IFITM3	neg	neg
PIP4K2B	pos	pos		IL17RB	neg	neg
POLR3C	pos	pos		IL18BP	neg	neg
PPP2R2B	pos	pos		IRF7	neg	neg
PRKACB	pos	pos		IRF8	neg	neg
RELL2	pos	pos		ITPKB	neg	neg
RPH3A	pos	pos		LAPTM5	neg	neg
RTN3	pos	pos		LCP1	neg	neg
RUFY3	pos	pos		LGI4	neg	neg
SENP2	pos	pos		LHFPL2	neg	neg
SLC32A1	pos	pos		LRP10	neg	neg
SLC45A1	pos	pos		LTBR	neg	neg
SMYD2	pos	pos		MAPKAPK2	neg	neg
SPRYD3	pos	pos		MGST1	neg	neg
SQLE	pos	pos		MLC1	neg	neg
SRD5A1	pos	pos		MT1A	neg	neg
ST8SIA5	pos	pos		MT2A	neg	neg
SYNGR1	pos	pos		NCF4	neg	neg
SYT11	pos	pos		NPC2	neg	neg
TRIM37	pos	pos		OAF	neg	neg
UBE2G1	pos	pos		PARP14	neg	neg
YWHAH	pos	pos		PARVG	neg	neg
ZFYVE9	pos	pos		PDLIM3	neg	neg
				PLCD1	neg	neg
				PLEK	neg	neg
				PLOD1	neg	neg
				PPAP2B	neg	neg
				PPP1R14B	neg	neg
				PTTG1IP	neg	neg
				RAC2	neg	neg
				RCN1	neg	neg
				RIPK1	neg	neg
				RNASET2	neg	neg
				SEC61A1	neg	neg
				SERPING1	neg	neg
				SIGLEC10	neg	neg
				SIPA1	neg	neg
				SLC11A1	neg	neg
				SLC14A1	neg	neg
				SLC15A3	neg	neg
				SLC1A3	neg	neg
				SLC22A5	neg	neg
				SLC27A3	neg	neg
				SLC44A3	neg	neg
				SOX2	neg	neg
				SQRDL	neg	neg
				STOM	neg	neg
				TAGLN2	neg	neg
				TCIRG1	neg	neg
				TGFB1	neg	neg
				TIMP3	neg	neg
				TMBIM1	neg	neg
				TMEM119	neg	neg
				TMEM140	neg	neg
				TMEM176A	neg	neg
				TNFRSF1A	neg	neg
				TPP1	neg	neg
				TREM2	neg	neg
				TSPO	neg	neg
				TXNIP	neg	neg
				UNC93B1	neg	neg
				VIM	neg	neg
