# Supplementary material for: Decrease of mRNA Editing after Spinal Cord Injury is Caused by Down-regulation of ADAR2 that is Triggered by Inflammatory Response
Source: Sci Rep. 2015 Jul 30;5:12615. doi: 10.1038/srep12615 (PMC4519770; doi:10.1038/srep12615)
Supplement: Supplementary Table 8 [file srep12615-s8.xls]

## Sheet: Sheet1
Supplementary Table 8. MetaCore functional annotation analysis of genes that showed significant positive (N=65) or negative (N=104) association with ABCD in both rat spinal cord (this study) and human prefronal cortex (see Suppl. Table 7). Shown are 10 topcategories for each analysis.
PositiveSiganure Overlap_genelist
Enrichment by GO Processes
#	Processes	Total	p-value	FDR	In Data	Network Objects from Active Data
1	multicellular organismal signaling	1013	8.756e-11	1.729e-07	22	SNAPs, SLC32A1, PKA-cat (cAMP-dependent), K(+) channel, subfamily J, Glycine receptor beta chain, Kv9.3, Amphiphysin I, PKA-cat beta, LYNX1, Synaptotagmin, Kv1.1, NEFL, DYNLL, FGF14, NAPB, GABA-A receptor gamma-2 subunit, APP, Kir2.2, P2X5, NSF, 14-3-3, KCNC2
2	synaptic transmission	858	2.173e-10	2.146e-07	20	SNAPs, SLC32A1, PKA-cat (cAMP-dependent), K(+) channel, subfamily J, Glycine receptor beta chain, Kv9.3, Amphiphysin I, PKA-cat beta, LYNX1, Synaptotagmin, Kv1.1, NEFL, DYNLL, FGF14, NAPB, GABA-A receptor gamma-2 subunit, APP, Kir2.2, NSF, KCNC2
3	transmission of nerve impulse	985	3.598e-10	2.369e-07	21	SNAPs, SLC32A1, PKA-cat (cAMP-dependent), K(+) channel, subfamily J, Glycine receptor beta chain, Kv9.3, Amphiphysin I, PKA-cat beta, LYNX1, Synaptotagmin, Kv1.1, NEFL, DYNLL, FGF14, NAPB, GABA-A receptor gamma-2 subunit, APP, Kir2.2, P2X5, NSF, KCNC2
4	transport	4288	1.113e-09	5.494e-07	43	ERO1, PP2A regulatory, PPP2R2B, SNAPs, FGF9, SLC32A1, PKA-cat (cAMP-dependent), Rabphilin-3A, K(+) channel, subfamily J, Dynein 1, cytoplasmic, intermediate chains, Glycine receptor beta chain, Kv9.3, Amphiphysin I, SYNGR1, JNK(MAPK8-10), SENP2, PASTA(SLC45A1), KLC1, DYNC1I1, PKA-cat beta, DLC2 (Dynein LC8b), Caytaxin, Synaptotagmin XII, Synaptotagmin, Kv1.1, NEFL, DYNLL, Synaptotagmin XI, NAPB, …
5	establishment of localization	4360	1.91e-09	7.544e-07	43	ERO1, PP2A regulatory, PPP2R2B, SNAPs, FGF9, SLC32A1, PKA-cat (cAMP-dependent), Rabphilin-3A, K(+) channel, subfamily J, Dynein 1, cytoplasmic, intermediate chains, Glycine receptor beta chain, Kv9.3, Amphiphysin I, SYNGR1, JNK(MAPK8-10), SENP2, PASTA(SLC45A1), KLC1, DYNC1I1, PKA-cat beta, DLC2 (Dynein LC8b), Caytaxin, Synaptotagmin XII, Synaptotagmin, Kv1.1, NEFL, DYNLL, Synaptotagmin XI, NAPB, …
6	cellular localization	2294	3.753e-09	1.235e-06	30	ERO1, PP2A regulatory, PPP2R2B, SNAPs, FGF9, SLC32A1, Rabphilin-3A, Dynein 1, cytoplasmic, intermediate chains, Glycine receptor beta chain, Amphiphysin I, SYNGR1, JNK(MAPK8-10), KLC1, DYNC1I1, DLC2 (Dynein LC8b), Caytaxin, Synaptotagmin, NEFL, DYNLL, NAPB, Kinesin light chain, APP, SUMO-1, ERO1Lalpha, NSF, ARP3, 14-3-3, 14-3-3 eta, FYCO1, SARA
7	localization	5265	5.143e-09	1.345e-06	47	ERO1, PP2A regulatory, PPP2R2B, SNAPs, FGF9, SLC32A1, PKA-cat (cAMP-dependent), Rabphilin-3A, K(+) channel, subfamily J, Dynein 1, cytoplasmic, intermediate chains, Glycine receptor beta chain, Kv9.3, Amphiphysin I, SYNGR1, JNK(MAPK8-10), SENP2, PASTA(SLC45A1), KLC1, DYNC1I1, PKA-cat beta, DLC2 (Dynein LC8b), DHC24, Caytaxin, Ccd1, Synaptotagmin XII, Synaptotagmin, Fe65, Kv1.1, NEFL, DYNLL, Synap…
8	cell-cell signaling	1263	5.447e-09	1.345e-06	22	SNAPs, FGF9, SLC32A1, PKA-cat (cAMP-dependent), K(+) channel, subfamily J, Glycine receptor beta chain, Kv9.3, Amphiphysin I, PKA-cat beta, LYNX1, Synaptotagmin, Kv1.1, NEFL, DYNLL, FGF14, NAPB, GABA-A receptor gamma-2 subunit, APP, Kir2.2, NSF, 14-3-3, KCNC2
9	establishment of localization in cell	1965	1.076e-08	2.36e-06	27	ERO1, PP2A regulatory, PPP2R2B, SNAPs, FGF9, SLC32A1, Rabphilin-3A, Dynein 1, cytoplasmic, intermediate chains, Glycine receptor beta chain, Amphiphysin I, SYNGR1, JNK(MAPK8-10), KLC1, DYNC1I1, DLC2 (Dynein LC8b), Synaptotagmin, NEFL, DYNLL, NAPB, Kinesin light chain, APP, ERO1Lalpha, NSF, 14-3-3, 14-3-3 eta, FYCO1, SARA
10	cholesterol biosynthetic process	44	2.578e-08	5.092e-06	6	ERG1, HMGCS2, HMGCS1, DHC24, INSIG1, FDFT1
Enrichment by GO Localizations
#	Localizations	Total	p-value	FDR	In Data	Network Objects from Active Data
1	neuron projection	944	4.398e-12	1.113e-09	22	SLC32A1, Rabphilin-3A, Beclin 1, Amphiphysin I, CNTNAP4, KLC1, Caytaxin, Ccd1, LYNX1, Fe65, Kv1.1, NEFL, RUFY3, NEFH, GABA-A receptor gamma-2 subunit, BACE1, SRD5A1, APP, Alpha-internexin, Kir2.2, SUMO-1, NSF
2	neuron part	1138	1.627e-10	2.058e-08	22	SLC32A1, Rabphilin-3A, Beclin 1, Amphiphysin I, CNTNAP4, KLC1, Caytaxin, Ccd1, LYNX1, Fe65, Kv1.1, NEFL, RUFY3, NEFH, GABA-A receptor gamma-2 subunit, BACE1, SRD5A1, APP, Alpha-internexin, Kir2.2, SUMO-1, NSF
3	axon	401	3.723e-08	3.14e-06	12	SLC32A1, Amphiphysin I, KLC1, Caytaxin, Ccd1, Kv1.1, NEFL, NEFH, GABA-A receptor gamma-2 subunit, BACE1, APP, Alpha-internexin
4	cell projection	1715	6.208e-08	3.927e-06	23	SLC32A1, Rabphilin-3A, ACTR3B, Beclin 1, Amphiphysin I, CNTNAP4, KLC1, Caytaxin, Ccd1, LYNX1, Fe65, Kv1.1, NEFL, RUFY3, NEFH, GABA-A receptor gamma-2 subunit, BACE1, SRD5A1, APP, Alpha-internexin, Kir2.2, SUMO-1, NSF
5	synaptic vesicle membrane	61	1.172e-07	5.929e-06	6	SLC32A1, Rabphilin-3A, Amphiphysin I, SYNGR1, Synaptotagmin XII, Synaptotagmin XI
6	synapse	644	8.967e-07	3.781e-05	13	SLC32A1, Rabphilin-3A, Glycine receptor beta chain, Amphiphysin I, SYNGR1, Caytaxin, Synaptotagmin XII, Fe65, Synaptotagmin XI, GABA-A receptor gamma-2 subunit, APP, SUMO-1, NSF
7	dendrite	472	1.695e-06	6.126e-05	11	SLC32A1, Beclin 1, CNTNAP4, Caytaxin, LYNX1, Fe65, Kv1.1, APP, Kir2.2, SUMO-1, NSF
8	neurofilament	10	6.205e-06	0.0001962	3	NEFL, NEFH, Alpha-internexin
9	clathrin-coated vesicle membrane	123	7.436e-06	0.0002089	6	SLC32A1, Rabphilin-3A, Amphiphysin I, SYNGR1, Synaptotagmin XII, Synaptotagmin XI
10	axon part	191	8.259e-06	0.0002089	7	SLC32A1, Amphiphysin I, Ccd1, Kv1.1, NEFL, NEFH, Alpha-internexin
NegativeSiganure Overlap_genelist
Enrichment by GO Processes
#	Localizations	Total	p-value	FDR	In Data	Network Objects from Active Data
1	response to interferon-gamma	166	1.528e-15	4.085e-12	16	Factor H, IFI17, Metallothionein-II, NRAMP1, SEC61 alpha, GBP2, CXCL16, Sec61 alpha 1/2, Hck, IFITM2, BST2, CD44, Fc gamma RI, IRF8, IRF7, IFITM3
2	innate immune response	1005	4.981e-15	6.032e-12	31	Factor H, MAPKAPK2, IFI17, Metallothionein-II, TGF-beta, FGR, UNC93B, NRAMP1, SEC61 alpha, RIPK1, GBP2, C1qa, CXCL16, TXNIP (VDUP1), Sec61 alpha 1/2, Hck, IFITM2, RPB7.0, TREM2, BST2, CD44, Fc gamma RI, IRF8, TGF-beta 1, IRF7, CD4, IFITM3, UFO, p22-phox, C1 inhibitor, C1RL
3	response to stress	4085	6.767e-15	6.032e-12	61	Factor H, MAPKAPK2, Metallothionein-1H, URP2, HSP27, IFI17, Metallothionein-II, PLC-delta, TGF-beta, FGR, PLC-delta 1, UNC93B, TIMP3, MGST, PTOP, ID3, NRAMP1, Metallothionein-I, SEC61 alpha, TNF-R1, CLN2 (Tripeptidyl-peptidase I), TCIRG1 (Atp6i), Plastin, PBR, PLOD1, RIPK1, Rac2, GBP2, C1qa, CXCL16, Metallothionein-1E, TXNIP (VDUP1), Heme oxygenase 1, GLAST1/EAAT1, IL-18BP, Sec61 alpha 1/2, Conne…
4	immune response	1530	1.293e-14	8.644e-12	37	Factor H, MAPKAPK2, CD276, IFI17, Metallothionein-II, TGF-beta, FGR, UNC93B, Cathepsin C, NRAMP1, SEC61 alpha, Plastin, RIPK1, GBP2, C1qa, CXCL16, TXNIP (VDUP1), IL-18BP, Sec61 alpha 1/2, ATP6V0A, Hck, IFITM2, RPB7.0, TREM2, BST2, CD44, p40-phox, Fc gamma RI, IRF8, TGF-beta 1, IRF7, CD4, IFITM3, UFO, p22-phox, C1 inhibitor, C1RL
5	response to cytokine	868	3.316e-13	1.774e-10	27	Factor H, MAPKAPK2, Metallothionein-1H, IFI17, Metallothionein-II, TGF-beta, NRAMP1, Metallothionein-I, SEC61 alpha, TNF-R1, RIPK1, GBP2, CXCL16, IL-18BP, Sec61 alpha 1/2, Hck, IFITM2, BST2, CD44, Fc gamma RI, IRF8, IRF7, IL17BR, IFITM3, UFO, p22-phox, LCKBP1
6	defense response	1798	1.81e-12	8.067e-10	37	Factor H, MAPKAPK2, IFI17, Metallothionein-II, TGF-beta, FGR, UNC93B, NRAMP1, SEC61 alpha, TNF-R1, TCIRG1 (Atp6i), RIPK1, GBP2, C1qa, CXCL16, TXNIP (VDUP1), Heme oxygenase 1, Sec61 alpha 1/2, Connexin 43, ATP6V0A, Hck, IFITM2, RPB7.0, TREM2, BST2, CD44, Fc gamma RI, IRF8, TGF-beta 1, IRF7, CD4, IL17BR, IFITM3, UFO, p22-phox, C1 inhibitor, C1RL
7	response to organic substance	3367	3.12e-12	1.192e-09	51	Factor H, MAPKAPK2, Metallothionein-1H, HSP27, IFI17, Metallothionein-II, PLC-delta, TGF-beta, PLC-delta 1, Cathepsin C, TIMP3, MGST, MLC1, NRAMP1, Metallothionein-I, SEC61 alpha, TNF-R1, CLN2 (Tripeptidyl-peptidase I), TCIRG1 (Atp6i), PBR, PLOD1, RIPK1, GBP2, ATP6V0E, CXCL16, TXNIP (VDUP1), Heme oxygenase 1, GLAST1/EAAT1, IL-18BP, Sec61 alpha 1/2, Connexin 43, ATP6V0A, Hck, SOX2, IFITM2, Calcipr…
8	immune system process	2547	1.166e-11	3.896e-09	43	Factor H, MAPKAPK2, CD276, IFI17, Metallothionein-II, TGF-beta, FGR, UNC93B, Cathepsin C, NRAMP1, Metallothionein-I, SEC61 alpha, Plastin, RIPK1, GBP2, C1qa, CXCL16, TXNIP (VDUP1), Heme oxygenase 1, IL-18BP, Sec61 alpha 1/2, ATP6V0A, Hck, IFITM2, Pleckstrin, RPB7.0, TREM2, BST2, CD44, p40-phox, Fc gamma RI, IRF8, TGF-beta 1, IP3KB, IRF7, LTBR(TNFRSF3), CD4, IFITM3, UFO, p22-phox, C1 inhibitor, LC…
9	response to chemical	5229	1.549e-10	4.603e-08	62	Factor H, MAPKAPK2, Annexin II, Metallothionein-1H, HSP27, IFI17, Metallothionein-II, PLC-delta, TGF-beta, MELC, PLC-delta 1, FTL, Cathepsin C, TIMP3, Metallothionein-IA, MGST, MLC1, NRAMP1, Metallothionein-I, SEC61 alpha, TNF-R1, CMTM6, CLN2 (Tripeptidyl-peptidase I), TCIRG1 (Atp6i), PBR, PLOD1, RIPK1, Rac2, GBP2, ATP6V0E, CXCL16, Metallothionein-1E, TXNIP (VDUP1), Heme oxygenase 1, GLAST1/EAAT1…
10	cellular transition metal ion homeostasis	129	1.876e-10	5.018e-08	11	Metallothionein-1H, Metallothionein-II, FTL, NRAMP1, Metallothionein-I, TCIRG1 (Atp6i), ATP6V0E, Metallothionein-1E, Heme oxygenase 1, ATP6V0A, V-ATPase H subunit
Enrichment by GO Localizations
#	Localizations	Total	p-value	FDR	In Data	Network Objects from Active Data
1	lysosome	496	1.146e-09	1.662e-07	17	RNASET2, NPC2, UNC93B, Cathepsin C, MLC1, Metallothionein-I, NRAMP1, CLN2 (Tripeptidyl-peptidase I), TCIRG1 (Atp6i), SLC15A3, TMBIM1, Connexin 43, Hck, p40-phox, IFITM3, CD68, LAPTm5
2	lytic vacuole	496	1.146e-09	1.662e-07	17	RNASET2, NPC2, UNC93B, Cathepsin C, MLC1, Metallothionein-I, NRAMP1, CLN2 (Tripeptidyl-peptidase I), TCIRG1 (Atp6i), SLC15A3, TMBIM1, Connexin 43, Hck, p40-phox, IFITM3, CD68, LAPTm5
3	vacuole	553	5.844e-09	5.649e-07	17	RNASET2, NPC2, UNC93B, Cathepsin C, MLC1, Metallothionein-I, NRAMP1, CLN2 (Tripeptidyl-peptidase I), TCIRG1 (Atp6i), SLC15A3, TMBIM1, Connexin 43, Hck, p40-phox, IFITM3, CD68, LAPTm5
4	cytoplasmic part	7960	1.797e-07	1.303e-05	70	MAPKAPK2, Annexin II, Metallothionein-1H, MLC1F, TMEM119, RNASET2, LPP3, HSP27, IPPK, Metallothionein-II, PDLIM3, NPC2, FGR, PLC-delta 1, UNC93B, FTL, Cathepsin C, Metallothionein-IA, MGST, MLC1, Stomatin, Metallothionein-I, NRAMP1, SEC61 alpha, TNF-R1, CLN2 (Tripeptidyl-peptidase I), TCIRG1 (Atp6i), Plastin, SLC27A3, PBR, PLOD1, RIPK1, Rac2, GBP2, SLC15A3, SQRDL, Metallothionein-1E, TXNIP (VDUP1…
5	plasma membrane	5346	5.709e-07	3.311e-05	53	Factor H, Annexin II, Phospholemman, CD276, LPP3, HSP27, Siglec-10, IFI17, LRP4, FGR, PLC-delta 1, FR-beta, PARP-14, MLC1, Stomatin, NRAMP1, TNF-R1, TCIRG1 (Atp6i), Plastin, RIPK1, Rac2, GBP2, ATP6V0E, PTTG1IP, CXCL16, Heme oxygenase 1, GLAST1/EAAT1, SLC44A3, Gamma-parvin, Connexin 43, ATP6V0A, PREL1, Hck, IFITM2, Pleckstrin, OCTN2, TREM2, BST2, SLC14A1, CD44, p40-phox, Vimentin, Fc gamma RI, CD4…
6	endosome	710	1.132e-06	4.129e-05	16	Annexin II, UNC93B, MLC1, NRAMP1, TCIRG1 (Atp6i), TMBIM1, Connexin 43, BST2, p40-phox, Fc gamma RI, IRF7, CD4, FGD2, IFITM3, CD68, V-ATPase H subunit
7	phagocytic vesicle	101	1.137e-06	4.129e-05	7	UNC93B, NRAMP1, SEC61 alpha, TCIRG1 (Atp6i), p40-phox, p22-phox, V-ATPase H subunit
8	cell periphery	5459	1.139e-06	4.129e-05	53	Factor H, Annexin II, Phospholemman, CD276, LPP3, HSP27, Siglec-10, IFI17, LRP4, FGR, PLC-delta 1, FR-beta, PARP-14, MLC1, Stomatin, NRAMP1, TNF-R1, TCIRG1 (Atp6i), Plastin, RIPK1, Rac2, GBP2, ATP6V0E, PTTG1IP, CXCL16, Heme oxygenase 1, GLAST1/EAAT1, SLC44A3, Gamma-parvin, Connexin 43, ATP6V0A, PREL1, Hck, IFITM2, Pleckstrin, OCTN2, TREM2, BST2, SLC14A1, CD44, p40-phox, Vimentin, Fc gamma RI, CD4…
9	membrane raft	270	1.838e-06	5.921e-05	10	PLC-delta 1, MLC1, Stomatin, TNF-R1, RIPK1, Heme oxygenase 1, Connexin 43, Hck, BST2, CD4
10	extracellular region part	1494	3.324e-06	9.124e-05	23	Factor H, Annexin II, Lgi4, RNASET2, AEBP1, TIMP3, Stomatin, TNF-R1, CMTM6, PLOD1, GBP2, C1qa, CXCL16, Heme oxygenase 1, GLAST1/EAAT1, IL-18BP, Vimentin, TGF-beta 1, Cmtm3, UFO, Fibulin-1, C1 inhibitor, C1RL
