# Supplementary material for: Decrease of mRNA Editing after Spinal Cord Injury is Caused by Down-regulation of ADAR2 that is Triggered by Inflammatory Response
Source: Sci Rep. 2015 Jul 30;5:12615. doi: 10.1038/srep12615 (PMC4519770; doi:10.1038/srep12615)
Supplement: Supplementary Table 9 [file srep12615-s9.xls]

## Sheet: Sheet1
Supplementary Table 9. Analysis of assosiation between Adarb1 and genome-wide gene expression (RNA-seq). The analysis was performed using the data ontained from both SCI and Control specimens (N=16). Adarb1 expression was measured by qPCR. Expression of 1,694 genes showed a significant correlation with ABCD (FDR ≤ 0.1): 667 genes were positively and 1027 negatively correlated with Adarb1.
Positively Correlated with Adarb1 (N=667)							Negatively Correlated with Adarb1 (N=1027)
tracking_id	cor	pvalue	GeneName	pvalue.BH			tracking_id	cor	pvalue	GeneName	pvalue.BH
Ldlr	0.858824	0	low density lipoprotein receptor	0			Arl11	-0.929412	0	ADP-ribosylation factor-like 11	0
Rph3a	0.864706	0	rabphilin 3A	0			Il13ra1	-0.914706	0	interleukin 13 receptor, alpha 1	0
Aifm3	0.870588	0	apoptosis-inducing factor, mitochondrion-associated 3	0			Plp2	-0.914706	0	proteolipid protein 2 (colonic epithelium-enriched)	0
Mmel1	0.873529	0	membrane metallo-endopeptidase-like 1	0			Dap	-0.911765	0	death-associated protein	0
Sec14l5	0.873529	0	SEC14-like 5 (S. cerevisiae)	0			Wls	-0.905882	0	wntless homolog (Drosophila)	0
Fa2h	0.879412	0	fatty acid 2-hydroxylase	0			Bdh2	-0.9	0	3-hydroxybutyrate dehydrogenase, type 2	0
Bcl2l2	0.888235	0	Bcl2-like 2	0			Lgmn	-0.897059	0	legumain	0
Tmem88b	0.902941	0	transmembrane protein 88B	0			Pion	-0.897059	0	pigeon homolog (Drosophila)	0
Tmprss5	0.905882	0	transmembrane protease, serine 5	0			Acoxl	-0.894118	0	acyl-CoA oxidase-like	0
Mobp	0.908824	0	myelin-associated oligodendrocyte basic protein	0			Lcp1	-0.894118	0	lymphocyte cytosolic protein 1	0
Wnk4	0.908824	0	WNK lysine deficient protein kinase 4	0			Slc16a1	-0.894118	0	solute carrier family 16, member 1 (monocarboxylic acid transporter 1)	0
Pou6f1	0.85	2.01661e-06	POU class 6 homeobox 1	0.000404427			Zbed3	-0.894118	0	zinc finger, BED-type containing 3	0
Sema4d	0.847059	1.02263e-05	sema domain, immunoglobulin domain (Ig), transmembrane domain (TM) and short cytoplasmic domain, (semaphorin) 4D	0.0018951			Chi3l1	-0.891176	0	chitinase 3-like 1 (cartilage glycoprotein-39)	0
Dpy19l1	0.844118	1.93171e-05	dpy-19-like 1 (C. elegans)	0.00328841			Chdh	-0.888235	0	choline dehydrogenase	0
Hrnbp3	0.844118	1.93171e-05	NA	0.00328841			S100a3	-0.888235	0	S100 calcium binding protein A3	0
Hapln2	0.841176	2.93439e-05	hyaluronan and proteoglycan link protein 2	0.00442882			Arsb	-0.885294	0	arylsulfatase B	0
Sstr3	0.841176	2.93439e-05	somatostatin receptor 3	0.00442882			Il10rb	-0.885294	0	interleukin 10 receptor, beta	0
Gpr180	0.838235	4.03638e-05	G protein-coupled receptor 180	0.00568197			Smpdl3a	-0.885294	0	sphingomyelin phosphodiesterase, acid-like 3A	0
Kcna6	0.835294	5.24361e-05	potassium voltage gated channel, shaker related subfamily, member 6	0.00661779			Casp7	-0.882353	0	caspase 7	0
RGD1309821	0.835294	5.24361e-05	similar to KIAA1161 protein	0.00661779			LOC691141	-0.882353	0	hypothetical protein LOC691141	0
Elfn1	0.832353	6.56228e-05	extracellular leucine-rich repeat and fibronectin type III domain containing 1	0.00768574			Timp3	-0.882353	0	TIMP metallopeptidase inhibitor 3	0
Jakmip1	0.832353	6.56228e-05	janus kinase and microtubule interacting protein 1	0.00768574			Gpnmb	-0.879412	0	glycoprotein (transmembrane) nmb	0
Nfatc2	0.832353	6.56228e-05	nuclear factor of activated T-cells, cytoplasmic, calcineurin-dependent 2	0.00768574			Laptm4a	-0.879412	0	lysosomal protein transmembrane 4 alpha	0
Grin1	0.829412	7.99883e-05	glutamate receptor, ionotropic, N-methyl D-aspartate 1	0.00873902			Fancl	-0.873529	0	Fanconi anemia, complementation group L	0
Nfe2l1	0.829412	7.99883e-05	nuclear factor, erythroid derived 2,-like 1	0.00873902			Scpep1	-0.873529	0	serine carboxypeptidase 1	0
Pmepa1	0.826471	9.55995e-05	prostate transmembrane protein, androgen induced 1	0.00985618			Cmtm3	-0.870588	0	CKLF-like MARVEL transmembrane domain containing 3	0
Rab6b	0.826471	9.55995e-05	RAB6B, member RAS oncogene family	0.00985618			Ctsb	-0.870588	0	cathepsin B	0
Wbscr17	0.826471	9.55995e-05	Williams-Beuren syndrome chromosome region 17	0.00985618			Rp2	-0.870588	0	retinitis pigmentosa 2 homolog (human)	0
Entpd5	0.823529	0.000112526	ectonucleoside triphosphate diphosphohydrolase 5	0.0106973			Cfh	-0.867647	0	complement factor H	0
Syt12	0.823529	0.000112526	synaptotagmin XII	0.0106973			Gypc	-0.867647	0	glycophorin C (Gerbich blood group)	0
Acan	0.820588	0.00013084	aggrecan	0.0114018			Itih3	-0.867647	0	inter-alpha trypsin inhibitor, heavy chain 3	0
Angel1	0.820588	0.00013084	angel homolog 1 (Drosophila)	0.0114018			Lpxn	-0.867647	0	leupaxin	0
Chrna4	0.820588	0.00013084	cholinergic receptor, nicotinic, alpha 4 (neuronal)	0.0114018			Mdfic	-0.867647	0	MyoD family inhibitor domain containing	0
Lynx1	0.820588	0.00013084	Ly6/neurotoxin 1	0.0114018			Mgst1	-0.867647	0	microsomal glutathione S-transferase 1	0
Cplx1	0.817647	0.000150617	complexin 1	0.0124578			Rab32	-0.867647	0	RAB32, member RAS oncogene family	0
Fam189b	0.817647	0.000150617	family with sequence similarity 189, member B	0.0124578			Cd86	-0.864706	0	CD86 molecule	0
Kazn	0.817647	0.000150617	kazrin, periplakin interacting protein	0.0124578			Laptm5	-0.864706	0	lysosomal protein transmembrane 5	0
Kcna1	0.817647	0.000150617	potassium voltage-gated channel, shaker-related subfamily, member 1	0.0124578			Lhfp	-0.864706	0	lipoma HMGIC fusion partner	0
Kcnc3	0.817647	0.000150617	potassium voltage gated channel, Shaw-related subfamily, member 3	0.0124578			Rassf6	-0.864706	0	Ras association (RalGDS/AF-6) domain family member 6	0
Mag	0.817647	0.000150617	myelin-associated glycoprotein	0.0124578			Smagp	-0.864706	0	small cell adhesion glycoprotein	0
Bai1	0.814706	0.000171935	brain-specific angiogenesis inhibitor 1	0.013248			Tifa	-0.864706	0	TRAF-interacting protein with forkhead-associated domain	0
Ina	0.814706	0.000171935	internexin neuronal intermediate filament protein, alpha	0.013248			Cnn3	-0.861765	0	calponin 3, acidic	0
Polr3d	0.814706	0.000171935	polymerase (RNA) III (DNA directed) polypeptide D	0.013248			Ctse	-0.861765	0	cathepsin E	0
Atmin	0.811765	0.000194873	ATM interactor	0.0141938			Ssfa2	-0.861765	0	sperm specific antigen 2	0
Dpysl5	0.811765	0.000194873	dihydropyrimidinase-like 5	0.0141938			Anxa2	-0.858824	0	annexin A2	0
Map7d1	0.808824	0.000219517	MAP7 domain containing 1	0.0150879			Ctsc	-0.858824	0	cathepsin C	0
Mras	0.808824	0.000219517	muscle RAS oncogene homolog	0.0150879			Slc39a4	-0.858824	0	solute carrier family 39 (zinc transporter), member 4	0
Epha10	0.805882	0.000245953	EPH receptor A10	0.0160033			Gpx8	-0.855882	0	glutathione peroxidase 8	0
Mast2	0.805882	0.000245953	microtubule associated serine/threonine kinase 2	0.0160033			Lyc2	-0.855882	0	lysozyme C type 2	0
Pdgfa	0.805882	0.000245953	platelet-derived growth factor alpha polypeptide	0.0160033			Serping1	-0.855882	0	serpin peptidase inhibitor, clade G (C1 inhibitor), member 1	0
RGD1559493	0.805882	0.000245953	similar to Hypothetical protein MGC58608	0.0160033			C1r	-0.852941	0	complement component 1, r subcomponent	0
Ss18l1	0.805882	0.000245953	synovial sarcoma translocation gene on chromosome 18-like 1	0.0160033			Mall	-0.852941	0	mal, T-cell differentiation protein-like	0
Atp1a3	0.802941	0.00027427	ATPase, Na+/K+ transporting, alpha 3 polypeptide	0.0168005			Mlc1	-0.852941	0	megalencephalic leukoencephalopathy with subcortical cysts 1	0
Jmjd7	0.802941	0.00027427	jumonji domain containing 7	0.0168005			Oaf	-0.852941	0	OAF homolog (Drosophila)	0
Mbp	0.802941	0.00027427	myelin basic protein	0.0168005			Vcsa1	-0.918025	5.35904e-07	variable coding sequence A1	0.000118873
Wdtc1	0.802941	0.00027427	WD and tetratricopeptide repeats 1	0.0168005			Atp6v0e1	-0.85	2.01661e-06	ATPase, H+ transporting, lysosomal, V0 subunit e1	0.000404427
Clcn6	0.8	0.000304561	chloride channel, voltage-sensitive 6	0.017764			Clecsf6	-0.85	2.01661e-06	NA	0.000404427
Rangap1	0.8	0.000304561	RAN GTPase activating protein 1	0.017764			Creg1	-0.85	2.01661e-06	cellular repressor of E1A-stimulated genes 1	0.000404427
Ywhag	0.8	0.000304561	tyrosine 3-monooxygenase/tryptophan 5-monooxygenase activation protein, gamma polypeptide	0.017764			Emp3	-0.85	2.01661e-06	epithelial membrane protein 3	0.000404427
Rtkn2	0.797059	0.000336923	rhotekin 2	0.018474			Npc2	-0.85	2.01661e-06	Niemann-Pick disease, type C2	0.000404427
Slc2a3	0.797059	0.000336923	solute carrier family 2 (facilitated glucose transporter), member 3	0.018474			S100a4	-0.85	2.01661e-06	S100 calcium-binding protein A4	0.000404427
Abca2	0.794118	0.000371456	ATP-binding cassette, subfamily A (ABC1), member 2	0.0194914			Esrp1	-0.893462	3.13858e-06	epithelial splicing regulatory protein 1	0.00062093
Pus1	0.794118	0.000371456	pseudouridylate synthase 1	0.0194914			Ampd3	-0.847059	1.02263e-05	adenosine monophosphate deaminase 3	0.0018951
Cdc25b	0.791176	0.000408261	cell division cycle 25B	0.0197259			Cd34	-0.847059	1.02263e-05	CD34 molecule	0.0018951
Cend1	0.791176	0.000408261	cell cycle exit and neuronal differentiation 1	0.0197259			Ppap2b	-0.847059	1.02263e-05	phosphatidic acid phosphatase type 2B	0.0018951
Exoc8	0.791176	0.000408261	exocyst complex component 8	0.0197259			Tspo	-0.847059	1.02263e-05	translocator protein	0.0018951
LOC691024	0.791176	0.000408261	NA	0.0197259			Aldh6a1	-0.844118	1.93171e-05	aldehyde dehydrogenase 6 family, member A1	0.00328841
Panx2	0.791176	0.000408261	pannexin 2	0.0197259			Gpr34	-0.844118	1.93171e-05	G protein-coupled receptor 34	0.00328841
Stxbp1	0.791176	0.000408261	syntaxin binding protein 1	0.0197259			Hexa	-0.844118	1.93171e-05	hexosaminidase A	0.00328841
Taok2	0.791176	0.000408261	TAO kinase 2	0.0197259			Nckap1l	-0.844118	1.93171e-05	NCK associated protein 1 like	0.00328841
Vegfa	0.791176	0.000408261	vascular endothelial growth factor A	0.0197259			Tnfsf4	-0.844118	1.93171e-05	tumor necrosis factor (ligand) superfamily, member 4	0.00328841
Adam23	0.788235	0.000447446	ADAM metallopeptidase domain 23	0.0201557			Clic1	-0.841176	2.93439e-05	chloride intracellular channel 1	0.00442882
Kcns3	0.788235	0.000447446	potassium voltage-gated channel, delayed-rectifier, subfamily S, member 3	0.0201557			Clic2	-0.841176	2.93439e-05	chloride intracellular channel 2	0.00442882
Nptx1	0.788235	0.000447446	neuronal pentraxin I	0.0201557			Cp	-0.841176	2.93439e-05	ceruloplasmin (ferroxidase)	0.00442882
Pacsin1	0.788235	0.000447446	protein kinase C and casein kinase substrate in neurons 1	0.0201557			Csf1r	-0.841176	2.93439e-05	colony stimulating factor 1 receptor	0.00442882
Pmel	0.788235	0.000447446	premelanosome protein	0.0201557			Cytip	-0.841176	2.93439e-05	cytohesin 1 interacting protein	0.00442882
Scd1	0.788235	0.000447446	stearoyl-Coenzyme A desaturase 1	0.0201557			Mxra8	-0.841176	2.93439e-05	matrix-remodelling associated 8	0.00442882
Scn1b	0.788235	0.000447446	sodium channel, voltage-gated, type I, beta	0.0201557			Ncf1	-0.841176	2.93439e-05	neutrophil cytosolic factor 1	0.00442882
Sox13	0.788235	0.000447446	SRY (sex determining region Y)-box 13	0.0201557			Ogn	-0.841176	2.93439e-05	osteoglycin	0.00442882
Bace1	0.785294	0.000489119	beta-site APP cleaving enzyme 1	0.0212484			Ucp2	-0.841176	2.93439e-05	uncoupling protein 2 (mitochondrial, proton carrier)	0.00442882
Cttn	0.785294	0.000489119	cortactin	0.0212484			Tfec	-0.849561	3.1115e-05	transcription factor EC	0.00464819
Elavl4	0.785294	0.000489119	ELAV (embryonic lethal, abnormal vision, Drosophila)-like 4	0.0212484			Casp8	-0.838235	4.03638e-05	caspase 8	0.00568197
MAST1	0.785294	0.000489119	microtubule associated serine/threonine kinase 1	0.0212484			Ccdc80	-0.838235	4.03638e-05	coiled-coil domain containing 80	0.00568197
Tmem25	0.785294	0.000489119	transmembrane protein 25	0.0212484			Galm	-0.838235	4.03638e-05	galactose mutarotase (aldose 1-epimerase)	0.00568197
Atp2b2	0.782353	0.000533395	ATPase, Ca++ transporting, plasma membrane 2	0.0221215			Lat2	-0.838235	4.03638e-05	linker for activation of T cells family, member 2	0.00568197
Hsd17b7	0.782353	0.000533395	hydroxysteroid (17-beta) dehydrogenase 7	0.0221215			Sgcg	-0.838235	4.03638e-05	sarcoglycan, gamma (dystrophin-associated glycoprotein)	0.00568197
RGD1559613	0.782353	0.000533395	NA	0.0221215			Chpt1	-0.835294	5.24361e-05	choline phosphotransferase 1	0.00661779
Scrt1	0.782353	0.000533395	scratch homolog 1, zinc finger protein (Drosophila)	0.0221215			Csrp2	-0.835294	5.24361e-05	cysteine and glycine-rich protein 2	0.00661779
Abo2	0.779412	0.00058039	histo-blood group ABO system transferase 2	0.022719			Fgl2	-0.835294	5.24361e-05	fibrinogen-like 2	0.00661779
Ank1	0.779412	0.00058039	ankyrin 1, erythrocytic	0.022719			Klhl6	-0.835294	5.24361e-05	kelch-like family member 6	0.00661779
Hmgcs1	0.779412	0.00058039	3-hydroxy-3-methylglutaryl-CoA synthase 1 (soluble)	0.022719			Map4k1	-0.835294	5.24361e-05	mitogen activated protein kinase kinase kinase kinase 1	0.00661779
LOC100366054	0.779412	0.00058039	Da1-10-like	0.022719			Pgm5	-0.835294	5.24361e-05	phosphoglucomutase 5	0.00661779
Osbp2	0.779412	0.00058039	oxysterol binding protein 2	0.022719			Plcg2	-0.835294	5.24361e-05	phospholipase C, gamma 2	0.00661779
RGD1559747	0.779412	0.00058039	similar to Zinc finger and SCAN domain containing protein 2 (Zinc finger protein 29)	0.022719			Slc1a3	-0.835294	5.24361e-05	solute carrier family 1 (glial high affinity glutamate transporter), member 3	0.00661779
Tmem175	0.779412	0.00058039	transmembrane protein 175	0.022719			Slc2a4	-0.835294	5.24361e-05	solute carrier family 2 (facilitated glucose transporter), member 4	0.00661779
Car7	0.776471	0.000630224	carbonic anhydrase 7	0.0232992			Timp1	-0.835294	5.24361e-05	TIMP metallopeptidase inhibitor 1	0.00661779
Dnm1	0.776471	0.000630224	dynamin 1	0.0232992			Cd63	-0.832353	6.56228e-05	Cd63 molecule	0.00768574
Epb49	0.776471	0.000630224	erythrocyte membrane protein band 4.9 (dematin)	0.0232992			Cmtm6	-0.832353	6.56228e-05	CKLF-like MARVEL transmembrane domain containing 6	0.00768574
Golga2	0.776471	0.000630224	golgin A2	0.0232992			Itgb1	-0.832353	6.56228e-05	integrin, beta 1	0.00768574
Grip2	0.776471	0.000630224	glutamate receptor interacting protein 2	0.0232992			Mmp3	-0.832353	6.56228e-05	matrix metallopeptidase 3	0.00768574
Nyx	0.776471	0.000630224	nyctalopin	0.0232992			Pdpn	-0.832353	6.56228e-05	podoplanin	0.00768574
Pip4k2b	0.776471	0.000630224	phosphatidylinositol-5-phosphate 4-kinase, type II, beta	0.0232992			Snx5	-0.832353	6.56228e-05	sorting nexin 5	0.00768574
Rap1gds1	0.776471	0.000630224	RAP1, GTP-GDP dissociation stimulator 1	0.0232992			Acadl	-0.829412	7.99883e-05	acyl-CoA dehydrogenase, long chain	0.00873902
Slc6a7	0.776471	0.000630224	solute carrier family 6 (neurotransmitter transporter, L-proline), member 7	0.0232992			Eci3	-0.829412	7.99883e-05	enoyl-Coenzyme A delta isomerase 3	0.00873902
Tcte1	0.776471	0.000630224	t-complex-associated testis expressed 1	0.0232992			Msn	-0.829412	7.99883e-05	moesin	0.00873902
Tnk2	0.776471	0.000630224	tyrosine kinase, non-receptor, 2	0.0232992			Olfml3	-0.829412	7.99883e-05	olfactomedin-like 3	0.00873902
Adarb1	0.773529	0.000683022	adenosine deaminase, RNA-specific, B1	0.0239795			Plekhf2	-0.829412	7.99883e-05	pleckstrin homology domain containing, family F (with FYVE domain) member 2	0.00873902
Asb1	0.773529	0.000683022	ankyrin repeat and SOCS box-containing 1	0.0239795			Slc30a5	-0.829412	7.99883e-05	solute carrier family 30 (zinc transporter), member 5	0.00873902
Mfsd7	0.773529	0.000683022	major facilitator superfamily domain containing 7	0.0239795			Tmem176a	-0.829412	7.99883e-05	transmembrane protein 176A	0.00873902
Nat8l	0.773529	0.000683022	N-acetyltransferase 8-like	0.0239795			Clu	-0.826471	9.55995e-05	clusterin	0.00985618
Ncs1	0.773529	0.000683022	neuronal calcium sensor 1	0.0239795			Gsta3	-0.826471	9.55995e-05	glutathione S-transferase A3	0.00985618
Neurl4	0.773529	0.000683022	neuralized homolog 4 (Drosophila)	0.0239795			Prps2	-0.826471	9.55995e-05	phosphoribosyl pyrophosphate synthetase 2	0.00985618
Prkcb	0.773529	0.000683022	protein kinase C, beta	0.0239795			Rgs18	-0.826471	9.55995e-05	regulator of G-protein signaling 18	0.00985618
Unc13a	0.773529	0.000683022	unc-13 homolog A (C. elegans)	0.0239795			Slc37a2	-0.826471	9.55995e-05	solute carrier family 37 (glycerol-3-phosphate transporter), member 2	0.00985618
Unc5a	0.773529	0.000683022	unc-5 homolog A (C. elegans)	0.0239795			C1s	-0.823529	0.000112526	complement component 1, s subcomponent	0.0106973
Dhcr7	0.770588	0.000738912	7-dehydrocholesterol reductase	0.0249831			Erbb2	-0.823529	0.000112526	v-erb-b2 erythroblastic leukemia viral oncogene homolog 2, neuro/glioblastoma derived oncogene homolog (avian)	0.0106973
Inpp5j	0.770588	0.000738912	inositol polyphosphate-5-phosphatase J	0.0249831			Fcgr2a	-0.823529	0.000112526	Fc fragment of IgG, low affinity IIa, receptor	0.0106973
LOC100125385	0.770588	0.000738912	hypothetical protein LOC100125385	0.0249831			Icam1	-0.823529	0.000112526	intercellular adhesion molecule 1	0.0106973
RGD1307461	0.770588	0.000738912	similar to RIKEN cDNA 6430571L13 gene; similar to g20 protein	0.0249831			Lamp2	-0.823529	0.000112526	lysosomal-associated membrane protein 2	0.0106973
Rmrp	0.770588	0.000738912	RNA component of mitochondrial RNA processing endoribonuclease	0.0249831			Lyz2	-0.823529	0.000112526	lysozyme 2	0.0106973
Tnfrsf9	0.770588	0.000738912	tumor necrosis factor receptor superfamily, member 9	0.0249831			Plbd1	-0.823529	0.000112526	phospholipase B domain containing 1	0.0106973
Vwa5b2	0.770588	0.000738912	von Willebrand factor A domain containing 5B2	0.0249831			Plek	-0.823529	0.000112526	pleckstrin	0.0106973
Ypel4	0.770588	0.000738912	yippee-like 4 (Drosophila)	0.0249831			Slc25a24	-0.823529	0.000112526	solute carrier family 25 (mitochondrial carrier, phosphate carrier), member 24	0.0106973
Cdk18	0.767647	0.000798026	cyclin-dependent kinase 18	0.0259049			Slco2b1	-0.823529	0.000112526	solute carrier organic anion transporter family, member 2b1	0.0106973
Mapk12	0.767647	0.000798026	mitogen-activated protein kinase 12	0.0259049			Anxa3	-0.820588	0.00013084	annexin A3	0.0114018
Nmb	0.767647	0.000798026	neuromedin B	0.0259049			Arhgap30	-0.820588	0.00013084	Rho GTPase activating protein 30	0.0114018
Nsf	0.767647	0.000798026	N-ethylmaleimide-sensitive factor	0.0259049			Blnk	-0.820588	0.00013084	B-cell linker	0.0114018
Rasgrf1	0.767647	0.000798026	RAS protein-specific guanine nucleotide-releasing factor 1	0.0259049			Ctss	-0.820588	0.00013084	cathepsin S	0.0114018
RGD1310964	0.767647	0.000798026	NA	0.0259049			Cyp2d5	-0.820588	0.00013084	cytochrome P450, family 2, subfamily d, polypeptide 5	0.0114018
Slc4a3	0.767647	0.000798026	solute carrier family 4 (anion exchanger), member 3	0.0259049			Pabpc1	-0.820588	0.00013084	poly(A) binding protein, cytoplasmic 1	0.0114018
Acat3	0.764706	0.000860499	acetyl-Coenzyme A acetyltransferase 3	0.0266336			Ptgr1	-0.820588	0.00013084	prostaglandin reductase 1	0.0114018
Cmip	0.764706	0.000860499	c-Maf-inducing protein	0.0266336			Slc16a7	-0.820588	0.00013084	solute carrier family 16, member 7 (monocarboxylic acid transporter 2)	0.0114018
Mark1	0.764706	0.000860499	MAP/microtubule affinity-regulating kinase 1	0.0266336			Tmem176b	-0.820588	0.00013084	transmembrane protein 176B	0.0114018
Phactr3	0.764706	0.000860499	phosphatase and actin regulator 3	0.0266336			Twist1	-0.820588	0.00013084	twist basic helix-loop-helix transcription factor 1	0.0114018
Shox2	0.764706	0.000860499	short stature homeobox 2	0.0266336			Itm2b	-0.817647	0.000150617	integral membrane protein 2B	0.0124578
Atcay	0.761765	0.000926472	ataxia, cerebellar, Cayman type	0.027236			Lgals3	-0.817647	0.000150617	lectin, galactoside-binding, soluble, 3	0.0124578
Ccrn4l	0.761765	0.000926472	CCR4 carbon catabolite repression 4-like (S. cerevisiae)	0.027236			Rnaset2	-0.817647	0.000150617	ribonuclease T2	0.0124578
Chpf2	0.761765	0.000926472	chondroitin polymerizing factor 2	0.027236			Samsn1	-0.807947	0.000152924	SAM domain, SH3 domain and nuclear localization signals, 1	0.0125776
Clip3	0.761765	0.000926472	CAP-GLY domain containing linker protein 3	0.027236			Anxa1	-0.814706	0.000171935	annexin A1	0.013248
E2f1	0.761765	0.000926472	E2F transcription factor 1	0.027236			Fas	-0.814706	0.000171935	Fas (TNF receptor superfamily, member 6)	0.013248
Etv4	0.761765	0.000926472	ets variant 4	0.027236			Fcgr2b	-0.814706	0.000171935	Fc fragment of IgG, low affinity IIb, receptor (CD32)	0.013248
Fads6	0.761765	0.000926472	fatty acid desaturase 6	0.027236			Gfra1	-0.814706	0.000171935	GDNF family receptor alpha 1	0.013248
Gls2	0.761765	0.000926472	glutaminase 2 (liver, mitochondrial)	0.027236			Prkcd	-0.814706	0.000171935	protein kinase C, delta	0.013248
Hmgcr	0.761765	0.000926472	3-hydroxy-3-methylglutaryl-CoA reductase	0.027236			Scamp2	-0.814706	0.000171935	secretory carrier membrane protein 2	0.013248
Kcnj9	0.761765	0.000926472	potassium inwardly-rectifying channel, subfamily J, member 9	0.027236			Sdc2	-0.814706	0.000171935	syndecan 2	0.013248
Pptc7	0.761765	0.000926472	PTC7 protein phosphatase homolog (S. cerevisiae)	0.027236			Sspn	-0.814706	0.000171935	sarcospan	0.013248
Rps6kc1	0.761765	0.000926472	ribosomal protein S6 kinase, polypeptide 1	0.027236			Ttk	-0.814706	0.000171935	Ttk protein kinase	0.013248
Srcin1	0.761765	0.000926472	SRC kinase signaling inhibitor 1	0.027236			Btg1	-0.811765	0.000194873	B-cell translocation gene 1, anti-proliferative	0.0141938
Tmem63a	0.761765	0.000926472	transmembrane protein 63a	0.027236			Clec7a	-0.811765	0.000194873	C-type lectin domain family 7, member A	0.0141938
Camk1g	0.758824	0.000996088	calcium/calmodulin-dependent protein kinase IG	0.0284264			Cyth4	-0.811765	0.000194873	cytohesin 4	0.0141938
Josd2	0.758824	0.000996088	Josephin domain containing 2	0.0284264			Myo1f	-0.811765	0.000194873	myosin IF	0.0141938
Pank4	0.758824	0.000996088	pantothenate kinase 4	0.0284264			Slc2a12	-0.811765	0.000194873	solute carrier family 2 (facilitated glucose transporter), member 12	0.0141938
Peo1	0.758824	0.000996088	progressive external ophthalmoplegia 1	0.0284264			Stat1	-0.811765	0.000194873	signal transducer and activator of transcription 1	0.0141938
2014-09-08	0.758824	0.000996088	septin 8	0.0284264			Tlr7	-0.811765	0.000194873	toll-like receptor 7	0.0141938
Sgsm1	0.758824	0.000996088	small G protein signaling modulator 1	0.0284264			Tmem17	-0.811765	0.000194873	transmembrane protein 17	0.0141938
Stambp	0.758824	0.000996088	Stam binding protein	0.0284264			Tpst1	-0.811765	0.000194873	tyrosylprotein sulfotransferase 1	0.0141938
Sv2a	0.758824	0.000996088	synaptic vesicle glycoprotein 2a	0.0284264			Add3	-0.808824	0.000219517	adducin 3 (gamma)	0.0150879
Zdhhc9	0.758824	0.000996088	zinc finger, DHHC-type containing 9	0.0284264			Dusp6	-0.808824	0.000219517	dual specificity phosphatase 6	0.0150879
Aatk	0.755882	0.0010695	apoptosis-associated tyrosine kinase	0.029103			M6pr	-0.808824	0.000219517	mannose-6-phosphate receptor, cation dependent	0.0150879
Ap1b1	0.755882	0.0010695	adaptor-related protein complex 1, beta 1 subunit	0.029103			Med19	-0.808824	0.000219517	mediator complex subunit 19	0.0150879
Dlg4	0.755882	0.0010695	discs, large homolog 4 (Drosophila)	0.029103			Nfe2l2	-0.808824	0.000219517	nuclear factor, erythroid derived 2, like 2	0.0150879
Dynll2	0.755882	0.0010695	dynein light chain LC8-type 2	0.029103			Sash3	-0.808824	0.000219517	SAM and SH3 domain containing 3	0.0150879
Epb41l1	0.755882	0.0010695	erythrocyte membrane protein band 4.1-like 1	0.029103			Tfpi2	-0.808824	0.000219517	tissue factor pathway inhibitor 2	0.0150879
Fdft1	0.755882	0.0010695	farnesyl diphosphate farnesyl transferase 1	0.029103			Tgfb1	-0.808824	0.000219517	transforming growth factor, beta 1	0.0150879
Inha	0.755882	0.0010695	inhibin alpha	0.029103			Tmem43	-0.808824	0.000219517	transmembrane protein 43	0.0150879
Jph3	0.755882	0.0010695	junctophilin 3	0.029103			Tram1	-0.808824	0.000219517	translocation associated membrane protein 1	0.0150879
Mapk11	0.755882	0.0010695	mitogen-activated protein kinase 11	0.029103			Cr1l	-0.805882	0.000245953	complement component (3b/4b) receptor 1-like	0.0160033
Scd	0.755882	0.0010695	stearoyl-CoA desaturase (delta-9-desaturase)	0.029103			Cybb	-0.805882	0.000245953	cytochrome b-245, beta polypeptide	0.0160033
Camkk1	0.752941	0.00114685	calcium/calmodulin-dependent protein kinase kinase 1, alpha	0.0304716			LOC498276	-0.805882	0.000245953	Fc gamma receptor II beta	0.0160033
Dhcr24	0.752941	0.00114685	24-dehydrocholesterol reductase	0.0304716			Pacrg	-0.805882	0.000245953	Park2 co-regulated	0.0160033
Nkiras1	0.752941	0.00114685	NFKB inhibitor interacting Ras-like 1	0.0304716			Pgcp	-0.805882	0.000245953	NA	0.0160033
Caskin1	0.75	0.0012283	CASK interacting protein 1	0.032054			Phyhd1	-0.805882	0.000245953	phytanoyl-CoA dioxygenase domain containing 1	0.0160033
Dffa	0.75	0.0012283	DNA fragmentation factor, alpha subunit	0.032054			Yap1	-0.805882	0.000245953	yes-associated protein 1	0.0160033
Kcnk10	0.75	0.0012283	potassium channel, subfamily K, member 10	0.032054			Apoa5	-0.802941	0.00027427	apolipoprotein A-V	0.0168005
St8sia5	0.75	0.0012283	ST8 alpha-N-acetyl-neuraminide alpha-2,8-sialyltransferase 5	0.032054			Cd48	-0.802941	0.00027427	Cd48 molecule	0.0168005
Slc22a14	0.73142	0.00128237	solute carrier family 22, member 14	0.0323313			Cd9	-0.802941	0.00027427	CD9 molecule	0.0168005
Acsl1	0.747059	0.00131401	acyl-CoA synthetase long-chain family member 1	0.0323313			Ctnna1	-0.802941	0.00027427	catenin (cadherin-associated protein), alpha 1, 102kDa	0.0168005
Bap1	0.747059	0.00131401	BRCA1 associated protein-1 (ubiquitin carboxy-terminal hydrolase)	0.0323313			Eya2	-0.802941	0.00027427	eyes absent homolog 2 (Drosophila)	0.0168005
Becn1	0.747059	0.00131401	beclin 1, autophagy related	0.0323313			Fkbp10	-0.802941	0.00027427	FK506 binding protein 10	0.0168005
Cox19	0.747059	0.00131401	cytochrome c oxidase assembly homolog 19 (S. cerevisiae)	0.0323313			Irf5	-0.802941	0.00027427	interferon regulatory factor 5	0.0168005
Elovl1	0.747059	0.00131401	ELOVL fatty acid elongase 1	0.0323313			Ppic	-0.802941	0.00027427	peptidylprolyl isomerase C	0.0168005
LOC690617	0.747059	0.00131401	hypothetical protein LOC690617	0.0323313			Tgfbr1	-0.802941	0.00027427	transforming growth factor, beta receptor 1	0.0168005
Rnf24	0.747059	0.00131401	ring finger protein 24	0.0323313			Vwa5a	-0.802941	0.00027427	von Willebrand factor A domain containing 5A	0.0168005
Slc32a1	0.747059	0.00131401	solute carrier family 32 (GABA vesicular transporter), member 1	0.0323313			Fcn1	-0.8	0.000304561	ficolin (collagen/fibrinogen domain containing) 1	0.017764
Gnal	0.744118	0.00140415	guanine nucleotide binding protein, alpha stimulating, olfactory type	0.0336444			Mettl9	-0.8	0.000304561	methyltransferase like 9	0.017764
Kcnc1	0.744118	0.00140415	potassium voltage gated channel, Shaw-related subfamily, member 1	0.0336444			Mxi1	-0.8	0.000304561	MAX interactor 1	0.017764
Map3k10	0.744118	0.00140415	mitogen activated protein kinase kinase kinase 10	0.0336444			S100a10	-0.8	0.000304561	S100 calcium binding protein A10	0.017764
Msmo1	0.744118	0.00140415	methylsterol monooxygenase 1	0.0336444			Sec61a1	-0.8	0.000304561	Sec61 alpha 1 subunit (S. cerevisiae)	0.017764
Pcsk6	0.744118	0.00140415	proprotein convertase subtilisin/kexin type 6	0.0336444			Slc44a3	-0.8	0.000304561	solute carrier family 44, member 3	0.017764
Slc5a11	0.744118	0.00140415	solute carrier family 5 (sodium/glucose cotransporter), member 11	0.0336444			Thbs2	-0.8	0.000304561	thrombospondin 2	0.017764
Ankrd61	0.741176	0.00149888	ankyrin repeat domain 61	0.0343405			Tsku	-0.8	0.000304561	tsukushi, small leucine rich proteoglycan	0.017764
Cfp	0.741176	0.00149888	complement factor properdin	0.0343405			Vim	-0.8	0.000304561	vimentin	0.017764
Dear	0.741176	0.00149888	dual endothelin 1, angiotensin II receptor	0.0343405			Atoh8	-0.797059	0.000336923	atonal homolog 8 (Drosophila)	0.018474
Dexi	0.741176	0.00149888	dexamethasone-induced transcript	0.0343405			C2	-0.797059	0.000336923	complement component 2	0.018474
Diras1	0.741176	0.00149888	DIRAS family, GTP-binding RAS-like 1	0.0343405			Ccng1	-0.797059	0.000336923	cyclin G1	0.018474
Fastk	0.741176	0.00149888	Fas-activated serine/threonine kinase	0.0343405			Clp1	-0.797059	0.000336923	cleavage and polyadenylation factor I subunit 1	0.018474
Hapln4	0.741176	0.00149888	hyaluronan and proteoglycan link protein 4	0.0343405			Efemp1	-0.797059	0.000336923	EGF-containing fibulin-like extracellular matrix protein 1	0.018474
Hcn2	0.741176	0.00149888	hyperpolarization activated cyclic nucleotide-gated potassium channel 2	0.0343405			Fkbp9	-0.797059	0.000336923	FK506 binding protein 9	0.018474
Limk1	0.741176	0.00149888	LIM domain kinase 1	0.0343405			Ms4a6b	-0.797059	0.000336923	NA	0.018474
Nelf	0.741176	0.00149888	NA	0.0343405			Nxn	-0.797059	0.000336923	nucleoredoxin	0.018474
Scfd2	0.741176	0.00149888	sec1 family domain containing 2	0.0343405			Ptx3	-0.797059	0.000336923	pentraxin 3, long	0.018474
Shbg	0.741176	0.00149888	sex hormone binding globulin	0.0343405			Serp1	-0.797059	0.000336923	stress-associated endoplasmic reticulum protein 1	0.018474
Syngr1	0.741176	0.00149888	synaptogyrin 1	0.0343405			Tagln2	-0.797059	0.000336923	transgelin 2	0.018474
Tm7sf2	0.741176	0.00149888	transmembrane 7 superfamily member 2	0.0343405			Tlr2	-0.797059	0.000336923	toll-like receptor 2	0.018474
Espn	0.738235	0.00159838	espin	0.0350829			Tpp1	-0.797059	0.000336923	tripeptidyl peptidase I	0.018474
Gjc2	0.738235	0.00159838	gap junction protein, gamma 2	0.0350829			Trem2	-0.797059	0.000336923	triggering receptor expressed on myeloid cells 2	0.018474
Map4k2	0.738235	0.00159838	mitogen activated protein kinase kinase kinase kinase 2	0.0350829			A2m	-0.794118	0.000371456	alpha-2-macroglobulin	0.0194914
Pip4k2a	0.738235	0.00159838	phosphatidylinositol-5-phosphate 4-kinase, type II, alpha	0.0350829			B2m	-0.794118	0.000371456	beta-2 microglobulin	0.0194914
Pou3f3	0.738235	0.00159838	POU class 3 homeobox 3	0.0350829			Folr2	-0.794118	0.000371456	folate receptor 2 (fetal)	0.0194914
Ppp2r2c	0.738235	0.00159838	protein phosphatase 2, regulatory subunit B, gamma	0.0350829			Fzd1	-0.794118	0.000371456	frizzled family receptor 1	0.0194914
Smad9	0.738235	0.00159838	SMAD family member 9	0.0350829			Gngt2	-0.794118	0.000371456	guanine nucleotide binding protein (G protein), gamma transducing activity polypeptide 2	0.0194914
Sptbn2	0.738235	0.00159838	spectrin, beta, non-erythrocytic 2	0.0350829			Hexb	-0.794118	0.000371456	hexosaminidase B	0.0194914
Trim37	0.738235	0.00159838	tripartite motif-containing 37	0.0350829			Rhoh	-0.794118	0.000371456	ras homolog family member H	0.0194914
Zdhhc22	0.738235	0.00159838	zinc finger, DHHC-type containing 22	0.0350829			Slc39a6	-0.794118	0.000371456	solute carrier family 39 (zinc transporter), member 6	0.0194914
Glp2r	0.719647	0.00167256	glucagon-like peptide 2 receptor	0.0358697			Tspan6	-0.794118	0.000371456	tetraspanin 6	0.0194914
Dfnb31	0.735294	0.00170283	deafness, autosomal recessive 31	0.0358697			Ttc7	-0.794118	0.000371456	tetratricopeptide repeat domain 7	0.0194914
Fbxo21	0.735294	0.00170283	F-box protein 21	0.0358697			Abi3	-0.791176	0.000408261	ABI family, member 3	0.0197259
Insig1	0.735294	0.00170283	insulin induced gene 1	0.0358697			Atg12	-0.791176	0.000408261	autophagy related 12	0.0197259
Kcnc2	0.735294	0.00170283	potassium voltage gated channel, Shaw-related subfamily, member 2	0.0358697			Bbox1	-0.791176	0.000408261	butyrobetaine (gamma), 2-oxoglutarate dioxygenase (gamma-butyrobetaine hydroxylase) 1	0.0197259
LOC294154	0.735294	0.00170283	similar to chromosome 6 open reading frame 106 isoform a	0.0358697			Cldn9	-0.791176	0.000408261	claudin 9	0.0197259
Mapk8ip3	0.735294	0.00170283	mitogen-activated protein kinase 8 interacting protein 3	0.0358697			Ctnnb1	-0.791176	0.000408261	catenin (cadherin associated protein), beta 1	0.0197259
Mark4	0.735294	0.00170283	MAP/microtubule affinity-regulating kinase 4	0.0358697			Dennd2d	-0.791176	0.000408261	DENN/MADD domain containing 2D	0.0197259
Sp7	0.735294	0.00170283	Sp7 transcription factor	0.0358697			Fam129b	-0.791176	0.000408261	family with sequence similarity 129, member B	0.0197259
Calcb	0.732353	0.00181241	calcitonin-related polypeptide, beta	0.0374241			Fam46c	-0.791176	0.000408261	family with sequence similarity 46, member C	0.0197259
Dact3	0.732353	0.00181241	dapper, antagonist of beta-catenin, homolog 3 (Xenopus laevis)	0.0374241			Gja1	-0.791176	0.000408261	gap junction protein, alpha 1	0.0197259
Kcnj10	0.732353	0.00181241	potassium inwardly-rectifying channel, subfamily J, member 10	0.0374241			Havcr2	-0.791176	0.000408261	hepatitis A virus cellular receptor 2	0.0197259
LOC500956	0.732353	0.00181241	hypothetical protein LOC500956	0.0374241			Klra1	-0.791176	0.000408261	killer cell lectin-like receptor, subfamily A, member 1	0.0197259
Rnf123	0.732353	0.00181241	ring finger protein 123	0.0374241			Nip7	-0.791176	0.000408261	nuclear import 7 homolog (S. cerevisiae)	0.0197259
Tgfa	0.732353	0.00181241	transforming growth factor alpha	0.0374241			Prph	-0.791176	0.000408261	peripherin	0.0197259
Abcg4	0.729412	0.0019273	ATP-binding cassette, subfamily G (WHITE), member 4	0.0385988			Rin2	-0.791176	0.000408261	Ras and Rab interactor 2	0.0197259
Ciz1	0.729412	0.0019273	CDKN1A interacting zinc finger protein 1	0.0385988			Sp100	-0.791176	0.000408261	SP100 nuclear antigen	0.0197259
Dusp15	0.729412	0.0019273	dual specificity phosphatase 15	0.0385988			Stat6	-0.791176	0.000408261	signal transducer and activator of transcription 6	0.0197259
Erbb3	0.729412	0.0019273	v-erb-b2 erythroblastic leukemia viral oncogene homolog 3 (avian)	0.0385988			Abhd14b	-0.788235	0.000447446	abhydrolase domain containing 14b	0.0201557
Flrt1	0.729412	0.0019273	fibronectin leucine rich transmembrane protein 1	0.0385988			Acss3	-0.788235	0.000447446	acyl-CoA synthetase short-chain family member 3	0.0201557
Irs2	0.729412	0.0019273	insulin receptor substrate 2	0.0385988			Agpat2	-0.788235	0.000447446	1-acylglycerol-3-phosphate O-acyltransferase 2	0.0201557
Rgs7bp	0.729412	0.0019273	regulator of G-protein signaling 7 binding protein	0.0385988			Aldh2	-0.788235	0.000447446	aldehyde dehydrogenase 2 family (mitochondrial)	0.0201557
St6galnac3	0.729412	0.0019273	ST6 (alpha-N-acetyl-neuraminyl-2,3-beta-galactosyl-1,3)-N-acetylgalactosaminide alpha-2,6-sialyltransferase 3	0.0385988			C1qc	-0.788235	0.000447446	complement component 1, q subcomponent, C chain	0.0201557
Ube2j1	0.729412	0.0019273	ubiquitin-conjugating enzyme E2, J1	0.0385988			Cd53	-0.788235	0.000447446	Cd53 molecule	0.0201557
Acss2	0.726471	0.00204771	acyl-CoA synthetase short-chain family member 2	0.0394973			Ctsd	-0.788235	0.000447446	cathepsin D	0.0201557
Ankrd13d	0.726471	0.00204771	ankyrin repeat domain 13 family, member D	0.0394973			Fam65b	-0.788235	0.000447446	family with sequence similarity 65, member B	0.0201557
Cadps	0.726471	0.00204771	Ca++-dependent secretion activator	0.0394973			Gulp1	-0.788235	0.000447446	GULP, engulfment adaptor PTB domain containing 1	0.0201557
Herc3	0.726471	0.00204771	HECT and RLD domain containing E3 ubiquitin protein ligase 3	0.0394973			Jam2	-0.788235	0.000447446	junctional adhesion molecule 2	0.0201557
Hoxa9	0.726471	0.00204771	homeobox A9	0.0394973			Ncf2	-0.788235	0.000447446	neutrophil cytosolic factor 2	0.0201557
Krt25	0.726471	0.00204771	keratin 25	0.0394973			Rbm24	-0.788235	0.000447446	RNA binding motif protein 24	0.0201557
Shisa6	0.726471	0.00204771	shisa homolog 6 (Xenopus laevis)	0.0394973			Slc3a2	-0.788235	0.000447446	solute carrier family 3 (activators of dibasic and neutral amino acid transport), member 2	0.0201557
Slc22a23	0.726471	0.00204771	solute carrier family 22, member 23	0.0394973			Vasp	-0.788235	0.000447446	vasodilator-stimulated phosphoprotein	0.0201557
Slc45a1	0.726471	0.00204771	solute carrier family 45, member 1	0.0394973			Apoe	-0.785294	0.000489119	apolipoprotein E	0.0212484
Spats2	0.726471	0.00204771	spermatogenesis associated, serine-rich 2	0.0394973			Arhgap9	-0.785294	0.000489119	Rho GTPase activating protein 9	0.0212484
Tjap1	0.726471	0.00204771	tight junction associated protein 1	0.0394973			Cxcl16	-0.785294	0.000489119	chemokine (C-X-C motif) ligand 16	0.0212484
Zfp521	0.726471	0.00204771	zinc finger protein 521	0.0394973			Gpr81	-0.785294	0.000489119	G protein-coupled receptor 81	0.0212484
Gcat	0.723529	0.00217382	glycine C-acetyltransferase	0.0406446			Rnase4	-0.785294	0.000489119	ribonuclease, RNase A family 4	0.0212484
LOC498662	0.723529	0.00217382	similar to RIKEN cDNA 2610019F03	0.0406446			Scara5	-0.785294	0.000489119	scavenger receptor class A, member 5 (putative)	0.0212484
Nefl	0.723529	0.00217382	neurofilament, light polypeptide	0.0406446			Spata1	-0.785294	0.000489119	spermatogenesis associated 1	0.0212484
Pcgf1	0.723529	0.00217382	polycomb group ring finger 1	0.0406446			Dok1	-0.782353	0.000533395	docking protein 1	0.0221215
Spryd3	0.723529	0.00217382	SPRY domain containing 3	0.0406446			Hps3	-0.782353	0.000533395	Hermansky-Pudlak syndrome 3 homolog (human)	0.0221215
Tmem151b	0.723529	0.00217382	transmembrane protein 151B	0.0406446			Hs2st1	-0.782353	0.000533395	heparan sulfate 2-O-sulfotransferase 1	0.0221215
Ugt8	0.723529	0.00217382	UDP glycosyltransferase 8	0.0406446			Nat1	-0.782353	0.000533395	N-acetyltransferase 1	0.0221215
Krt16	0.706402	0.0022217	keratin 16	0.0414868			Plin2	-0.782353	0.000533395	perilipin 2	0.0221215
Clcn2	0.720588	0.00230584	chloride channel, voltage-sensitive 2	0.0416759			Ppp1r18	-0.782353	0.000533395	protein phosphatase 1, regulatory subunit 18	0.0221215
Cnnm2	0.720588	0.00230584	cyclin M2	0.0416759			Pygl	-0.782353	0.000533395	phosphorylase, glycogen, liver	0.0221215
Dbn1	0.720588	0.00230584	drebrin 1	0.0416759			Rab3d	-0.782353	0.000533395	RAB3D, member RAS oncogene family	0.0221215
Hist1h1t	0.720588	0.00230584	histone cluster 1, H1t	0.0416759			RGD1565785	-0.782353	0.000533395	similar to chromosome X open reading frame 21	0.0221215
Ighmbp2	0.720588	0.00230584	immunoglobulin mu binding protein 2	0.0416759			Rhpn2	-0.782353	0.000533395	rhophilin, Rho GTPase binding protein 2	0.0221215
Pcyt2	0.720588	0.00230584	phosphate cytidylyltransferase 2, ethanolamine	0.0416759			Slc44a2	-0.782353	0.000533395	solute carrier family 44, member 2	0.0221215
Scn4b	0.720588	0.00230584	sodium channel, voltage-gated, type IV, beta	0.0416759			Sulf1	-0.782353	0.000533395	sulfatase 1	0.0221215
Slc6a9	0.720588	0.00230584	solute carrier family 6 (neurotransmitter transporter, glycine), member 9	0.0416759			Tyrp1	-0.76555	0.000547105	tyrosinase-related protein 1	0.022626
Smarca4	0.720588	0.00230584	SWI/SNF related, matrix associated, actin dependent regulator of chromatin, subfamily a, member 4	0.0416759			Asgr1	-0.779412	0.00058039	asialoglycoprotein receptor 1	0.022719
Sprn	0.720588	0.00230584	shadow of prion protein homolog (zebrafish)	0.0416759			Ccng2	-0.779412	0.00058039	cyclin G2	0.022719
Ube2ql1	0.720588	0.00230584	ubiquitin-conjugating enzyme E2Q family-like 1	0.0416759			Cd180	-0.779412	0.00058039	CD180 molecule	0.022719
Unc5b	0.720588	0.00230584	unc-5 homolog B (C. elegans)	0.0416759			Cd2	-0.779412	0.00058039	Cd2 molecule	0.022719
Vars2	0.720588	0.00230584	valyl-tRNA synthetase 2, mitochondrial	0.0416759			Cd5	-0.779412	0.00058039	Cd5 molecule	0.022719
Vps33b	0.720588	0.00230584	vacuolar protein sorting 33 homolog B (yeast)	0.0416759			Cib1	-0.779412	0.00058039	calcium and integrin binding 1 (calmyrin)	0.022719
Zfyve28	0.720588	0.00230584	zinc finger, FYVE domain containing 28	0.0416759			Cndp1	-0.779412	0.00058039	carnosine dipeptidase 1 (metallopeptidase M20 family)	0.022719
Ccdc64	0.717647	0.00244397	coiled-coil domain containing 64	0.0432646			Emilin1	-0.779412	0.00058039	elastin microfibril interfacer 1	0.022719
Elmo1	0.717647	0.00244397	engulfment and cell motility 1	0.0432646			Maob	-0.779412	0.00058039	monoamine oxidase B	0.022719
Fibcd1	0.717647	0.00244397	fibrinogen C domain containing 1	0.0432646			Pdgfc	-0.779412	0.00058039	platelet derived growth factor C	0.022719
Gjb1	0.717647	0.00244397	gap junction protein, beta 1	0.0432646			Plac8	-0.779412	0.00058039	placenta-specific 8	0.022719
Sec1	0.717647	0.00244397	secretory blood group 1	0.0432646			Rab31	-0.779412	0.00058039	RAB31, member RAS oncogene family	0.022719
Smyd2	0.717647	0.00244397	SET and MYND domain containing 2	0.0432646			Was	-0.779412	0.00058039	Wiskott-Aldrich syndrome homolog (human)	0.022719
Srebf2	0.717647	0.00244397	sterol regulatory element binding transcription factor 2	0.0432646			A3galt2	-0.776471	0.000630224	alpha 1,3-galactosyltransferase 2	0.0232992
Adcy3	0.714706	0.00258843	adenylate cyclase 3	0.0447399			Cmklr1	-0.776471	0.000630224	chemokine-like receptor 1	0.0232992
Hs6st1	0.714706	0.00258843	heparan sulfate 6-O-sulfotransferase 1	0.0447399			Cyp7b1	-0.776471	0.000630224	cytochrome P450, family 7, subfamily b, polypeptide 1	0.0232992
Kcnk4	0.714706	0.00258843	potassium channel, subfamily K, member 4	0.0447399			Eif4ebp1	-0.776471	0.000630224	eukaryotic translation initiation factor 4E binding protein 1	0.0232992
Kcnn1	0.714706	0.00258843	potassium intermediate/small conductance calcium-activated channel, subfamily N, member 1	0.0447399			Itga4	-0.776471	0.000630224	integrin, alpha 4	0.0232992
Myadml2	0.714706	0.00258843	myeloid-associated differentiation marker-like 2	0.0447399			Mrc2	-0.776471	0.000630224	mannose receptor, C type 2	0.0232992
Oaz3	0.714706	0.00258843	ornithine decarboxylase antizyme 3	0.0447399			Prelp	-0.776471	0.000630224	proline/arginine-rich end leucine-rich repeat protein	0.0232992
RGD1304884	0.714706	0.00258843	similar to RIKEN cDNA 6430548M08	0.0447399			Ptpn6	-0.776471	0.000630224	protein tyrosine phosphatase, non-receptor type 6	0.0232992
Snph	0.714706	0.00258843	syntaphilin	0.0447399			Rgs10	-0.776471	0.000630224	regulator of G-protein signaling 10	0.0232992
Thrsp	0.714706	0.00258843	thyroid hormone responsive	0.0447399			Sox2	-0.776471	0.000630224	SRY (sex determining region Y)-box 2	0.0232992
Abhd1	0.711765	0.00273943	abhydrolase domain containing 1	0.0459923			Trim55	-0.776471	0.000630224	tripartite motif-containing 55	0.0232992
Arhgef19	0.711765	0.00273943	Rho guanine nucleotide exchange factor (GEF) 19	0.0459923			Clic6	-0.773529	0.000683022	chloride intracellular channel 6	0.0239795
Dlgap3	0.711765	0.00273943	discs, large (Drosophila) homolog-associated protein 3	0.0459923			Ctsh	-0.773529	0.000683022	cathepsin H	0.0239795
Kdm4d	0.711765	0.00273943	lysine (K)-specific demethylase 4D	0.0459923			Cyfip1	-0.773529	0.000683022	cytoplasmic FMR1 interacting protein 1	0.0239795
LOC688613	0.711765	0.00273943	hypothetical protein LOC688613	0.0459923			Dpp4	-0.773529	0.000683022	dipeptidylpeptidase 4	0.0239795
Map6	0.711765	0.00273943	microtubule-associated protein 6	0.0459923			Erap1	-0.773529	0.000683022	endoplasmic reticulum aminopeptidase 1	0.0239795
Usp54	0.711765	0.00273943	ubiquitin specific peptidase 54	0.0459923			Fgd2	-0.773529	0.000683022	FYVE, RhoGEF and PH domain containing 2	0.0239795
Zfp57	0.711765	0.00273943	zinc finger protein 57	0.0459923			Gnai3	-0.773529	0.000683022	guanine nucleotide binding protein (G protein), alpha inhibiting activity polypeptide 3	0.0239795
Ampd2	0.708824	0.0028972	adenosine monophosphate deaminase 2	0.047444			Hbegf	-0.773529	0.000683022	heparin-binding EGF-like growth factor	0.0239795
Cacng2	0.708824	0.0028972	calcium channel, voltage-dependent, gamma subunit 2	0.047444			Itgb7	-0.773529	0.000683022	integrin, beta 7	0.0239795
Cdh6	0.708824	0.0028972	cadherin 6	0.047444			Pgm2	-0.773529	0.000683022	phosphoglucomutase 2	0.0239795
Clstn1	0.708824	0.0028972	calsyntenin 1	0.047444			Skap2	-0.773529	0.000683022	src kinase associated phosphoprotein 2	0.0239795
Cyp51	0.708824	0.0028972	cytochrome P450, family 51	0.047444			Traf3ip3	-0.773529	0.000683022	TRAF3 interacting protein 3	0.0239795
Dtnb	0.708824	0.0028972	dystrobrevin, beta	0.047444			Arhgap10	-0.770588	0.000738912	Rho GTPase activating protein 10	0.0249831
Entpd3	0.708824	0.0028972	ectonucleoside triphosphate diphosphohydrolase 3	0.047444			Elk3	-0.770588	0.000738912	ELK3, member of ETS oncogene family	0.0249831
Gng8	0.708824	0.0028972	guanine nucleotide binding protein (G protein), gamma 8	0.047444			Ly86	-0.770588	0.000738912	lymphocyte antigen 86	0.0249831
Nmt2	0.708824	0.0028972	N-myristoyltransferase 2	0.047444			Slc22a25	-0.770588	0.000738912	solute carrier family 22, member 25	0.0249831
Wbp2	0.708824	0.0028972	WW domain binding protein 2	0.047444			Stxbp2	-0.770588	0.000738912	syntaxin binding protein 2	0.0249831
B4galnt1	0.705882	0.00306195	beta-1,4-N-acetyl-galactosaminyl transferase 1	0.0488843			Suclg2	-0.770588	0.000738912	succinate-CoA ligase, GDP-forming, beta subunit	0.0249831
Cacna2d2	0.705882	0.00306195	calcium channel, voltage-dependent, alpha 2/delta subunit 2	0.0488843			Usp53	-0.770588	0.000738912	ubiquitin specific peptidase 53	0.0249831
Cdh13	0.705882	0.00306195	cadherin 13	0.0488843			Samd3	-0.75498	0.000722454	sterile alpha motif domain containing 3	0.0249831
Kcnh2	0.705882	0.00306195	potassium voltage-gated channel, subfamily H (eag-related), member 2	0.0488843			Acad11	-0.767647	0.000798026	acyl-CoA dehydrogenase family, member 11	0.0259049
P2rx6	0.705882	0.00306195	purinergic receptor P2X, ligand-gated ion channel, 6	0.0488843			Aebp1	-0.767647	0.000798026	AE binding protein 1	0.0259049
Ppp1r12c	0.705882	0.00306195	protein phosphatase 1, regulatory subunit 12C	0.0488843			C1qa	-0.767647	0.000798026	complement component 1, q subcomponent, A chain	0.0259049
Sema7a	0.705882	0.00306195	semaphorin 7A, GPI membrane anchor	0.0488843			Cbfb	-0.767647	0.000798026	core-binding factor, beta subunit	0.0259049
Sez6l2	0.705882	0.00306195	seizure related 6 homolog (mouse)-like 2	0.0488843			Crabp2	-0.767647	0.000798026	cellular retinoic acid binding protein 2	0.0259049
Atp13a2	0.702941	0.00323392	ATPase type 13A2	0.0503665			Hmgn1	-0.767647	0.000798026	high-mobility group nucleosome binding domain 1	0.0259049
Fam89a	0.702941	0.00323392	family with sequence similarity 89, member A	0.0503665			Hopx	-0.767647	0.000798026	HOP homeobox	0.0259049
Gtf3c1	0.702941	0.00323392	general transcription factor IIIC, polypeptide 1, alpha	0.0503665			Hspb1	-0.767647	0.000798026	heat shock protein 1	0.0259049
Kctd9	0.702941	0.00323392	potassium channel tetramerisation domain containing 9	0.0503665			Pm20d2	-0.767647	0.000798026	peptidase M20 domain containing 2	0.0259049
Lpin1	0.702941	0.00323392	lipin 1	0.0503665			Twsg1	-0.767647	0.000798026	twisted gastrulation homolog 1 (Drosophila)	0.0259049
Ndst4	0.702941	0.00323392	N-deacetylase/N-sulfotransferase (heparan glucosaminyl) 4	0.0503665			Vil1	-0.767647	0.000798026	villin 1	0.0259049
Nipa1	0.702941	0.00323392	non imprinted in Prader-Willi/Angelman syndrome 1	0.0503665			Axl	-0.764706	0.000860499	Axl receptor tyrosine kinase	0.0266336
Pkd2l1	0.702941	0.00323392	polycystic kidney disease 2-like 1	0.0503665			C1rl	-0.764706	0.000860499	complement component 1, r subcomponent-like	0.0266336
Sgsm3	0.702941	0.00323392	small G protein signaling modulator 3	0.0503665			Ccdc69	-0.764706	0.000860499	coiled-coil domain containing 69	0.0266336
Vldlr	0.702941	0.00323392	very low density lipoprotein receptor	0.0503665			Cd38	-0.764706	0.000860499	CD38 molecule	0.0266336
Depdc5	0.7	0.00341334	DEP domain containing 5	0.0514637			Cyp27a1	-0.764706	0.000860499	cytochrome P450, family 27, subfamily a, polypeptide 1	0.0266336
Eml1	0.7	0.00341334	echinoderm microtubule associated protein like 1	0.0514637			Fcer1g	-0.764706	0.000860499	Fc fragment of IgE, high affinity I, receptor for; gamma polypeptide	0.0266336
Git1	0.7	0.00341334	G protein-coupled receptor kinase interacting ArfGAP 1	0.0514637			Fhl3	-0.764706	0.000860499	four and a half LIM domains 3	0.0266336
Hcrtr1	0.7	0.00341334	hypocretin (orexin) receptor 1	0.0514637			Gbp2	-0.764706	0.000860499	guanylate binding protein 2, interferon-inducible	0.0266336
Nmnat1	0.7	0.00341334	nicotinamide nucleotide adenylyltransferase 1	0.0514637			Hcls1	-0.764706	0.000860499	hematopoietic cell specific Lyn substrate 1	0.0266336
Pde4a	0.7	0.00341334	phosphodiesterase 4A, cAMP-specific	0.0514637			Il33	-0.764706	0.000860499	interleukin 33	0.0266336
Pex5l	0.7	0.00341334	peroxisomal biogenesis factor 5-like	0.0514637			2014-03-01	-0.764706	0.000860499	mitochondrial amidoxime reducing component 1	0.0266336
RGD1359378	0.7	0.00341334	NA	0.0514637			Pltp	-0.764706	0.000860499	phospholipid transfer protein	0.0266336
Tmem130	0.7	0.00341334	transmembrane protein 130	0.0514637			Rai2	-0.764706	0.000860499	retinoic acid induced 2	0.0266336
Zbtb17	0.7	0.00341334	zinc finger and BTB domain containing 17	0.0514637			Sav1	-0.764706	0.000860499	salvador homolog 1 (Drosophila)	0.0266336
Nags	0.684369	0.0034524	N-acetylglutamate synthase	0.0519991			Scnn1a	-0.764706	0.000860499	sodium channel, nonvoltage-gated 1 alpha	0.0266336
Agpat4	0.697059	0.00360046	1-acylglycerol-3-phosphate O-acyltransferase 4 (lysophosphatidic acid acyltransferase, delta)	0.0526581			Tbxas1	-0.764706	0.000860499	thromboxane A synthase 1, platelet	0.0266336
Atp1b1	0.697059	0.00360046	ATPase, Na+/K+ transporting, beta 1 polypeptide	0.0526581			Ccl4	-0.749266	0.000834977	chemokine (C-C motif) ligand 4	0.0266336
Calca	0.697059	0.00360046	calcitonin-related polypeptide alpha	0.0526581			Ccdc125	-0.761765	0.000926472	coiled-coil domain containing 125	0.027236
Dbndd2	0.697059	0.00360046	dysbindin (dystrobrevin binding protein 1) domain containing 2	0.0526581			Cntf	-0.761765	0.000926472	ciliary neurotrophic factor	0.027236
Eno2	0.697059	0.00360046	enolase 2, gamma, neuronal	0.0526581			Dnase2a	-0.761765	0.000926472	NA	0.027236
Fermt2	0.697059	0.00360046	fermitin family member 2	0.0526581			Ifi44	-0.761765	0.000926472	interferon-induced protein 44	0.027236
Mdga1	0.697059	0.00360046	MAM domain containing glycosylphosphatidylinositol anchor 1	0.0526581			Itgal	-0.761765	0.000926472	integrin, alpha L	0.027236
Nprl3	0.697059	0.00360046	nitrogen permease regulator-like 3 (S. cerevisiae)	0.0526581			Mmp19	-0.761765	0.000926472	matrix metallopeptidase 19	0.027236
Optc	0.697059	0.00360046	opticin	0.0526581			Naaa	-0.761765	0.000926472	N-acylethanolamine acid amidase	0.027236
Phospho1	0.697059	0.00360046	phosphatase, orphan 1	0.0526581			Psme1	-0.761765	0.000926472	proteasome (prosome, macropain) activator subunit 1	0.027236
Slc17a6	0.697059	0.00360046	solute carrier family 17 (sodium-dependent inorganic phosphate cotransporter), member 6	0.0526581			Rpe	-0.761765	0.000926472	ribulose-5-phosphate-3-epimerase	0.027236
Slc24a4	0.697059	0.00360046	solute carrier family 24 (sodium/potassium/calcium exchanger), member 4	0.0526581			Sqrdl	-0.761765	0.000926472	sulfide quinone reductase-like (yeast)	0.027236
Smap2	0.697059	0.00360046	small ArfGAP2	0.0526581			Clec2d2	-0.745921	0.000907251	C-type lectin domain family 2 member D2	0.027236
Wrnip1	0.697059	0.00360046	Werner helicase interacting protein 1	0.0526581			Fmod	-0.758824	0.000996088	fibromodulin	0.0284264
Camkk2	0.694118	0.00379552	calcium/calmodulin-dependent protein kinase kinase 2, beta	0.0536873			Plau	-0.758824	0.000996088	plasminogen activator, urokinase	0.0284264
Egfl6	0.694118	0.00379552	EGF-like-domain, multiple 6	0.0536873			Slc12a4	-0.758824	0.000996088	solute carrier family 12 (potassium/chloride transporters), member 4	0.0284264
Fgf9	0.694118	0.00379552	fibroblast growth factor 9	0.0536873			Tlr1	-0.758824	0.000996088	toll-like receptor 1	0.0284264
Gpr45	0.694118	0.00379552	G protein-coupled receptor 45	0.0536873			Tmed2	-0.758824	0.000996088	transmembrane emp24 domain trafficking protein 2	0.0284264
Grik4	0.694118	0.00379552	glutamate receptor, ionotropic, kainate 4	0.0536873			Ugt1a8	-0.758824	0.000996088	UDP glycosyltransferase 1 family, polypeptide A8	0.0284264
Hcn3	0.694118	0.00379552	hyperpolarization-activated cyclic nucleotide-gated potassium channel 3	0.0536873			Btk	-0.755882	0.0010695	Bruton agammaglobulinemia tyrosine kinase	0.029103
Kcnab2	0.694118	0.00379552	potassium voltage-gated channel, shaker-related subfamily, beta member 2	0.0536873			Cd37	-0.755882	0.0010695	CD37 molecule	0.029103
Lrrc27	0.694118	0.00379552	leucine rich repeat containing 27	0.0536873			Cd4	-0.755882	0.0010695	Cd4 molecule	0.029103
Ndrg3	0.694118	0.00379552	N-myc downstream regulated gene 3	0.0536873			Dctd	-0.755882	0.0010695	dCMP deaminase	0.029103
Olig1	0.694118	0.00379552	oligodendrocyte transcription factor 1	0.0536873			Dhrs3	-0.755882	0.0010695	dehydrogenase/reductase (SDR family) member 3	0.029103
Plp1	0.694118	0.00379552	proteolipid protein 1	0.0536873			Fabp7	-0.755882	0.0010695	fatty acid binding protein 7, brain	0.029103
RGD1307443	0.694118	0.00379552	similar to mKIAA0319 protein	0.0536873			Ftl	-0.755882	0.0010695	ferritin, light polypeptide	0.029103
RGD1311678	0.694118	0.00379552	NA	0.0536873			G3bp1	-0.755882	0.0010695	GTPase activating protein (SH3 domain) binding protein 1	0.029103
RGD1560884	0.694118	0.00379552	similar to myosin tail domain-containing protein	0.0536873			Itgam	-0.755882	0.0010695	integrin, alpha M	0.029103
Srd5a1	0.694118	0.00379552	steroid-5-alpha-reductase, alpha polypeptide 1 (3-oxo-5 alpha-steroid delta 4-dehydrogenase alpha 1)	0.0536873			LOC691543	-0.755882	0.0010695	NA	0.029103
Syt7	0.694118	0.00379552	synaptotagmin VII	0.0536873			Ptprc	-0.755882	0.0010695	protein tyrosine phosphatase, receptor type, C	0.029103
Adam11	0.691176	0.00399877	ADAM metallopeptidase domain 11	0.0550724			Slfn2	-0.755882	0.0010695	schlafen 2	0.029103
Apc2	0.691176	0.00399877	adenomatosis polyposis coli 2	0.0550724			Tmem123	-0.755882	0.0010695	transmembrane protein 123	0.029103
Grin2d	0.691176	0.00399877	glutamate receptor, ionotropic, N-methyl D-aspartate 2D	0.0550724			Ugt1a7c	-0.755882	0.0010695	UDP glucuronosyltransferase 1 family, polypeptide A7C	0.029103
Mvd	0.691176	0.00399877	mevalonate (diphospho) decarboxylase	0.0550724			Snai3	-0.740381	0.00103817	snail homolog 3 (Drosophila)	0.029103
Usp49	0.691176	0.00399877	ubiquitin specific peptidase 49	0.0550724			Havcr1	-0.738952	0.00107432	hepatitis A virus cellular receptor 1	0.0291801
Bcas3	0.688235	0.00421047	breast carcinoma amplified sequence 3	0.0567077			LOC681325	-0.737396	0.00111488	hypothetical protein LOC681325	0.0302257
Bola3	0.688235	0.00421047	bolA homolog 3 (E. coli)	0.0567077			Alpk3	-0.752941	0.00114685	alpha-kinase 3	0.0304716
Crebl2	0.688235	0.00421047	cAMP responsive element binding protein-like 2	0.0567077			Apbb1ip	-0.752941	0.00114685	amyloid beta (A4) precursor protein-binding, family B, member 1 interacting protein	0.0304716
Gabbr1	0.688235	0.00421047	gamma-aminobutyric acid (GABA) B receptor 1	0.0567077			Cxadrl1	-0.752941	0.00114685	coxsackie virus and adenovirus receptor-like 1	0.0304716
Kcnj12	0.688235	0.00421047	potassium inwardly-rectifying channel, subfamily J, member 12	0.0567077			Gstk1	-0.752941	0.00114685	glutathione S-transferase kappa 1	0.0304716
Kif3c	0.688235	0.00421047	kinesin family member 3C	0.0567077			Gusb	-0.752941	0.00114685	glucuronidase, beta	0.0304716
Mir153	0.688235	0.00421047	microRNA mir-153	0.0567077			Ifi47	-0.752941	0.00114685	interferon gamma inducible protein 47	0.0304716
Pkp1	0.688235	0.00421047	plakophilin 1	0.0567077			Mvp	-0.752941	0.00114685	major vault protein	0.0304716
RGD1564419	0.688235	0.00421047	similar to hypothetical gene supported by BC025338	0.0567077			Tmem119	-0.752941	0.00114685	transmembrane protein 119	0.0304716
Rnf8	0.688235	0.00421047	ring finger protein 8, E3 ubiquitin protein ligase	0.0567077			Aif1	-0.75	0.0012283	allograft inflammatory factor 1	0.032054
Tmem229b	0.688235	0.00421047	transmembrane protein 229B	0.0567077			Fam108c1	-0.75	0.0012283	family with sequence similarity 108, member C1	0.032054
Aacs	0.685294	0.00443088	acetoacetyl-CoA synthetase	0.0580215			Fxyd3	-0.75	0.0012283	FXYD domain-containing ion transport regulator 3	0.032054
Akr1e2	0.685294	0.00443088	aldo-keto reductase family 1, member E2	0.0580215			Nek6	-0.75	0.0012283	NIMA-related kinase 6	0.032054
Cdk16	0.685294	0.00443088	cyclin-dependent kinase 16	0.0580215			Tec	-0.75	0.0012283	tec protein tyrosine kinase	0.032054
Gpr137	0.685294	0.00443088	G protein-coupled receptor 137	0.0580215			Tyrobp	-0.75	0.0012283	Tyro protein tyrosine kinase binding protein	0.032054
Grin3b	0.685294	0.00443088	glutamate receptor, ionotropic, N-methyl-D-aspartate 3B	0.0580215			Casp4	-0.747059	0.00131401	caspase 4, apoptosis-related cysteine peptidase	0.0323313
Kcnj11	0.685294	0.00443088	potassium inwardly rectifying channel, subfamily J, member 11	0.0580215			Cd74	-0.747059	0.00131401	Cd74 molecule, major histocompatibility complex, class II invariant chain	0.0323313
Olfm2	0.685294	0.00443088	olfactomedin 2	0.0580215			Cyba	-0.747059	0.00131401	cytochrome b-245, alpha polypeptide	0.0323313
Pla2g3	0.685294	0.00443088	phospholipase A2, group III	0.0580215			Cyp4v3	-0.747059	0.00131401	cytochrome P450, family 4, subfamily v, polypeptide 3	0.0323313
Ptprn2	0.685294	0.00443088	protein tyrosine phosphatase, receptor type, N polypeptide 2	0.0580215			Fxyd1	-0.747059	0.00131401	FXYD domain-containing ion transport regulator 1	0.0323313
Rffl	0.685294	0.00443088	ring finger and FYVE-like domain containing E3 ubiquitin protein ligase	0.0580215			Gsta5	-0.747059	0.00131401	glutathione S-transferase Yc2 subunit	0.0323313
Slc7a10	0.685294	0.00443088	solute carrier family 7 (neutral amino acid transporter light chain, asc system), member 10	0.0580215			Gsta5	-0.747059	0.00131401	glutathione S-transferase alpha 5	0.0323313
Slc9a1	0.685294	0.00443088	solute carrier family 9, subfamily A (NHE1, cation proton antiporter 1), member 1	0.0580215			Il1rl1	-0.747059	0.00131401	interleukin 1 receptor-like 1	0.0323313
Tril	0.685294	0.00443088	TLR4 interactor with leucine-rich repeats	0.0580215			Lipa	-0.747059	0.00131401	lipase A, lysosomal acid, cholesterol esterase	0.0323313
Mir99b	0.668731	0.00462054	microRNA mir-99b	0.0596383			Loxl3	-0.747059	0.00131401	lysyl oxidase-like 3	0.0323313
Acly	0.682353	0.00466026	ATP citrate lyase	0.0596383			Lpar6	-0.747059	0.00131401	lysophosphatidic acid receptor 6	0.0323313
Afg3l2	0.682353	0.00466026	AFG3 ATPase family member 3-like 2 (S. cerevisiae)	0.0596383			Mical1	-0.747059	0.00131401	microtubule associated monoxygenase, calponin and LIM domain containing 1	0.0323313
Csdc2	0.682353	0.00466026	cold shock domain containing C2, RNA binding	0.0596383			Mpeg1	-0.747059	0.00131401	macrophage expressed 1	0.0323313
Galnt6	0.682353	0.00466026	UDP-N-acetyl-alpha-D-galactosamine:polypeptide N-acetylgalactosaminyltransferase 6 (GalNAc-T6)	0.0596383			Nipal2	-0.747059	0.00131401	NIPA-like domain containing 2	0.0323313
Gng7	0.682353	0.00466026	guanine nucleotide binding protein (G protein), gamma 7	0.0596383			Npl	-0.747059	0.00131401	N-acetylneuraminate pyruvate lyase	0.0323313
Hoxa10	0.682353	0.00466026	NA	0.0596383			Prkd3	-0.747059	0.00131401	protein kinase D3	0.0323313
Pcsk2	0.682353	0.00466026	proprotein convertase subtilisin/kexin type 2	0.0596383			Prrx2	-0.747059	0.00131401	paired related homeobox 2	0.0323313
RGD1562533	0.682353	0.00466026	similar to mKIAA0774 protein	0.0596383			Slc30a7	-0.747059	0.00131401	solute carrier family 30 (zinc transporter), member 7	0.0323313
Smtnl2	0.682353	0.00466026	smoothelin-like 2	0.0596383			Soat1	-0.747059	0.00131401	sterol O-acyltransferase 1	0.0323313
Stau2	0.682353	0.00466026	staufen, RNA binding protein, homolog 2 (Drosophila)	0.0596383			Thnsl2	-0.747059	0.00131401	threonine synthase-like 2 (S. cerevisiae)	0.0323313
Amigo1	0.679412	0.00489889	adhesion molecule with Ig like domain 1	0.0612466			Ugt1a1	-0.747059	0.00131401	UDP glucuronosyltransferase 1 family, polypeptide A1	0.0323313
Calcr	0.679412	0.00489889	calcitonin receptor	0.0612466			Ugt1a2	-0.747059	0.00131401	UDP glucuronosyltransferase 1 family, polypeptide A2	0.0323313
Clstn2	0.679412	0.00489889	calsyntenin 2	0.0612466			Ugt1a3	-0.747059	0.00131401	UDP glycosyltransferase 1 family, polypeptide A3	0.0323313
Fam57b	0.679412	0.00489889	family with sequence similarity 57, member B	0.0612466			Ugt1a9	-0.747059	0.00131401	UDP glucuronosyltransferase 1 family, polypeptide A9	0.0323313
Gga3	0.679412	0.00489889	golgi associated, gamma adaptin ear containing, ARF binding protein 3	0.0612466			Unc93b1	-0.747059	0.00131401	unc-93 homolog B1 (C. elegans)	0.0323313
Grb7	0.679412	0.00489889	growth factor receptor bound protein 7	0.0612466			Col6a2	-0.744118	0.00140415	collagen, type VI, alpha 2	0.0336444
Hoxa6	0.679412	0.00489889	homeobox A6	0.0612466			Fbln1	-0.744118	0.00140415	fibulin 1	0.0336444
Lipe	0.679412	0.00489889	lipase, hormone sensitive	0.0612466			Ifitm1	-0.744118	0.00140415	interferon induced transmembrane protein 1	0.0336444
LOC689926	0.679412	0.00489889	NA	0.0612466			Ppp2r5a	-0.744118	0.00140415	protein phosphatase 2, regulatory subunit B', alpha	0.0336444
Mcf2l	0.679412	0.00489889	MCF.2 cell line derived transforming sequence-like	0.0612466			Pter	-0.744118	0.00140415	phosphotriesterase related	0.0336444
Zer1	0.679412	0.00489889	zyg-11 related, cell cycle regulator	0.0612466			Rgs14	-0.744118	0.00140415	regulator of G-protein signaling 14	0.0336444
App	0.676471	0.00514705	amyloid beta (A4) precursor protein	0.0632685			RT1-A2	-0.744118	0.00140415	RT1 class Ia, locus A2	0.0336444
Art3	0.676471	0.00514705	ADP-ribosyltransferase 3	0.0632685			Slc7a7	-0.744118	0.00140415	solute carrier family 7 (amino acid transporter light chain, y+L system), member 7	0.0336444
Brsk1	0.676471	0.00514705	BR serine/threonine kinase 1	0.0632685			Tubb6	-0.744118	0.00140415	tubulin, beta 6 class V	0.0336444
Noc2l	0.676471	0.00514705	nucleolar complex associated 2 homolog (S. cerevisiae)	0.0632685			Uts2	-0.744118	0.00140415	urotensin 2	0.0336444
Plekhb1	0.676471	0.00514705	pleckstrin homology domain containing, family B (evectins) member 1	0.0632685			Arpc5	-0.741176	0.00149888	actin related protein 2/3 complex, subunit 5	0.0343405
RGD1304731	0.676471	0.00514705	NA	0.0632685			Bin2	-0.741176	0.00149888	bridging integrator 2	0.0343405
Tacc2	0.676471	0.00514705	transforming, acidic coiled-coil containing protein 2	0.0632685			Col23a1	-0.741176	0.00149888	collagen, type XXIII, alpha 1	0.0343405
Zfp238	0.676471	0.00514705	zinc finger protein 238	0.0632685			Ebpl	-0.741176	0.00149888	emopamil binding protein-like	0.0343405
Cbx6	0.673529	0.00540501	chromobox homolog 6	0.0652882			Gng10	-0.741176	0.00149888	guanine nucleotide binding protein (G protein), gamma 10	0.0343405
Grm3	0.673529	0.00540501	glutamate receptor, metabotropic 3	0.0652882			Irf1	-0.741176	0.00149888	interferon regulatory factor 1	0.0343405
Mapk6	0.673529	0.00540501	mitogen-activated protein kinase 6	0.0652882			Ncf4	-0.741176	0.00149888	neutrophil cytosolic factor 4	0.0343405
Rbpjl	0.673529	0.00540501	recombination signal binding protein for immunoglobulin kappa J region-like	0.0652882			Phkg1	-0.741176	0.00149888	phosphorylase kinase, gamma 1	0.0343405
Sc5dl	0.673529	0.00540501	sterol-C5-desaturase (ERG3 delta-5-desaturase homolog, S. cerevisiae)-like	0.0652882			Pqlc3	-0.741176	0.00149888	PQ loop repeat containing 3	0.0343405
Sec14l2	0.673529	0.00540501	SEC14-like 2 (S. cerevisiae)	0.0652882			RT1-Da	-0.741176	0.00149888	RT1 class II, locus Da	0.0343405
Trim67	0.673529	0.00540501	tripartite motif-containing 67	0.0652882			Sft2d2	-0.741176	0.00149888	SFT2 domain containing 2	0.0343405
Ehd3	0.670588	0.00567306	EH-domain containing 3	0.0670327			Slc7a11	-0.741176	0.00149888	solute carrier family 7 (anionic amino acid transporter light chain, xc- system), member 11	0.0343405
Faim	0.670588	0.00567306	Fas apoptotic inhibitory molecule	0.0670327			Tmem168	-0.741176	0.00149888	transmembrane protein 168	0.0343405
Fam82a2	0.670588	0.00567306	NA	0.0670327			Ube2c	-0.741176	0.00149888	ubiquitin-conjugating enzyme E2C	0.0343405
Fbxo44	0.670588	0.00567306	F-box protein 44	0.0670327			Aspg	-0.738235	0.00159838	asparaginase homolog (S. cerevisiae)	0.0350829
Fbxo9	0.670588	0.00567306	f-box protein 9	0.0670327			Cd68	-0.738235	0.00159838	Cd68 molecule	0.0350829
Olfm1	0.670588	0.00567306	olfactomedin 1	0.0670327			Fam84a	-0.738235	0.00159838	family with sequence similarity 84, member A	0.0350829
Ptpn5	0.670588	0.00567306	protein tyrosine phosphatase, non-receptor type 5	0.0670327			Fxyd5	-0.738235	0.00159838	FXYD domain-containing ion transport regulator 5	0.0350829
2014-09-03	0.670588	0.00567306	septin 3	0.0670327			Hrsp12	-0.738235	0.00159838	heat-responsive protein 12	0.0350829
Sfxn3	0.670588	0.00567306	sideroflexin 3	0.0670327			Ifi30	-0.738235	0.00159838	interferon gamma inducible protein 30	0.0350829
Bpifb1	0.655323	0.0058571	BPI fold containing family B, member 1	0.0686602			Irf8	-0.738235	0.00159838	interferon regulatory factor 8	0.0350829
Arhgef9	0.667647	0.00595149	Cdc42 guanine nucleotide exchange factor (GEF) 9	0.0686602			Lcn2	-0.738235	0.00159838	lipocalin 2	0.0350829
Begain	0.667647	0.00595149	brain-enriched guanylate kinase-associated	0.0686602			Lrrk1	-0.738235	0.00159838	leucine-rich repeat kinase 1	0.0350829
Dctn1	0.667647	0.00595149	dynactin 1	0.0686602			Mefv	-0.738235	0.00159838	Mediterranean fever	0.0350829
Ddit3	0.667647	0.00595149	DNA-damage inducible transcript 3	0.0686602			Pdlim3	-0.738235	0.00159838	PDZ and LIM domain 3	0.0350829
Epn3	0.667647	0.00595149	epsin 3	0.0686602			Rac2	-0.738235	0.00159838	ras-related C3 botulinum toxin substrate 2 (rho family, small GTP binding protein Rac2)	0.0350829
Fbxw5	0.667647	0.00595149	F-box and WD repeat domain containing 5	0.0686602			Stom	-0.738235	0.00159838	stomatin	0.0350829
Gatm	0.667647	0.00595149	glycine amidinotransferase (L-arginine:glycine amidinotransferase)	0.0686602			Tnfrsf1a	-0.738235	0.00159838	tumor necrosis factor receptor superfamily, member 1a	0.0350829
RGD1311946	0.667647	0.00595149	similar to RIKEN cDNA 1810055G02	0.0686602			Ugt1a5	-0.738235	0.00159838	UDP glucuronosyltransferase 1 family, polypeptide A5	0.0350829
Shank1	0.667647	0.00595149	SH3 and multiple ankyrin repeat domains 1	0.0686602			Ugt1a6	-0.738235	0.00159838	UDP glucuronosyltransferase 1 family, polypeptide A6	0.0350829
Vac14	0.667647	0.00595149	Vac14 homolog (S. cerevisiae)	0.0686602			Usp1	-0.738235	0.00159838	ubiquitin specific peptidase 1	0.0350829
Atp6v1g2	0.664706	0.00624061	ATPase, H+ transporting, lysosomal V1 subunit G2	0.0707688			Vcsa2	-0.722571	0.00156769	variable coding sequence A2	0.0350829
Ckmt1b	0.664706	0.00624061	creatine kinase, mitochondrial 1B	0.0707688			Ang1	-0.735294	0.00170283	angiogenin, ribonuclease A family, member 1	0.0358697
Eif1b	0.664706	0.00624061	eukaryotic translation initiation factor 1B	0.0707688			Bcat2	-0.735294	0.00170283	branched chain amino acid transaminase 2, mitochondrial	0.0358697
Fam116b	0.664706	0.00624061	NA	0.0707688			Cd6	-0.735294	0.00170283	Cd6 molecule	0.0358697
Hip1r	0.664706	0.00624061	huntingtin interacting protein 1 related	0.0707688			Cyp2d1	-0.735294	0.00170283	cytochrome P450, family 2, subfamily d, polypeptide 1	0.0358697
Mfsd2a	0.664706	0.00624061	major facilitator superfamily domain containing 2A	0.0707688			Efhc1	-0.735294	0.00170283	EF-hand domain (C-terminal) containing 1	0.0358697
Plvap	0.664706	0.00624061	plasmalemma vesicle associated protein	0.0707688			Hck	-0.735294	0.00170283	hemopoietic cell kinase	0.0358697
Tacr3	0.664706	0.00624061	tachykinin receptor 3	0.0707688			Il16	-0.735294	0.00170283	interleukin 16	0.0358697
Btbd10	0.661765	0.00654071	BTB (POZ) domain containing 10	0.07332			Itpkb	-0.735294	0.00170283	inositol-trisphosphate 3-kinase B	0.0358697
Cdr2	0.661765	0.00654071	cerebellar degeneration-related 2	0.07332			Lrrc8e	-0.735294	0.00170283	leucine rich repeat containing 8 family, member E	0.0358697
Dnajc16	0.661765	0.00654071	DnaJ (Hsp40) homolog, subfamily C, member 16	0.07332			Mfap5	-0.735294	0.00170283	microfibrillar associated protein 5	0.0358697
RGD1563072	0.661765	0.00654071	similar to hypothetical protein FLJ38984	0.07332			Mina	-0.735294	0.00170283	myc induced nuclear antigen	0.0358697
Sqle	0.661765	0.00654071	squalene epoxidase	0.07332			Mk1	-0.735294	0.00170283	Mk1 protein	0.0358697
Tbkbp1	0.661765	0.00654071	TBK1 binding protein 1	0.07332			Pycard	-0.735294	0.00170283	PYD and CARD domain containing	0.0358697
Top3b	0.661765	0.00654071	topoisomerase (DNA) III beta	0.07332			Rnd3	-0.735294	0.00170283	Rho family GTPase 3	0.0358697
Wdr83	0.661765	0.00654071	WD repeat domain 83	0.07332			Rt1.aa	-0.735294	0.00170283	MHC class I RT1.Aa alpha-chain	0.0358697
Smtnl1	0.647172	0.00672929	smoothelin-like 1	0.0753187			Slamf9	-0.735294	0.00170283	SLAM family member 9	0.0358697
Agpat3	0.658824	0.0068521	1-acylglycerol-3-phosphate O-acyltransferase 3	0.0755728			Spi1	-0.735294	0.00170283	spleen focus forming virus (SFFV) proviral integration oncogene spi1	0.0358697
Cox8b	0.658824	0.0068521	cytochrome c oxidase, subunit VIIIb	0.0755728			Sult5a1	-0.735294	0.00170283	sulfotransferase family 5A, member 1	0.0358697
Ggt7	0.658824	0.0068521	gamma-glutamyltransferase 7	0.0755728			Sumf1	-0.735294	0.00170283	sulfatase modifying factor 1	0.0358697
Kcnt1	0.658824	0.0068521	potassium channel, subfamily T, member 1	0.0755728			C1qb	-0.732353	0.00181241	complement component 1, q subcomponent, B chain	0.0374241
LOC246295	0.658824	0.0068521	NA	0.0755728			Clcc1	-0.732353	0.00181241	chloride channel CLIC-like 1	0.0374241
Pde8b	0.658824	0.0068521	phosphodiesterase 8B	0.0755728			Ifngr1	-0.732353	0.00181241	interferon gamma receptor 1	0.0374241
Rgs9	0.658824	0.0068521	regulator of G-protein signaling 9	0.0755728			Kcnn4	-0.732353	0.00181241	potassium intermediate/small conductance calcium-activated channel, subfamily N, member 4	0.0374241
Tecpr1	0.658824	0.0068521	tectonin beta-propeller repeat containing 1	0.0755728			Pawr	-0.732353	0.00181241	PRKC, apoptosis, WT1, regulator	0.0374241
Ttll1	0.658824	0.0068521	tubulin tyrosine ligase-like family, member 1	0.0755728			Rassf4	-0.732353	0.00181241	Ras association (RalGDS/AF-6) domain family member 4	0.0374241
Cacng7	0.655882	0.0071751	calcium channel, voltage-dependent, gamma subunit 7	0.0770113			Slc15a2	-0.732353	0.00181241	solute carrier family 15 (H+/peptide transporter), member 2	0.0374241
Cdadc1	0.655882	0.0071751	cytidine and dCMP deaminase domain containing 1	0.0770113			Stbd1	-0.732353	0.00181241	starch binding domain 1	0.0374241
Chmp7	0.655882	0.0071751	charged multivesicular body protein 7	0.0770113			Ak3	-0.729412	0.0019273	adenylate kinase 3	0.0385988
Ing1	0.655882	0.0071751	inhibitor of growth family, member 1	0.0770113			Cav2	-0.729412	0.0019273	caveolin 2	0.0385988
Lgi3	0.655882	0.0071751	leucine-rich repeat LGI family, member 3	0.0770113			Cflar	-0.729412	0.0019273	CASP8 and FADD-like apoptosis regulator	0.0385988
Lrrc52	0.655882	0.0071751	leucine rich repeat containing 52	0.0770113			Cox6a2	-0.729412	0.0019273	cytochrome c oxidase subunit VIa polypeptide 2	0.0385988
Nsdhl	0.655882	0.0071751	NAD(P) dependent steroid dehydrogenase-like	0.0770113			Hist1h4b	-0.729412	0.0019273	histone cluster 1, H4b	0.0385988
Ogdhl	0.655882	0.0071751	oxoglutarate dehydrogenase-like	0.0770113			Lyn	-0.729412	0.0019273	v-yes-1 Yamaguchi sarcoma viral related oncogene homolog	0.0385988
Qrfpr	0.655882	0.0071751	pyroglutamylated RFamide peptide receptor	0.0770113			Mdk	-0.729412	0.0019273	midkine	0.0385988
RGD1306151	0.655882	0.0071751	similar to hypothetical protein DKFZp761D0211	0.0770113			Nln	-0.729412	0.0019273	neurolysin (metallopeptidase M3 family)	0.0385988
Tesk2	0.655882	0.0071751	testis-specific kinase 2	0.0770113			Nusap1	-0.729412	0.0019273	nucleolar and spindle associated protein 1	0.0385988
Tmem151a	0.655882	0.0071751	transmembrane protein 151A	0.0770113			Rbbp4	-0.729412	0.0019273	retinoblastoma binding protein 4	0.0385988
Tyro3	0.655882	0.0071751	TYRO3 protein tyrosine kinase	0.0770113			Slc2a9	-0.729412	0.0019273	solute carrier family 2 (facilitated glucose transporter), member 9	0.0385988
Uap1	0.655882	0.0071751	UDP-N-acteylglucosamine pyrophosphorylase 1	0.0770113			Tapbpl	-0.729412	0.0019273	TAP binding protein-like	0.0385988
Abcb9	0.652941	0.00751001	ATP-binding cassette, subfamily B (MDR/TAP), member 9	0.0781426			Olr1637	-0.714211	0.0018827	olfactory receptor 1637	0.0385988
Ankrd34b	0.652941	0.00751001	ankyrin repeat domain 34B	0.0781426			Adcy4	-0.726471	0.00204771	adenylate cyclase 4	0.0394973
Chac1	0.652941	0.00751001	ChaC, cation transport regulator homolog 1 (E. coli)	0.0781426			Atf5	-0.726471	0.00204771	activating transcription factor 5	0.0394973
Chga	0.652941	0.00751001	chromogranin A (parathyroid secretory protein 1)	0.0781426			Bst2	-0.726471	0.00204771	bone marrow stromal cell antigen 2	0.0394973
Clvs2	0.652941	0.00751001	clavesin 2	0.0781426			Epsti1	-0.726471	0.00204771	epithelial stromal interaction 1 (breast)	0.0394973
Cyp26a1	0.652941	0.00751001	cytochrome P450, family 26, subfamily a, polypeptide 1	0.0781426			Grxcr1	-0.726471	0.00204771	glutaredoxin, cysteine rich 1	0.0394973
Fam83b	0.652941	0.00751001	family with sequence similarity 83, member B	0.0781426			Leprot	-0.726471	0.00204771	leptin receptor overlapping transcript	0.0394973
Fchsd1	0.652941	0.00751001	FCH and double SH3 domains 1	0.0781426			Parp3	-0.726471	0.00204771	poly (ADP-ribose) polymerase family, member 3	0.0394973
Gfod1	0.652941	0.00751001	glucose-fructose oxidoreductase domain containing 1	0.0781426			Ppp1r1a	-0.726471	0.00204771	protein phosphatase 1, regulatory (inhibitor) subunit 1A	0.0394973
Gnaz	0.652941	0.00751001	guanine nucleotide binding protein (G protein), alpha z polypeptide	0.0781426			Rassf9	-0.726471	0.00204771	Ras association (RalGDS/AF-6) domain family (N-terminal) member 9	0.0394973
Kcmf1	0.652941	0.00751001	potassium channel modulatory factor 1	0.0781426			Rps4x	-0.726471	0.00204771	ribosomal protein S4, X-linked	0.0394973
Klc1	0.652941	0.00751001	kinesin light chain 1	0.0781426			RT1-CE5	-0.726471	0.00204771	RT1 class I, locus CE5	0.0394973
Mettl7a	0.652941	0.00751001	methyltransferase like 7A	0.0781426			Slc15a3	-0.726471	0.00204771	solute carrier family 15, member 3	0.0394973
Mum1	0.652941	0.00751001	melanoma associated antigen (mutated) 1	0.0781426			Snx18	-0.726471	0.00204771	sorting nexin 18	0.0394973
Ppm1e	0.652941	0.00751001	protein phosphatase, Mg2+/Mn2+ dependent, 1E	0.0781426			Stag1	-0.726471	0.00204771	stromal antigen 1	0.0394973
Rab15	0.652941	0.00751001	RAB15, member RAS oncogene family	0.0781426			Tgif1	-0.726471	0.00204771	TGFB-induced factor homeobox 1	0.0394973
RGD1310348	0.652941	0.00751001	NA	0.0781426			Zfp36l1	-0.726471	0.00204771	zinc finger protein 36, C3H type-like 1	0.0394973
RGD1311186	0.652941	0.00751001	NA	0.0781426			Bmpr1a	-0.723529	0.00217382	bone morphogenetic protein receptor, type IA	0.0406446
Rnf112	0.652941	0.00751001	ring finger protein 112	0.0781426			Cd164	-0.723529	0.00217382	CD164 molecule, sialomucin	0.0406446
Stard5	0.652941	0.00751001	StAR-related lipid transfer (START) domain containing 5	0.0781426			Cd84	-0.723529	0.00217382	CD84 molecule	0.0406446
Atp9b	0.65	0.00785718	ATPase, class II, type 9B	0.0801038			Cd8a	-0.723529	0.00217382	CD8a molecule	0.0406446
Dhx30	0.65	0.00785718	DEAH (Asp-Glu-Ala-His) box polypeptide 30	0.0801038			Csgalnact2	-0.723529	0.00217382	chondroitin sulfate N-acetylgalactosaminyltransferase 2	0.0406446
Fam163b	0.65	0.00785718	family with sequence similarity 163, member B	0.0801038			Gfap	-0.723529	0.00217382	glial fibrillary acidic protein	0.0406446
Gpt	0.65	0.00785718	glutamic-pyruvate transaminase (alanine aminotransferase)	0.0801038			Igsf1	-0.723529	0.00217382	immunoglobulin superfamily, member 1	0.0406446
LOC361016	0.65	0.00785718	similar to RIKEN cDNA 4933406L09	0.0801038			Ikzf1	-0.723529	0.00217382	IKAROS family zinc finger 1	0.0406446
MGC114464	0.65	0.00785718	similar to expressed sequence AI836003	0.0801038			Itk	-0.723529	0.00217382	IL2-inducible T-cell kinase	0.0406446
Mog	0.65	0.00785718	myelin oligodendrocyte glycoprotein	0.0801038			Lhfpl2	-0.723529	0.00217382	lipoma HMGIC fusion partner-like 2	0.0406446
Necap1	0.65	0.00785718	NECAP endocytosis associated 1	0.0801038			Ly96	-0.723529	0.00217382	lymphocyte antigen 96	0.0406446
Slc8a3	0.65	0.00785718	solute carrier family 8 (sodium/calcium exchanger), member 3	0.0801038			Mapre1	-0.723529	0.00217382	microtubule-associated protein, RP/EB family, member 1	0.0406446
St8sia1	0.65	0.00785718	ST8 alpha-N-acetyl-neuraminide alpha-2,8-sialyltransferase 1	0.0801038			Pdlim2	-0.723529	0.00217382	PDZ and LIM domain 2	0.0406446
Tbc1d9b	0.65	0.00785718	TBC1 domain family, member 9B (with GRAM domain)	0.0801038			Prok1	-0.723529	0.00217382	prokineticin 1	0.0406446
Tmem132e	0.65	0.00785718	transmembrane protein 132E	0.0801038			Slc2a5	-0.723529	0.00217382	solute carrier family 2 (facilitated glucose/fructose transporter), member 5	0.0406446
Tmem196	0.65	0.00785718	transmembrane protein 196	0.0801038			Spint2	-0.723529	0.00217382	serine peptidase inhibitor, Kunitz type, 2	0.0406446
Tnfrsf21	0.65	0.00785718	tumor necrosis factor receptor superfamily, member 21	0.0801038			Tacc3	-0.723529	0.00217382	transforming, acidic coiled-coil containing protein 3	0.0406446
Ubfd1	0.65	0.00785718	ubiquitin family domain containing 1	0.0801038			Arpc1b	-0.720588	0.00230584	actin related protein 2/3 complex, subunit 1B	0.0416759
Brd9	0.647059	0.00821691	bromodomain containing 9	0.0823943			Chsy1	-0.720588	0.00230584	chondroitin sulfate synthase 1	0.0416759
Calb2	0.647059	0.00821691	calbindin 2	0.0823943			Doc2g	-0.720588	0.00230584	double C2, gamma	0.0416759
Cdh15	0.647059	0.00821691	cadherin 15	0.0823943			Emg1	-0.720588	0.00230584	EMG1 nucleolar protein homolog (S. cerevisiae)	0.0416759
Cntnap4	0.647059	0.00821691	contactin associated protein-like 4	0.0823943			Fam105a	-0.720588	0.00230584	family with sequence similarity 105, member A	0.0416759
Mier2	0.647059	0.00821691	mesoderm induction early response 1, family member 2	0.0823943			Gpm6a	-0.720588	0.00230584	glycoprotein m6a	0.0416759
Papss2	0.647059	0.00821691	3'-phosphoadenosine 5'-phosphosulfate synthase 2	0.0823943			Lcat	-0.720588	0.00230584	lecithin cholesterol acyltransferase	0.0416759
Ptpn23	0.647059	0.00821691	protein tyrosine phosphatase, non-receptor type 23	0.0823943			Mboat1	-0.720588	0.00230584	membrane bound O-acyltransferase domain containing 1	0.0416759
Qdpr	0.647059	0.00821691	quinoid dihydropteridine reductase	0.0823943			Mucdhl	-0.720588	0.00230584	NA	0.0416759
S1pr5	0.647059	0.00821691	sphingosine-1-phosphate receptor 5	0.0823943			Pttg1ip	-0.720588	0.00230584	pituitary tumor-transforming 1 interacting protein	0.0416759
Tmem132b	0.647059	0.00821691	transmembrane protein 132B	0.0823943			Aox3l1	-0.705018	0.00228664	NA	0.0416759
Tom1l2	0.647059	0.00821691	target of myb1-like 2 (chicken)	0.0823943			Csgalnact1	-0.717647	0.00244397	chondroitin sulfate N-acetylgalactosaminyltransferase 1	0.0432646
Phox2a	0.634221	0.00832466	paired-like homeobox 2a	0.0834175			Ddx58	-0.717647	0.00244397	DEAD (Asp-Glu-Ala-Asp) box polypeptide 58	0.0432646
Alb	0.644118	0.00858956	albumin	0.0847951			F10	-0.717647	0.00244397	coagulation factor X	0.0432646
Ccr10	0.644118	0.00858956	chemokine (C-C motif) receptor 10	0.0847951			Hhex	-0.717647	0.00244397	hematopoietically expressed homeobox	0.0432646
Jph4	0.644118	0.00858956	junctophilin 4	0.0847951			Mt2A	-0.717647	0.00244397	metallothionein 2A	0.0432646
LOC500331	0.644118	0.00858956	similar to osteoclast inhibitory lectin	0.0847951			Pld4	-0.717647	0.00244397	phospholipase D family, member 4	0.0432646
Lpcat4	0.644118	0.00858956	lysophosphatidylcholine acyltransferase 4	0.0847951			Sema3b	-0.717647	0.00244397	sema domain, immunoglobulin domain (Ig), short basic domain, secreted, (semaphorin) 3B	0.0432646
Pde4b	0.644118	0.00858956	phosphodiesterase 4B, cAMP specific	0.0847951			Slc14a1	-0.717647	0.00244397	solute carrier family 14 (urea transporter), member 1	0.0432646
Rell2	0.644118	0.00858956	RELT-like 2	0.0847951			Sp110	-0.717647	0.00244397	SP110 nuclear body protein	0.0432646
RGD1309036	0.644118	0.00858956	hypothetical LOC292874	0.0847951			Tax1bp3	-0.717647	0.00244397	Tax1 (human T-cell leukemia virus type I) binding protein 3	0.0432646
RGD1309873	0.644118	0.00858956	NA	0.0847951			Apobec1	-0.714706	0.00258843	apolipoprotein B mRNA editing enzyme, catalytic polypeptide 1	0.0447399
RGD1560220	0.644118	0.00858956	similar to homolog of yeast TIM14 isoform c	0.0847951			Emp1	-0.714706	0.00258843	epithelial membrane protein 1	0.0447399
RGD1563349	0.644118	0.00858956	similar to RIKEN cDNA 9330182L06	0.0847951			Irs3	-0.714706	0.00258843	insulin receptor substrate 3	0.0447399
Spag4	0.644118	0.00858956	sperm associated antigen 4	0.0847951			Ltbr	-0.714706	0.00258843	lymphotoxin beta receptor (TNFR superfamily, member 3)	0.0447399
Tomm40b	0.644118	0.00858956	NA	0.0847951			Naprt1	-0.714706	0.00258843	nicotinate phosphoribosyltransferase domain containing 1	0.0447399
Adrbk1	0.641176	0.00897545	adrenergic, beta, receptor kinase 1	0.0867903			Nlrp3	-0.714706	0.00258843	NLR family, pyrin domain containing 3	0.0447399
Arhgef25	0.641176	0.00897545	Rho guanine nucleotide exchange factor (GEF) 25	0.0867903			RT1-T24-1	-0.714706	0.00258843	RT1 class I, locus T24, gene 1	0.0447399
Dleu7	0.641176	0.00897545	deleted in lymphocytic leukemia, 7	0.0867903			Scara3	-0.714706	0.00258843	scavenger receptor class A, member 3	0.0447399
Enpep	0.641176	0.00897545	glutamyl aminopeptidase	0.0867903			Sla	-0.714706	0.00258843	src-like adaptor	0.0447399
Entpd4	0.641176	0.00897545	ectonucleoside triphosphate diphosphohydrolase 4	0.0867903			Tifab	-0.714706	0.00258843	TRAF-interacting protein with forkhead-associated domain, family member B	0.0447399
Fxr2	0.641176	0.00897545	fragile X mental retardation, autosomal homolog 2	0.0867903			Tmem68	-0.714706	0.00258843	transmembrane protein 68	0.0447399
Gpr137c	0.641176	0.00897545	G protein-coupled receptor 137C	0.0867903			Clec4a3	-0.711765	0.00273943	C-type lectin domain family 4, member A3	0.0459923
Mrm1	0.641176	0.00897545	mitochondrial rRNA methyltransferase 1 homolog (S. cerevisiae)	0.0867903			Ctsl1	-0.711765	0.00273943	cathepsin L1	0.0459923
Nckipsd	0.641176	0.00897545	NCK interacting protein with SH3 domain	0.0867903			Flna	-0.711765	0.00273943	filamin A, alpha	0.0459923
Neto1	0.641176	0.00897545	neuropilin (NRP) and tolloid (TLL)-like 1	0.0867903			Hmha1	-0.711765	0.00273943	histocompatibility (minor) HA-1	0.0459923
Nlgn2	0.641176	0.00897545	neuroligin 2	0.0867903			Lasp1	-0.711765	0.00273943	LIM and SH3 protein 1	0.0459923
RGD1565883	0.641176	0.00897545	NA	0.0867903			Limd2	-0.711765	0.00273943	LIM domain containing 2	0.0459923
Trhr	0.641176	0.00897545	thyrotropin releasing hormone receptor	0.0867903			Lst1	-0.711765	0.00273943	leukocyte specific transcript 1	0.0459923
Vasn	0.641176	0.00897545	vasorin	0.0867903			Mlph	-0.711765	0.00273943	melanophilin	0.0459923
Zfhx2	0.641176	0.00897545	zinc finger homeobox 2	0.0867903			Mt1a	-0.711765	0.00273943	metallothionein 1a	0.0459923
Arhgap39	0.638235	0.00937493	Rho GTPase activating protein 39	0.0893548			Mxd4	-0.711765	0.00273943	Max dimerization protein 4	0.0459923
Ebp	0.638235	0.00937493	emopamil binding protein (sterol isomerase)	0.0893548			RGD1564614	-0.711765	0.00273943	similar to complement factor H-related protein	0.0459923
Gnao1	0.638235	0.00937493	guanine nucleotide binding protein (G protein), alpha activating activity polypeptide O	0.0893548			RT1-S3	-0.711765	0.00273943	RT1 class Ib, locus S3	0.0459923
Mgat3	0.638235	0.00937493	mannosyl (beta-1,4-)-glycoprotein beta-1,4-N-acetylglucosaminyltransferase	0.0893548			Slc24a6	-0.711765	0.00273943	solute carrier family 24 (sodium/lithium/calcium exchanger), member 6	0.0459923
Ndel1	0.638235	0.00937493	nudE nuclear distribution gene E homolog (A. nidulans)-like 1	0.0893548			Spata6	-0.711765	0.00273943	spermatogenesis associated 6	0.0459923
Ngfrap1	0.638235	0.00937493	nerve growth factor receptor (TNFRSF16) associated protein 1	0.0893548			Tnfaip8l2	-0.711765	0.00273943	tumor necrosis factor, alpha-induced protein 8-like 2	0.0459923
Nrxn2	0.638235	0.00937493	neurexin 2	0.0893548			Ttc12	-0.711765	0.00273943	tetratricopeptide repeat domain 12	0.0459923
RGD1310269	0.638235	0.00937493	NA	0.0893548			Wee1	-0.711765	0.00273943	wee 1 homolog (S. pombe)	0.0459923
RGD1311805	0.638235	0.00937493	similar to RIKEN cDNA 2400010D15	0.0893548			Cenpa	-0.694582	0.00282744	centromere protein A	0.0474154
Rnd2	0.638235	0.00937493	Rho family GTPase 2	0.0893548			Cd22	-0.708824	0.0028972	CD22 molecule	0.047444
Zbtb7a	0.638235	0.00937493	zinc finger and BTB domain containing 7a	0.0893548			Cebpa	-0.708824	0.0028972	CCAAT/enhancer binding protein (C/EBP), alpha	0.047444
Fkbp6	0.625371	0.00957716	FK506 binding protein 6	0.091223			Dkk3	-0.708824	0.0028972	dickkopf 3 homolog (Xenopus laevis)	0.047444
Impg2	0.623988	0.00978567	interphotoreceptor matrix proteoglycan 2	0.0913041			Ednrb	-0.708824	0.0028972	endothelin receptor type B	0.047444
Amph	0.635294	0.00978834	amphiphysin	0.0913041			Gmds	-0.708824	0.0028972	GDP-mannose 4, 6-dehydratase	0.047444
Apba1	0.635294	0.00978834	amyloid beta (A4) precursor protein-binding, family A, member 1	0.0913041			Mettl20	-0.708824	0.0028972	methyltransferase like 20	0.047444
Aqp11	0.635294	0.00978834	aquaporin 11	0.0913041			MGC112715	-0.708824	0.0028972	hypothetical protein LOC690899	0.047444
Bin1	0.635294	0.00978834	bridging integrator 1	0.0913041			Olfml2a	-0.708824	0.0028972	olfactomedin-like 2A	0.047444
Enpp2	0.635294	0.00978834	ectonucleotide pyrophosphatase/phosphodiesterase 2	0.0913041			Plcb2	-0.708824	0.0028972	phospholipase C, beta 2	0.047444
Fundc2	0.635294	0.00978834	FUN14 domain containing 2	0.0913041			RGD1311251	-0.708824	0.0028972	similar to RIKEN cDNA 4930550C14	0.047444
Gramd1a	0.635294	0.00978834	GRAM domain containing 1A	0.0913041			RT1-EC2	-0.708824	0.0028972	RT1 class Ib, locus EC2	0.047444
Higd1a	0.635294	0.00978834	HIG1 hypoxia inducible domain family, member 1A	0.0913041			Aldh1a2	-0.705882	0.00306195	aldehyde dehydrogenase 1 family, member A2	0.0488843
Jam3	0.635294	0.00978834	junctional adhesion molecule 3	0.0913041			Cdh11	-0.705882	0.00306195	cadherin 11	0.0488843
Kcnab3	0.635294	0.00978834	potassium voltage-gated channel, shaker-related subfamily, beta member 3	0.0913041			Cpne8	-0.705882	0.00306195	copine VIII	0.0488843
Lin7b	0.635294	0.00978834	lin-7 homolog b (C. elegans)	0.0913041			Crispld2	-0.705882	0.00306195	cysteine-rich secretory protein LCCL domain containing 2	0.0488843
Mast3	0.635294	0.00978834	microtubule associated serine/threonine kinase 3	0.0913041			Dapp1	-0.705882	0.00306195	dual adaptor of phosphotyrosine and 3-phosphoinositides	0.0488843
Opa3	0.635294	0.00978834	optic atrophy 3	0.0913041			Dars	-0.705882	0.00306195	aspartyl-tRNA synthetase	0.0488843
Pls1	0.635294	0.00978834	plastin 1	0.0913041			Entpd2	-0.705882	0.00306195	ectonucleoside triphosphate diphosphohydrolase 2	0.0488843
Rhot2	0.635294	0.00978834	ras homolog family member T2	0.0913041			Fam198b	-0.705882	0.00306195	family with sequence similarity 198, member B	0.0488843
Rtbdn	0.635294	0.00978834	retbindin	0.0913041			Glt25d1	-0.705882	0.00306195	glycosyltransferase 25 domain containing 1	0.0488843
Stab2	0.635294	0.00978834	stabilin 2	0.0913041			Mpp6	-0.705882	0.00306195	membrane protein, palmitoylated 6 (MAGUK p55 subfamily member 6)	0.0488843
Syt13	0.635294	0.00978834	synaptotagmin XIII	0.0913041			Nme4	-0.705882	0.00306195	non-metastatic cells 4, protein expressed in	0.0488843
Tmc4	0.635294	0.00978834	transmembrane channel-like 4	0.0913041			Pde1a	-0.705882	0.00306195	phosphodiesterase 1A, calmodulin-dependent	0.0488843
Tspyl2	0.635294	0.00978834	TSPY-like 2	0.0913041			Syk	-0.705882	0.00306195	spleen tyrosine kinase	0.0488843
Veph1	0.635294	0.00978834	ventricular zone expressed PH domain-containing 1	0.0913041			Ubr7	-0.705882	0.00306195	ubiquitin protein ligase E3 component n-recognin 7 (putative)	0.0488843
RGD1565787	0.622422	0.0100262	NA	0.0934331			Olr1107	-0.691562	0.00300184	olfactory receptor 1107	0.0488843
Asb4	0.632353	0.0102161	ankyrin repeat and SOCS box-containing 4	0.0934769			Arhgap15	-0.702941	0.00323392	Rho GTPase activating protein 15	0.0503665
Atg9a	0.632353	0.0102161	autophagy related 9A	0.0934769			Bmpr1b	-0.702941	0.00323392	bone morphogenetic protein receptor, type IB	0.0503665
Cdk14	0.632353	0.0102161	cyclin-dependent kinase 14	0.0934769			Gna15	-0.702941	0.00323392	guanine nucleotide binding protein, alpha 15	0.0503665
Chrnb2	0.632353	0.0102161	cholinergic receptor, nicotinic, beta 2 (neuronal)	0.0934769			Hmox1	-0.702941	0.00323392	heme oxygenase (decycling) 1	0.0503665
Coro6	0.632353	0.0102161	coronin 6	0.0934769			Ifi204	-0.702941	0.00323392	interferon activated gene 204	0.0503665
LOC502894	0.632353	0.0102161	hypothetical protein LOC502894	0.0934769			Igtp	-0.702941	0.00323392	interferon gamma induced GTPase	0.0503665
Pax2	0.632353	0.0102161	paired box 2	0.0934769			Lag3	-0.702941	0.00323392	lymphocyte-activation gene 3	0.0503665
Pdcd7	0.632353	0.0102161	programmed cell death 7	0.0934769			LOC654482	-0.702941	0.00323392	hypothetical protein LOC654482	0.0503665
Pnlip	0.632353	0.0102161	pancreatic lipase	0.0934769			Mcm3	-0.702941	0.00323392	minichromosome maintenance complex component 3	0.0503665
Rnd1	0.632353	0.0102161	Rho family GTPase 1	0.0934769			Omd	-0.702941	0.00323392	osteomodulin	0.0503665
Sema4g	0.632353	0.0102161	sema domain, immunoglobulin domain (Ig), transmembrane domain (TM) and short cytoplasmic domain, (semaphorin) 4G	0.0934769			Rarg	-0.702941	0.00323392	retinoic acid receptor, gamma	0.0503665
Serinc5	0.632353	0.0102161	serine incorporator 5	0.0934769			Rasal3	-0.702941	0.00323392	RAS protein activator like 3	0.0503665
Syt11	0.632353	0.0102161	synaptotagmin XI	0.0934769			RGD1303130	-0.702941	0.00323392	kidney predominant protein NCU-G1	0.0503665
Casq1	0.629412	0.0106584	calsequestrin 1 (fast-twitch, skeletal muscle)	0.0955536			Klra5	-0.687426	0.00325467	killer cell lectin-like receptor, subfamily A, member 5	0.0506359
Dhx35	0.629412	0.0106584	DEAH (Asp-Glu-Ala-His) box polypeptide 35	0.0955536			Ccl2	-0.7	0.00341334	chemokine (C-C motif) ligand 2	0.0514637
Dync1i1	0.629412	0.0106584	dynein cytoplasmic 1 intermediate chain 1	0.0955536			Clec5a	-0.7	0.00341334	C-type lectin domain family 5, member A	0.0514637
Flt4	0.629412	0.0106584	fms-related tyrosine kinase 4	0.0955536			Dse	-0.7	0.00341334	dermatan sulfate epimerase	0.0514637
Gas2l1	0.629412	0.0106584	growth arrest-specific 2 like 1	0.0955536			Fam111a	-0.7	0.00341334	family with sequence similarity 111, member A	0.0514637
Hsph1	0.629412	0.0106584	heat shock 105/110 protein 1	0.0955536			Fmo5	-0.7	0.00341334	flavin containing monooxygenase 5	0.0514637
Mapre3	0.629412	0.0106584	microtubule-associated protein, RP/EB family, member 3	0.0955536			Ier5	-0.7	0.00341334	immediate early response 5	0.0514637
Mypop	0.629412	0.0106584	Myb-related transcription factor, partner of profilin	0.0955536			Il6r	-0.7	0.00341334	interleukin 6 receptor	0.0514637
Ncald	0.629412	0.0106584	neurocalcin delta	0.0955536			Irf2	-0.7	0.00341334	interferon regulatory factor 2	0.0514637
Ngb	0.629412	0.0106584	neuroglobin	0.0955536			Irgm	-0.7	0.00341334	immunity-related GTPase family, M	0.0514637
Rab4a	0.629412	0.0106584	RAB4A, member RAS oncogene family	0.0955536			Kcnj5	-0.7	0.00341334	potassium inwardly-rectifying channel, subfamily J, member 5	0.0514637
Reep6	0.629412	0.0106584	receptor accessory protein 6	0.0955536			MGC108823	-0.7	0.00341334	similar to interferon-inducible GTPase	0.0514637
RGD1564450	0.629412	0.0106584	RGD1564450	0.0955536			Plxnb2	-0.7	0.00341334	plexin B2	0.0514637
Runx1t1	0.629412	0.0106584	runt-related transcription factor 1; translocated to, 1 (cyclin D-related)	0.0955536			Slc22a2	-0.7	0.00341334	solute carrier family 22 (organic cation transporter), member 2	0.0514637
Slc45a3	0.629412	0.0106584	solute carrier family 45, member 3	0.0955536			St14	-0.7	0.00341334	suppression of tumorigenicity 14 (colon carcinoma)	0.0514637
Snap91	0.629412	0.0106584	synaptosomal-associated protein 91	0.0955536			Ticam2	-0.7	0.00341334	toll-like receptor adaptor molecule 2	0.0514637
Spred2	0.629412	0.0106584	sprouty-related, EVH1 domain containing 2	0.0955536			Tmed1	-0.7	0.00341334	transmembrane emp24 protein transport domain containing 1	0.0514637
Tlcd1	0.629412	0.0106584	TLC domain containing 1	0.0955536			Tmem179b	-0.7	0.00341334	transmembrane protein 179B	0.0514637
B3galt5	0.626471	0.0111158	UDP-Gal:betaGlcNAc beta 1,3-galactosyltransferase, polypeptide 5	0.0974461			Trpc6	-0.7	0.00341334	transient receptor potential cation channel, subfamily C, member 6	0.0514637
Bcat1	0.626471	0.0111158	branched chain amino acid transaminase 1, cytosolic	0.0974461			Vangl1	-0.7	0.00341334	vang-like 1 (van gogh, Drosophila)	0.0514637
Btrc	0.626471	0.0111158	beta-transducin repeat containing E3 ubiquitin protein ligase	0.0974461			Vcam1	-0.7	0.00341334	vascular cell adhesion molecule 1	0.0514637
Dusp4	0.626471	0.0111158	dual specificity phosphatase 4	0.0974461			Ccr1l1	-0.683658	0.0034997	chemokine (C-C motif) receptor 1-like 1	0.0526574
Etv1	0.626471	0.0111158	ets variant 1	0.0974461			Adora3	-0.697059	0.00360046	adenosine A3 receptor	0.0526581
Fbxo23	0.626471	0.0111158	F-box only protein 23	0.0974461			Bicc1	-0.697059	0.00360046	bicaudal C homolog 1 (Drosophila)	0.0526581
LOC680531	0.626471	0.0111158	NA	0.0974461			C1galt1	-0.697059	0.00360046	core 1 synthase, glycoprotein-N-acetylgalactosamine 3-beta-galactosyltransferase, 1	0.0526581
Nfic	0.626471	0.0111158	nuclear factor I/C	0.0974461			Ctrc	-0.697059	0.00360046	chymotrypsin C (caldecrin)	0.0526581
Pgbd5	0.626471	0.0111158	piggyBac transposable element derived 5	0.0974461			Dsc2	-0.697059	0.00360046	desmocollin 2	0.0526581
Pitpnm1	0.626471	0.0111158	phosphatidylinositol transfer protein, membrane-associated 1	0.0974461			Fyb	-0.697059	0.00360046	FYN binding protein	0.0526581
Rnf126	0.626471	0.0111158	ring finger protein 126	0.0974461			Gmfg	-0.697059	0.00360046	glia maturation factor, gamma	0.0526581
Sipa1l2	0.626471	0.0111158	signal-induced proliferation-associated 1 like 2	0.0974461			Gnai2	-0.697059	0.00360046	guanine nucleotide binding protein (G protein), alpha inhibiting activity polypeptide 2	0.0526581
Slc25a25	0.626471	0.0111158	solute carrier family 25 (mitochondrial carrier, phosphate carrier), member 25	0.0974461			Gpr183	-0.697059	0.00360046	G protein-coupled receptor 183	0.0526581
Sox8	0.626471	0.0111158	SRY (sex determining region Y)-box 8	0.0974461			Necap2	-0.697059	0.00360046	NECAP endocytosis associated 2	0.0526581
Spsb4	0.626471	0.0111158	splA/ryanodine receptor domain and SOCS box containing 4	0.0974461			RT1-DMb	-0.697059	0.00360046	RT1 class II, locus DMb	0.0526581
Vgf	0.626471	0.0111158	VGF nerve growth factor inducible	0.0974461			2014-09-02	-0.697059	0.00360046	septin 2	0.0526581
Adap1	0.623529	0.0115885	ArfGAP with dual PH domains 1	0.0997391			Slc16a11	-0.697059	0.00360046	solute carrier family 16, member 11 (monocarboxylic acid transporter 11)	0.0526581
Agap2	0.623529	0.0115885	ArfGAP with GTPase domain, ankyrin repeat and PH domain 2	0.0997391			Tlr4	-0.697059	0.00360046	toll-like receptor 4	0.0526581
Atp1a2	0.623529	0.0115885	ATPase, Na+/K+ transporting, alpha 2 polypeptide	0.0997391			Mir223	-0.68173	0.00363075	microRNA mir-223	0.0530481
Atxn2l	0.623529	0.0115885	ataxin 2-like	0.0997391			Abhd4	-0.694118	0.00379552	abhydrolase domain containing 4	0.0536873
Chodl	0.623529	0.0115885	chondrolectin	0.0997391			C4a	-0.694118	0.00379552	complement component 4A (Rodgers blood group)	0.0536873
Clstn3	0.623529	0.0115885	calsyntenin 3	0.0997391			C4b	-0.694118	0.00379552	complement component 4B (Chido blood group)	0.0536873
Cryba2	0.623529	0.0115885	crystallin, beta A2	0.0997391			Cttnbp2nl	-0.694118	0.00379552	CTTNBP2 N-terminal like	0.0536873
Ephb2	0.623529	0.0115885	Eph receptor B2	0.0997391			Fermt3	-0.694118	0.00379552	fermitin family member 3	0.0536873
Fam43a	0.623529	0.0115885	family with sequence similarity 43, member A	0.0997391			Glud1	-0.694118	0.00379552	glutamate dehydrogenase 1	0.0536873
Fbxl15	0.623529	0.0115885	F-box and leucine-rich repeat protein 15	0.0997391			Hibadh	-0.694118	0.00379552	3-hydroxyisobutyrate dehydrogenase	0.0536873
Fdps	0.623529	0.0115885	farnesyl diphosphate synthase	0.0997391			Itgb4	-0.694118	0.00379552	integrin, beta 4	0.0536873
Gjd2	0.623529	0.0115885	gap junction protein, delta 2	0.0997391			Lrrc66	-0.694118	0.00379552	leucine rich repeat containing 66	0.0536873
Hhatl	0.623529	0.0115885	hedgehog acyltransferase-like	0.0997391			Mfrp	-0.694118	0.00379552	membrane frizzled-related protein	0.0536873
Mettl13	0.623529	0.0115885	methyltransferase like 13	0.0997391			Rnf2	-0.694118	0.00379552	ring finger protein 2	0.0536873
RGD1563441	0.623529	0.0115885	similar to RIKEN cDNA A030009H04	0.0997391			RT1-CE4	-0.694118	0.00379552	RT1 class I, locus CE4	0.0536873
RGD1565149	0.623529	0.0115885	NA	0.0997391			RT1-Db1	-0.694118	0.00379552	RT1 class II, locus Db1	0.0536873
St3gal2	0.623529	0.0115885	ST3 beta-galactoside alpha-2,3-sialyltransferase 2	0.0997391			Socs3	-0.694118	0.00379552	suppressor of cytokine signaling 3	0.0536873
Zgpat	0.623529	0.0115885	zinc finger, CCCH-type with G patch domain	0.0997391			Srsf3	-0.694118	0.00379552	serine/arginine-rich splicing factor 3	0.0536873
							Tmem164	-0.694118	0.00379552	transmembrane protein 164	0.0536873
							Txnip	-0.694118	0.00379552	thioredoxin interacting protein	0.0536873
							Mir142	-0.67931	0.00380071	microRNA mir-142	0.0537089
							Tsga10ip	-0.678469	0.00386126	testis specific 10 interacting protein	0.0545118
							Ly9	-0.677972	0.00389737	lymphocyte antigen 9	0.0549158
							Sost	-0.677972	0.00389737	sclerostin	0.0549158
							Akr1c13	-0.691176	0.00399877	aldo-keto reductase family 1, member C13	0.0550724
							Apobec3b	-0.691176	0.00399877	apolipoprotein B mRNA editing enzyme, catalytic polypeptide-like 3B	0.0550724
							Bpifb4	-0.691176	0.00399877	BPI fold containing family B, member 4	0.0550724
							Cd40	-0.691176	0.00399877	CD40 molecule, TNF receptor superfamily member 5	0.0550724
							Ch25h	-0.691176	0.00399877	cholesterol 25-hydroxylase	0.0550724
							Eef1a1	-0.691176	0.00399877	eukaryotic translation elongation factor 1 alpha 1	0.0550724
							Fhl1	-0.691176	0.00399877	four and a half LIM domains 1	0.0550724
							Gpsm3	-0.691176	0.00399877	G-protein signaling modulator 3	0.0550724
							Klf5	-0.691176	0.00399877	Kruppel-like factor 5	0.0550724
							Lcp2	-0.691176	0.00399877	lymphocyte cytosolic protein 2	0.0550724
							LOC498368	-0.691176	0.00399877	similar to RIKEN cDNA 0610040J01	0.0550724
							Parp14	-0.691176	0.00399877	poly (ADP-ribose) polymerase family, member 14	0.0550724
							Pax6	-0.691176	0.00399877	paired box 6	0.0550724
							Pcdhb6	-0.691176	0.00399877	protocadherin beta 6	0.0550724
							Pla2g15	-0.691176	0.00399877	phospholipase A2, group XV	0.0550724
							Psmb8	-0.691176	0.00399877	proteasome (prosome, macropain) subunit, beta type 8 (large multifunctional peptidase 7)	0.0550724
							RT1-T24-4	-0.691176	0.00399877	RT1 class I, locus T24, gene 4	0.0550724
							Sdc4	-0.691176	0.00399877	syndecan 4	0.0550724
							Sephs1	-0.691176	0.00399877	selenophosphate synthetase 1	0.0550724
							Hpd	-0.675497	0.00408149	4-hydroxyphenylpyruvate dioxygenase	0.0561588
							Chst14	-0.688235	0.00421047	carbohydrate (N-acetylgalactosamine 4-0) sulfotransferase 14	0.0567077
							Cthrc1	-0.688235	0.00421047	collagen triple helix repeat containing 1	0.0567077
							Ecel1	-0.688235	0.00421047	endothelin converting enzyme-like 1	0.0567077
							Erlin2	-0.688235	0.00421047	ER lipid raft associated 2	0.0567077
							Fgr	-0.688235	0.00421047	Gardner-Rasheed feline sarcoma viral (v-fgr) oncogene homolog	0.0567077
							Id3	-0.688235	0.00421047	inhibitor of DNA binding 3	0.0567077
							Kdelc2	-0.688235	0.00421047	KDEL (Lys-Asp-Glu-Leu) containing 2	0.0567077
							Myo1g	-0.688235	0.00421047	myosin IG	0.0567077
							P2ry6	-0.688235	0.00421047	pyrimidinergic receptor P2Y, G-protein coupled, 6	0.0567077
							Ramp1	-0.688235	0.00421047	receptor (G protein-coupled) activity modifying protein 1	0.0567077
							RGD1305420	-0.688235	0.00421047	similar to Nef associated protein 1	0.0567077
							Swap70	-0.688235	0.00421047	SWAP switching B-cell complex 70	0.0567077
							Hcst	-0.672611	0.00430486	hematopoietic cell signal transducer	0.0579257
							Bcl2a1d	-0.685294	0.00443088	NA	0.0580215
							Ddr2	-0.685294	0.00443088	discoidin domain receptor tyrosine kinase 2	0.0580215
							Fmo3	-0.685294	0.00443088	flavin containing monooxygenase 3	0.0580215
							Glb1l	-0.685294	0.00443088	galactosidase, beta 1-like	0.0580215
							Gpr84	-0.685294	0.00443088	G protein-coupled receptor 84	0.0580215
							Gpx7	-0.685294	0.00443088	glutathione peroxidase 7	0.0580215
							Lbp	-0.685294	0.00443088	lipopolysaccharide binding protein	0.0580215
							LOC360231	-0.685294	0.00443088	MHC class I RT1.O type 149 processed pseudogene	0.0580215
							Mgat2	-0.685294	0.00443088	mannosyl (alpha-1,6-)-glycoprotein beta-1,2-N-acetylglucosaminyltransferase	0.0580215
							MGC94199	-0.685294	0.00443088	similar to RIKEN cDNA 2610301B20; EST AI428449	0.0580215
							Myc	-0.685294	0.00443088	myelocytomatosis oncogene	0.0580215
							Plcb3	-0.685294	0.00443088	phospholipase C, beta 3 (phosphatidylinositol-specific)	0.0580215
							Rab3il1	-0.685294	0.00443088	RAB3A interacting protein (rabin3)-like 1	0.0580215
							Slc43a3	-0.685294	0.00443088	solute carrier family 43, member 3	0.0580215
							Slfn13	-0.685294	0.00443088	schlafen family member 13	0.0580215
							Smad3	-0.685294	0.00443088	SMAD family member 3	0.0580215
							Zfp36l2	-0.685294	0.00443088	zinc finger protein 36, C3H type-like 2	0.0580215
							Dntt	-0.670423	0.00448072	deoxynucleotidyltransferase, terminal	0.0586217
							Acaa2	-0.682353	0.00466026	acetyl-CoA acyltransferase 2	0.0596383
							Anxa7	-0.682353	0.00466026	annexin A7	0.0596383
							Aqp4	-0.682353	0.00466026	aquaporin 4	0.0596383
							Carhsp1	-0.682353	0.00466026	calcium regulated heat stable protein 1	0.0596383
							Cmtm7	-0.682353	0.00466026	CKLF-like MARVEL transmembrane domain containing 7	0.0596383
							Cpxm2	-0.682353	0.00466026	carboxypeptidase X (M14 family), member 2	0.0596383
							Lpcat3	-0.682353	0.00466026	lysophosphatidylcholine acyltransferase 3	0.0596383
							Nap1l1	-0.682353	0.00466026	nucleosome assembly protein 1-like 1	0.0596383
							Nr3c1	-0.682353	0.00466026	nuclear receptor subfamily 3, group C, member 1	0.0596383
							Pik3ip1	-0.682353	0.00466026	phosphoinositide-3-kinase interacting protein 1	0.0596383
							RT1-M6-1	-0.682353	0.00466026	RT1 class I, locus M6, gene 1	0.0596383
							Tmod3	-0.682353	0.00466026	tropomodulin 3	0.0596383
							Dnase1l3	-0.669329	0.00457071	deoxyribonuclease 1-like 3	0.0596383
							Zscan10	-0.668711	0.00462226	zinc finger and SCAN domain containing 10	0.0596383
							Cyp2j4	-0.679412	0.00489889	cytochrome P450, family 2, subfamily j, polypeptide 4	0.0612466
							Fmo1	-0.679412	0.00489889	flavin containing monooxygenase 1	0.0612466
							Glipr1	-0.679412	0.00489889	GLI pathogenesis-related 1	0.0612466
							Ifi35	-0.679412	0.00489889	interferon-induced protein 35	0.0612466
							Itgb2	-0.679412	0.00489889	integrin, beta 2	0.0612466
							Klf6	-0.679412	0.00489889	Kruppel-like factor 6	0.0612466
							Mex3c	-0.679412	0.00489889	mex-3 homolog C (C. elegans)	0.0612466
							Plod2	-0.679412	0.00489889	procollagen lysine, 2-oxoglutarate 5-dioxygenase 2	0.0612466
							Pon2	-0.679412	0.00489889	paraoxonase 2	0.0612466
							Ptbp1	-0.679412	0.00489889	polypyrimidine tract binding protein 1	0.0612466
							RGD1309362	-0.679412	0.00489889	similar to interferon-inducible GTPase	0.0612466
							RGD1309534	-0.679412	0.00489889	similar to RIKEN cDNA 4931406C07	0.0612466
							RGD1564482	-0.679412	0.00489889	RGD1564482	0.0612466
							RT1-A1	-0.679412	0.00489889	RT1 class Ia, locus A1	0.0612466
							Slc39a1	-0.679412	0.00489889	solute carrier family 39 (zinc transporter), member 1	0.0612466
							Smad2	-0.679412	0.00489889	SMAD family member 2	0.0612466
							Tnfrsf18	-0.664409	0.00499379	tumor necrosis factor receptor superfamily, member 18	0.0623797
							Actb	-0.676471	0.00514705	actin, beta	0.0632685
							Arhgap17	-0.676471	0.00514705	Rho GTPase activating protein 17	0.0632685
							Clec12a	-0.676471	0.00514705	C-type lectin domain family 12, member A	0.0632685
							Cubn	-0.676471	0.00514705	cubilin (intrinsic factor-cobalamin receptor)	0.0632685
							Efemp2	-0.676471	0.00514705	EGF-containing fibulin-like extracellular matrix protein 2	0.0632685
							Grn	-0.676471	0.00514705	granulin	0.0632685
							Lman1	-0.676471	0.00514705	lectin, mannose-binding, 1	0.0632685
							Prss23	-0.676471	0.00514705	protease, serine, 23	0.0632685
							RGD1559482	-0.676471	0.00514705	similar to immunoglobulin superfamily, member 7	0.0632685
							RT1-T24-3	-0.676471	0.00514705	RT1 class I, locus T24, gene 3	0.0632685
							S1pr2	-0.676471	0.00514705	sphingosine-1-phosphate receptor 2	0.0632685
							Scgb2a2	-0.661168	0.00528918	secretoglobin, family 2A, member 2	0.0649611
							Cdkn2aip	-0.673529	0.00540501	CDKN2A interacting protein	0.0652882
							Ctsa	-0.673529	0.00540501	cathepsin A	0.0652882
							Lamp1	-0.673529	0.00540501	lysosomal-associated membrane protein 1	0.0652882
							Lgals3bp	-0.673529	0.00540501	lectin, galactoside-binding, soluble, 3 binding protein	0.0652882
							Obfc2a	-0.673529	0.00540501	NA	0.0652882
							Plb1	-0.673529	0.00540501	phospholipase B1	0.0652882
							Rab13	-0.673529	0.00540501	RAB13, member RAS oncogene family	0.0652882
							Rad21	-0.673529	0.00540501	RAD21 homolog (S. pombe)	0.0652882
							Rcsd1	-0.673529	0.00540501	RCSD domain containing 1	0.0652882
							Slc22a6	-0.673529	0.00540501	solute carrier family 22 (organic anion transporter), member 6	0.0652882
							Suox	-0.673529	0.00540501	sulfite oxidase	0.0652882
							Tapbp	-0.673529	0.00540501	TAP binding protein (tapasin)	0.0652882
							Tor1aip1	-0.673529	0.00540501	torsin A interacting protein 1	0.0652882
							Atp1a1	-0.670588	0.00567306	ATPase, Na+/K+ transporting, alpha 1 polypeptide	0.0670327
							Calhm2	-0.670588	0.00567306	calcium homeostasis modulator 2	0.0670327
							Cd44	-0.670588	0.00567306	Cd44 molecule	0.0670327
							Ech1	-0.670588	0.00567306	enoyl CoA hydratase 1, peroxisomal	0.0670327
							Erlin1	-0.670588	0.00567306	ER lipid raft associated 1	0.0670327
							Ezr	-0.670588	0.00567306	ezrin	0.0670327
							F5	-0.670588	0.00567306	coagulation factor V (proaccelerin, labile factor)	0.0670327
							Fcgr1a	-0.670588	0.00567306	Fc fragment of IgG, high affinity Ia, receptor (CD64)	0.0670327
							Il17rb	-0.670588	0.00567306	interleukin 17 receptor B	0.0670327
							Klrk1	-0.670588	0.00567306	killer cell lectin-like receptor subfamily K, member 1	0.0670327
							Nqo1	-0.670588	0.00567306	NAD(P)H dehydrogenase, quinone 1	0.0670327
							Plcd1	-0.670588	0.00567306	phospholipase C, delta 1	0.0670327
							Ppp1r1b	-0.670588	0.00567306	protein phosphatase 1, regulatory (inhibitor) subunit 1B	0.0670327
							Psap	-0.670588	0.00567306	prosaposin	0.0670327
							Ptk7	-0.670588	0.00567306	PTK7 protein tyrosine kinase 7	0.0670327
							Ripk1	-0.670588	0.00567306	receptor (TNFRSF)-interacting serine-threonine kinase 1	0.0670327
							Sectm1	-0.670588	0.00567306	secreted and transmembrane 1	0.0670327
							Slc25a18	-0.670588	0.00567306	solute carrier family 25 (glutamate carrier), member 18	0.0670327
							Tbx21	-0.65679	0.00571023	T-box 21	0.0674176
							Itga10	-0.656365	0.00575243	integrin, alpha 10	0.0678611
							Acsm5	-0.667647	0.00595149	acyl-CoA synthetase medium-chain family member 5	0.0686602
							B4galt1	-0.667647	0.00595149	UDP-Gal:betaGlcNAc beta 1,4- galactosyltransferase, polypeptide 1	0.0686602
							C1qtnf7	-0.667647	0.00595149	C1q and tumor necrosis factor related protein 7	0.0686602
							Casp3	-0.667647	0.00595149	caspase 3	0.0686602
							Ccdc148	-0.667647	0.00595149	coiled-coil domain containing 148	0.0686602
							Ggta1p	-0.667647	0.00595149	glycoprotein, alpha-galactosyltransferase 1,3	0.0686602
							Hey2	-0.667647	0.00595149	hairy/enhancer-of-split related with YRPW motif 2	0.0686602
							Hk2	-0.667647	0.00595149	hexokinase 2	0.0686602
							Loxl1	-0.667647	0.00595149	lysyl oxidase-like 1	0.0686602
							Ly6g6e	-0.667647	0.00595149	lymphocyte antigen 6 complex, locus G6E	0.0686602
							Mylip	-0.667647	0.00595149	myosin regulatory light chain interacting protein	0.0686602
							Pald	-0.667647	0.00595149	NA	0.0686602
							Pgpep1	-0.667647	0.00595149	pyroglutamyl-peptidase I	0.0686602
							Prdx1	-0.667647	0.00595149	peroxiredoxin 1	0.0686602
							Ptafr	-0.667647	0.00595149	platelet-activating factor receptor	0.0686602
							RT1-Cl	-0.667647	0.00595149	RT1 class Ib, locus Cl	0.0686602
							Wnt5a	-0.667647	0.00595149	wingless-type MMTV integration site family, member 5A	0.0686602
							C1qtnf6	-0.664706	0.00624061	C1q and tumor necrosis factor related protein 6	0.0707688
							Cdc14a	-0.664706	0.00624061	cell division cycle 14A	0.0707688
							Cybrd1	-0.664706	0.00624061	cytochrome b reductase 1	0.0707688
							Ehbp1l1	-0.664706	0.00624061	EH domain binding protein 1-like 1	0.0707688
							Lrrc33	-0.664706	0.00624061	leucine rich repeat containing 33	0.0707688
							Ly6g6c	-0.664706	0.00624061	lymphocyte antigen 6 complex, locus G6C	0.0707688
							Lyl1	-0.664706	0.00624061	lymphoblastic leukemia derived sequence 1	0.0707688
							Olr1	-0.664706	0.00624061	oxidized low density lipoprotein (lectin-like) receptor 1	0.0707688
							P2ry12	-0.664706	0.00624061	purinergic receptor P2Y, G-protein coupled, 12	0.0707688
							Pde9a	-0.664706	0.00624061	phosphodiesterase 9A	0.0707688
							Rab27a	-0.664706	0.00624061	RAB27A, member RAS oncogene family	0.0707688
							Rcn2	-0.664706	0.00624061	reticulocalbin 2, EF-hand calcium binding domain	0.0707688
							Smpd2	-0.664706	0.00624061	sphingomyelin phosphodiesterase 2, neutral membrane	0.0707688
							Dhrs9	-0.65192	0.00620951	dehydrogenase/reductase (SDR family) member 9	0.0707688
							Appl2	-0.661765	0.00654071	adaptor protein, phosphotyrosine interaction, PH domain and leucine zipper containing 2	0.07332
							Cd300a	-0.661765	0.00654071	Cd300a molecule	0.07332
							Cdkn2c	-0.661765	0.00654071	cyclin-dependent kinase inhibitor 2C (p18, inhibits CDK4)	0.07332
							Dynlt1	-0.661765	0.00654071	dynein light chain Tctex-type 1	0.07332
							Fam46a	-0.661765	0.00654071	family with sequence similarity 46, member A	0.07332
							Gsdmd	-0.661765	0.00654071	gasdermin D	0.07332
							Met	-0.661765	0.00654071	met proto-oncogene	0.07332
							Slc22a1	-0.647172	0.00672929	solute carrier family 22 (organic cation transporter), member 1	0.0753187
							Copz1	-0.658824	0.0068521	coatomer protein complex, subunit zeta 1	0.0755728
							Dtx3l	-0.658824	0.0068521	deltex 3-like (Drosophila)	0.0755728
							Lta	-0.658824	0.0068521	lymphotoxin alpha (TNF superfamily, member 1)	0.0755728
							Man2b2	-0.658824	0.0068521	mannosidase, alpha, class 2B, member 2	0.0755728
							MGC105649	-0.658824	0.0068521	hypothetical LOC302884	0.0755728
							Mmp2	-0.658824	0.0068521	matrix metallopeptidase 2	0.0755728
							Nkain4	-0.658824	0.0068521	Na+/K+ transporting ATPase interacting 4	0.0755728
							Nod1	-0.658824	0.0068521	nucleotide-binding oligomerization domain containing 1	0.0755728
							Ppie	-0.658824	0.0068521	peptidylprolyl isomerase E (cyclophilin E)	0.0755728
							S100a11	-0.658824	0.0068521	S100 calcium binding protein A11	0.0755728
							Klrd1	-0.646063	0.00685547	killer cell lectin-like receptor, subfamily D, member 1	0.0755728
							Ly49s7	-0.646021	0.0068604	Ly49 stimulatory receptor 7	0.0755728
							Gdf3	-0.645274	0.00694653	growth differentiation factor 3	0.0764641
							Axin2	-0.655882	0.0071751	axin 2	0.0770113
							Cd200r1	-0.655882	0.0071751	CD200 receptor 1	0.0770113
							Cdkn1b	-0.655882	0.0071751	cyclin-dependent kinase inhibitor 1B	0.0770113
							Ctdsp1	-0.655882	0.0071751	CTD (carboxy-terminal domain, RNA polymerase II, polypeptide A) small phosphatase 1	0.0770113
							Cxcr4	-0.655882	0.0071751	chemokine (C-X-C motif) receptor 4	0.0770113
							Eed	-0.655882	0.0071751	embryonic ectoderm development	0.0770113
							Gadd45a	-0.655882	0.0071751	growth arrest and DNA-damage-inducible, alpha	0.0770113
							Ifi27l2b	-0.655882	0.0071751	interferon, alpha-inducible protein 27 like 2B	0.0770113
							Jak2	-0.655882	0.0071751	Janus kinase 2	0.0770113
							Pnrc2	-0.655882	0.0071751	proline-rich nuclear receptor coactivator 2	0.0770113
							RGD1303142	-0.655882	0.0071751	oxidative stress responsive gene	0.0770113
							Ripk3	-0.655882	0.0071751	receptor-interacting serine-threonine kinase 3	0.0770113
							RT1-Ba	-0.655882	0.0071751	RT1 class II, locus Ba	0.0770113
							RT1-CE1	-0.655882	0.0071751	RT1 class I, locus1	0.0770113
							Sdc1	-0.655882	0.0071751	syndecan 1	0.0770113
							Slc4a5	-0.655882	0.0071751	solute carrier family 4, sodium bicarbonate cotransporter, member 5	0.0770113
							Slc7a5	-0.655882	0.0071751	solute carrier family 7 (amino acid transporter light chain, L system), member 5	0.0770113
							Stat3	-0.655882	0.0071751	signal transducer and activator of transcription 3 (acute-phase response factor)	0.0770113
							Sumo2	-0.655882	0.0071751	SMT3 suppressor of mif two 3 homolog 2 (S. cerevisiae)	0.0770113
							Tap1	-0.655882	0.0071751	transporter 1, ATP-binding cassette, sub-family B (MDR/TAP)	0.0770113
							Adam15	-0.652941	0.00751001	ADAM metallopeptidase domain 15	0.0781426
							Aoah	-0.652941	0.00751001	acyloxyacyl hydrolase (neutrophil)	0.0781426
							Cfb	-0.652941	0.00751001	complement factor B	0.0781426
							Cst3	-0.652941	0.00751001	cystatin C	0.0781426
							Dync2li1	-0.652941	0.00751001	dynein cytoplasmic 2 light intermediate chain 1	0.0781426
							Eci1	-0.652941	0.00751001	enoyl-CoA delta isomerase 1	0.0781426
							Fam212a	-0.652941	0.00751001	family with sequence similarity 212, member A	0.0781426
							Fam38a	-0.652941	0.00751001	NA	0.0781426
							Glb1	-0.652941	0.00751001	galactosidase, beta 1	0.0781426
							Gpr160	-0.652941	0.00751001	G protein-coupled receptor 160	0.0781426
							Hnrnpf	-0.652941	0.00751001	heterogeneous nuclear ribonucleoprotein F	0.0781426
							Irf9	-0.652941	0.00751001	interferon regulatory factor 9	0.0781426
							Kif18b	-0.652941	0.00751001	kinesin family member 18B	0.0781426
							Nck1	-0.652941	0.00751001	NCK adaptor protein 1	0.0781426
							Nucb2	-0.652941	0.00751001	nucleobindin 2	0.0781426
							Otop1	-0.652941	0.00751001	otopetrin 1	0.0781426
							Pik3ap1	-0.652941	0.00751001	phosphoinositide-3-kinase adaptor protein 1	0.0781426
							Rap1b	-0.652941	0.00751001	RAP1B, member of RAS oncogene family	0.0781426
							Rtp4	-0.652941	0.00751001	receptor (chemosensory) transporter protein 4	0.0781426
							Selplg	-0.652941	0.00751001	selectin P ligand	0.0781426
							Slc6a20	-0.652941	0.00751001	solute carrier family 6 (proline IMINO transporter), member 20	0.0781426
							Tcp11l2	-0.652941	0.00751001	t-complex 11, testis-specific-like 2	0.0781426
							Tnfrsf26	-0.652941	0.00751001	tumor necrosis factor receptor superfamily, member 26	0.0781426
							Adrb2	-0.65	0.00785718	adrenoceptor beta 2, surface	0.0801038
							B4galt4	-0.65	0.00785718	UDP-Gal:betaGlcNAc beta 1,4-galactosyltransferase, polypeptide 4	0.0801038
							Ccr2	-0.65	0.00785718	chemokine (C-C motif) receptor 2	0.0801038
							Chat	-0.65	0.00785718	choline O-acetyltransferase	0.0801038
							Dnase1l1	-0.65	0.00785718	deoxyribonuclease 1-like 1	0.0801038
							Gmip	-0.65	0.00785718	Gem-interacting protein	0.0801038
							H3f3b	-0.65	0.00785718	H3 histone, family 3B	0.0801038
							Hormad2	-0.65	0.00785718	HORMA domain containing 2	0.0801038
							Ldb2	-0.65	0.00785718	LIM domain binding 2	0.0801038
							Mid1ip1	-0.65	0.00785718	MID1 interacting protein 1	0.0801038
							Pxdc1	-0.65	0.00785718	PX domain containing 1	0.0801038
							Snap23	-0.65	0.00785718	synaptosomal-associated protein 23	0.0801038
							Bsnd	-0.638754	0.00773543	Bartter syndrome, infantile, with sensorineural deafness (Barttin)	0.0801038
							Elf3	-0.638626	0.00775162	E74-like factor 3	0.0801038
							Akr1c12	-0.647059	0.00821691	aldo-keto reductase family 1, member C12	0.0823943
							Cdh17	-0.647059	0.00821691	cadherin 17	0.0823943
							Ctsk	-0.647059	0.00821691	cathepsin K	0.0823943
							Erf	-0.647059	0.00821691	Ets2 repressor factor	0.0823943
							Gnpda2	-0.647059	0.00821691	glucosamine-6-phosphate deaminase 2	0.0823943
							Gns	-0.647059	0.00821691	glucosamine (N-acetyl)-6-sulfatase	0.0823943
							Hrk	-0.647059	0.00821691	harakiri, BCL2 interacting protein (contains only BH3 domain)	0.0823943
							Ifitm2	-0.647059	0.00821691	interferon induced transmembrane protein 2	0.0823943
							Igsf10	-0.647059	0.00821691	immunoglobulin superfamily, member 10	0.0823943
							Il10ra	-0.647059	0.00821691	interleukin 10 receptor, alpha	0.0823943
							Mettl6	-0.647059	0.00821691	methyltransferase like 6	0.0823943
							Nov	-0.647059	0.00821691	nephroblastoma overexpressed	0.0823943
							RT1-CE3	-0.647059	0.00821691	RT1 class I, locus CE3	0.0823943
							Clec4a1	-0.644118	0.00858956	C-type lectin domain family 4, member A1	0.0847951
							Gpr56	-0.644118	0.00858956	G protein-coupled receptor 56	0.0847951
							Mad2l2	-0.644118	0.00858956	MAD2 mitotic arrest deficient-like 2 (yeast)	0.0847951
							Man2b1	-0.644118	0.00858956	mannosidase, alpha, class 2B, member 1	0.0847951
							Mir301a	-0.644118	0.00858956	microRNA mir-301a	0.0847951
							Pgrmc1	-0.644118	0.00858956	progesterone receptor membrane component 1	0.0847951
							Ret	-0.644118	0.00858956	ret proto-oncogene	0.0847951
							Tnfsf13	-0.644118	0.00858956	tumor necrosis factor (ligand) superfamily, member 13	0.0847951
							Trim5	-0.644118	0.00858956	tripartite motif-containing 5	0.0847951
							Alox12	-0.641176	0.00897545	arachidonate 12-lipoxygenase	0.0867903
							Anxa5	-0.641176	0.00897545	annexin A5	0.0867903
							Arhgap25	-0.641176	0.00897545	Rho GTPase activating protein 25	0.0867903
							Asah1	-0.641176	0.00897545	N-acylsphingosine amidohydrolase (acid ceramidase) 1	0.0867903
							Asb2	-0.641176	0.00897545	ankyrin repeat and SOCS box-containing 2	0.0867903
							Car13	-0.641176	0.00897545	carbonic anhydrase 13	0.0867903
							Csf3r	-0.641176	0.00897545	colony stimulating factor 3 receptor (granulocyte)	0.0867903
							Ei24	-0.641176	0.00897545	etoposide induced 2.4	0.0867903
							Inpp5d	-0.641176	0.00897545	inositol polyphosphate-5-phosphatase D	0.0867903
							Irx1	-0.641176	0.00897545	iroquois homeobox 1	0.0867903
							LOC100362040	-0.641176	0.00897545	Ac2-143-like	0.0867903
							Parp9	-0.641176	0.00897545	poly (ADP-ribose) polymerase family, member 9	0.0867903
							Ripk2	-0.641176	0.00897545	receptor-interacting serine-threonine kinase 2	0.0867903
							Ryk	-0.641176	0.00897545	receptor-like tyrosine kinase	0.0867903
							Tes	-0.641176	0.00897545	testis derived transcript	0.0867903
							Tmie	-0.641176	0.00897545	transmembrane inner ear	0.0867903
							LOC686841	-0.628144	0.0091698	similar to Protein EAN57	0.0886111
							Adh1	-0.638235	0.00937493	NA	0.0893548
							B3gnt7	-0.638235	0.00937493	UDP-GlcNAc:betaGal beta-1,3-N-acetylglucosaminyltransferase 7	0.0893548
							Bcl10	-0.638235	0.00937493	B-cell CLL/lymphoma 10	0.0893548
							Fgfrl1	-0.638235	0.00937493	fibroblast growth factor receptor-like 1	0.0893548
							Gpr88	-0.638235	0.00937493	G-protein coupled receptor 88	0.0893548
							Ifitm3	-0.638235	0.00937493	interferon induced transmembrane protein 3	0.0893548
							Mak	-0.638235	0.00937493	male germ cell-associated kinase	0.0893548
							Mynn	-0.638235	0.00937493	myoneurin	0.0893548
							Slc7a15	-0.638235	0.00937493	solute carrier family 7 (cationic amino acid transporter, y+ system), member 15	0.0893548
							Vamp3	-0.638235	0.00937493	vesicle-associated membrane protein 3	0.0893548
							Astn1	-0.635294	0.00978834	astrotactin 1	0.0913041
							Cd1d1	-0.635294	0.00978834	CD1d1 molecule	0.0913041
							Copz2	-0.635294	0.00978834	coatomer protein complex, subunit zeta 2	0.0913041
							Elf4	-0.635294	0.00978834	E74-like factor 4 (ets domain transcription factor)	0.0913041
							Gcnt1	-0.635294	0.00978834	glucosaminyl (N-acetyl) transferase 1, core 2	0.0913041
							Limd1	-0.635294	0.00978834	LIM domains containing 1	0.0913041
							Mdfi	-0.635294	0.00978834	MyoD family inhibitor	0.0913041
							Mir107	-0.635294	0.00978834	microRNA mir-107	0.0913041
							Sparc	-0.635294	0.00978834	secreted protein, acidic, cysteine-rich (osteonectin)	0.0913041
							Synpo2	-0.635294	0.00978834	synaptopodin 2	0.0913041
							Dmrta2	-0.62395	0.00979149	DMRT-like family A2	0.0913041
							Adamtsl3	-0.632353	0.0102161	ADAMTS-like 3	0.0934769
							Apom	-0.632353	0.0102161	apolipoprotein M	0.0934769
							Cyp2j3	-0.632353	0.0102161	cytochrome P450, family 2, subfamily j, polypeptide 3	0.0934769
							Dr1	-0.632353	0.0102161	down-regulator of transcription 1	0.0934769
							Fam20a	-0.632353	0.0102161	family with sequence similarity 20, member A	0.0934769
							Flnc	-0.632353	0.0102161	filamin C, gamma	0.0934769
							Gabpb1	-0.632353	0.0102161	GA binding protein transcription factor, beta subunit 1	0.0934769
							Gimap4	-0.632353	0.0102161	GTPase, IMAP family member 4	0.0934769
							Hk3	-0.632353	0.0102161	hexokinase 3 (white cell)	0.0934769
							Mylk	-0.632353	0.0102161	myosin light chain kinase	0.0934769
							Nono	-0.632353	0.0102161	non-POU domain containing, octamer-binding	0.0934769
							Odc1	-0.632353	0.0102161	ornithine decarboxylase 1	0.0934769
							RGD1309079	-0.632353	0.0102161	similar to Ab2-095	0.0934769
							Selenbp1	-0.632353	0.0102161	selenium binding protein 1	0.0934769
							Siglec1	-0.632353	0.0102161	sialic acid binding Ig-like lectin 1, sialoadhesin	0.0934769
							Smurf2	-0.632353	0.0102161	SMAD specific E3 ubiquitin protein ligase 2	0.0934769
							Abca1	-0.629412	0.0106584	ATP-binding cassette, subfamily A (ABC1), member 1	0.0955536
							Atf3	-0.629412	0.0106584	activating transcription factor 3	0.0955536
							Chmp4c	-0.629412	0.0106584	charged multivesicular body protein 4C	0.0955536
							Gapt	-0.629412	0.0106584	Grb2-binding adaptor protein, transmembrane	0.0955536
							Hbp1	-0.629412	0.0106584	HMG-box transcription factor 1	0.0955536
							Hnrnpul1	-0.629412	0.0106584	heterogeneous nuclear ribonucleoprotein U-like 1	0.0955536
							LOC690276	-0.629412	0.0106584	hypothetical protein LOC690276	0.0955536
							Ly6g5c	-0.629412	0.0106584	lymphocyte antigen 6 complex, locus G5C	0.0955536
							Narg2	-0.629412	0.0106584	NMDA receptor regulated 2	0.0955536
							Pcna	-0.629412	0.0106584	proliferating cell nuclear antigen	0.0955536
							Rcbtb2	-0.629412	0.0106584	regulator of chromosome condensation (RCC1) and BTB (POZ) domain containing protein 2	0.0955536
							Sec23b	-0.629412	0.0106584	Sec23 homolog B (S. cerevisiae)	0.0955536
							2014-09-09	-0.629412	0.0106584	septin 9	0.0955536
							Sirpa	-0.629412	0.0106584	signal-regulatory protein alpha	0.0955536
							Tnnc2	-0.629412	0.0106584	troponin C type 2 (fast)	0.0955536
							Chst9	-0.626471	0.0111158	carbohydrate (N-acetylgalactosamine 4-0) sulfotransferase 9	0.0974461
							Col3a1	-0.626471	0.0111158	collagen, type III, alpha 1	0.0974461
							Crip2	-0.626471	0.0111158	cysteine-rich protein 2	0.0974461
							Ctf1	-0.626471	0.0111158	cardiotrophin 1	0.0974461
							Cyb5r2	-0.626471	0.0111158	cytochrome b5 reductase 2	0.0974461
							Cyp21a1	-0.626471	0.0111158	cytochrome P450, family 21, subfamily a, polypeptide 1	0.0974461
							Fcgr3a	-0.626471	0.0111158	Fc fragment of IgG, low affinity IIIa, receptor	0.0974461
							Fuca1	-0.626471	0.0111158	fucosidase, alpha-L- 1, tissue	0.0974461
							Hspa2	-0.626471	0.0111158	heat shock protein 2	0.0974461
							Ly6g6f	-0.626471	0.0111158	lymphocyte antigen 6 complex, locus G6F	0.0974461
							Myd88	-0.626471	0.0111158	myeloid differentiation primary response 88	0.0974461
							Ngly1	-0.626471	0.0111158	N-glycanase 1	0.0974461
							Rnf217	-0.626471	0.0111158	ring finger protein 217	0.0974461
							S100a6	-0.626471	0.0111158	S100 calcium binding protein A6	0.0974461
							Shmt1	-0.626471	0.0111158	serine hydroxymethyltransferase 1 (soluble)	0.0974461
							Steap1	-0.626471	0.0111158	six transmembrane epithelial antigen of the prostate 1	0.0974461
							Tead3	-0.626471	0.0111158	TEA domain family member 3	0.0974461
							Tep1	-0.626471	0.0111158	telomerase associated protein 1	0.0974461
							Txlnb	-0.626471	0.0111158	taxilin beta	0.0974461
							Cenpl	-0.623529	0.0115885	centromere protein L	0.0997391
							Fndc1	-0.623529	0.0115885	fibronectin type III domain containing 1	0.0997391
							Gch1	-0.623529	0.0115885	GTP cyclohydrolase 1	0.0997391
							LOC688553	-0.623529	0.0115885	hypothetical protein LOC688553	0.0997391
							Ly6g5b	-0.623529	0.0115885	lymphocyte antigen 6 complex, locus G5B	0.0997391
							Nr2f2	-0.623529	0.0115885	nuclear receptor subfamily 2, group F, member 2	0.0997391
							Nxt1	-0.623529	0.0115885	NTF2-like export factor 1	0.0997391
							Usp39	-0.623529	0.0115885	ubiquitin specific peptidase 39	0.0997391
