# Supplementary material for: Decrease of mRNA Editing after Spinal Cord Injury is Caused by Down-regulation of ADAR2 that is Triggered by Inflammatory Response
Source: Sci Rep. 2015 Jul 30;5:12615. doi: 10.1038/srep12615 (PMC4519770; doi:10.1038/srep12615)
Supplement: Supplementary Table 10 [file srep12615-s10.xls]

## Sheet: Sheet1
Supplementary Table 10. MetaCore functional annotation analysis of genes that were positevely (N=667) or negatively (N=1027) associated with Adarb1.
Top 10 GO Processes terms found for 667 genes that are negatively associated with Adarb1.
Enrichment by GO Processes
#	Processes	Total	p-value	FDR	In Data	Network Objects from Active Data
1	multicellular organismal signaling	1013	6.99906e-44	2.49808e-40	133	PLP1, NMDA receptor, K(+) channel, subfamily J, Kir6.2, KV1.6, Nk3R, Complexin, ANAPC2, LYNX1, Neurexin beta, CACNG, MUNC13-1, Connexin 36, CADPS, NR3B, SLC32A1, KCNK4, mGluR3, CaMKK1, Neurexin alpha, GNG8, MUNC18, Synaptotagmin, NEFL, Kir1.2, PDE, HCN2, X11, Neuroligin 2, Calsyntenin-3, SPTBN(spectrin1-4), MALS-2, UGT8, nAChR beta-2, Kv3.3, KCNH2, PKC-beta, GNG7, Galpha(i)-specific peptide GPCRs…
2	synaptic transmission	858	9.35787e-44	2.49808e-40	122	PLP1, NMDA receptor, K(+) channel, subfamily J, Kir6.2, KV1.6, Nk3R, Complexin, ANAPC2, LYNX1, Neurexin beta, CACNG, MUNC13-1, Connexin 36, CADPS, NR3B, SLC32A1, KCNK4, mGluR3, CaMKK1, Neurexin alpha, GNG8, MUNC18, Synaptotagmin, NEFL, Kir1.2, PDE, HCN2, X11, Neuroligin 2, Calsyntenin-3, SPTBN(spectrin1-4), MALS-2, nAChR beta-2, Kv3.3, KCNH2, PKC-beta, GNG7, Galpha(i)-specific peptide GPCRs, KCNA…
3	transmission of nerve impulse	985	4.25348e-43	7.56978e-40	130	PLP1, NMDA receptor, K(+) channel, subfamily J, Kir6.2, KV1.6, Nk3R, Complexin, ANAPC2, LYNX1, Neurexin beta, CACNG, MUNC13-1, Connexin 36, CADPS, NR3B, SLC32A1, KCNK4, mGluR3, CaMKK1, Neurexin alpha, GNG8, MUNC18, Synaptotagmin, NEFL, Kir1.2, PDE, HCN2, X11, Neuroligin 2, Calsyntenin-3, SPTBN(spectrin1-4), MALS-2, UGT8, nAChR beta-2, Kv3.3, KCNH2, PKC-beta, GNG7, Galpha(i)-specific peptide GPCRs…
4	cell-cell signaling	1263	9.10863e-38	1.21577e-34	140	PLP1, NMDA receptor, K(+) channel, subfamily J, Kir6.2, KV1.6, Nk3R, Complexin, ANAPC2, LYNX1, PDGF-A, Neurexin beta, CACNG, MUNC13-1, Connexin 36, CADPS, NR3B, SLC32A1, Calcitonin, VGF, KCNK4, mGluR3, CaMKK1, Neurexin alpha, GNG8, MUNC18, Synaptotagmin, NEFL, Kir1.2, PDE, HCN2, X11, Neuroligin 2, Calsyntenin-3, SPTBN(spectrin1-4), MALS-2, nAChR beta-2, Kv3.3, KCNH2, PKC-beta, GNG7, Galpha(i)-spe…
5	transport	4288	2.12232e-27	2.26621e-24	265	DCTN1(p150Glued), NMDA receptor, K(+) channel, subfamily J, BIN1 (Amphiphysin II), Kir6.2, KV1.6, MBL2, Ankyrin 1, Complexin, DIP1, PDGF-A, Stabilin-2, TMC3, Neurexin beta, Synaptotagmin XI, CACNG, SNIP, PLA2, SLC4A3, Kinesin light chain, MARLIN1, ATP1A3, SHBG, TMC4, Rab-6A, ATP9B, NECAP1, Rab-4, MUNC13-1, Connexin 36, FUS/DDIT3 fusion protein, CADPS, NR3B, ATP13A2, ATP6V1G2, SLC32A1, Cox8b (rode…
6	establishment of localization	4360	1.26076e-26	1.12187e-23	266	DCTN1(p150Glued), NMDA receptor, K(+) channel, subfamily J, BIN1 (Amphiphysin II), Kir6.2, KV1.6, MBL2, Ankyrin 1, Complexin, DIP1, PDGF-A, Stabilin-2, TMC3, Neurexin beta, Synaptotagmin XI, CACNG, SNIP, PLA2, SLC4A3, Kinesin light chain, MARLIN1, ATP1A3, SHBG, TMC4, Rab-6A, ATP9B, NECAP1, Rab-4, MUNC13-1, Connexin 36, FUS/DDIT3 fusion protein, CADPS, NR3B, ATP13A2, ATP6V1G2, SLC32A1, Cox8b (rode…
7	localization	5265	4.88651e-25	3.72701e-22	298	DCTN1(p150Glued), NMDA receptor, K(+) channel, subfamily J, BIN1 (Amphiphysin II), Kir6.2, KV1.6, MBL2, Ankyrin 1, Complexin, DIP1, PDGF-A, NF-AT1(NFATC2), Stabilin-2, TMC3, Neurexin beta, Synaptotagmin XI, CACNG, SNIP, PLA2, DYLX2, SLC4A3, Histone H1 testis, Kinesin light chain, MARLIN1, GALGT, ATP1A3, SHBG, TMC4, Rab-6A, ATP9B, NECAP1, Rab-4, MUNC13-1, Connexin 36, FUS/DDIT3 fusion protein, CAD…
8	single-organism transport	3464	5.82046e-25	3.88443e-22	224	DCTN1(p150Glued), NMDA receptor, K(+) channel, subfamily J, Kir6.2, KV1.6, MBL2, Ankyrin 1, Complexin, DIP1, PDGF-A, TMC3, Neurexin beta, CACNG, SNIP, PLA2, SLC4A3, Kinesin light chain, ATP1A3, SHBG, TMC4, Rab-6A, ATP9B, MUNC13-1, Connexin 36, FUS/DDIT3 fusion protein, CADPS, NR3B, ATP13A2, ATP6V1G2, SLC32A1, Cox8b (rodent), SCFD2, Calcitonin, VGF, KCNK4, KLC1, Dematin, Neurexin alpha, 14-3-3 gam…
9	regulation of ion transport	659	6.09626e-24	3.61644e-21	80	NMDA receptor, K(+) channel, subfamily J, Kir6.2, KV1.6, Neurexin beta, CACNG, PLA2, NR3B, IRS-2, Calcitonin, KCNK4, Neurexin alpha, CLCN2, Kir1.2, PDE, HCN2, Neuroligin 2, SPTBN(spectrin1-4), nAChR beta-2, Kv3.3, KCNH2, PKC-beta, PDE4B, Galpha(i)-specific peptide GPCRs, KCNAB3, Kir3.3, CCG7, NCS-1, PMCA2b, PDE4, Ionotropic glutamate receptor, HCN4, HCN3, cPKC (conventional), PSD-95, Kv3.1, Nat8l…
10	regulation of ion transmembrane transport	378	4.47915e-21	2.39142e-18	56	NMDA receptor, K(+) channel, subfamily J, Kir6.2, KV1.6, Neurexin beta, CACNG, PLA2, IRS-2, KCNK4, Neurexin alpha, CLCN2, Kir1.2, PDE, HCN2, Neuroligin 2, Kv3.3, KCNH2, PDE4B, Galpha(i)-specific peptide GPCRs, KCNAB3, Kir3.3, CCG7, NCS-1, PDE4, Ionotropic glutamate receptor, HCN4, HCN3, PSD-95, Kv3.1, NR2, Na(v) beta 1, HCN, SHANK, Kv1.1, Kir2.2, Junctophilin 3, KCNC2, KCNK10, CLCN6, Kv9.3, NR1, …
Top 10 GO Processes terms found for 1027 genes that are negatively associated with Adarb1.
Enrichment by GO Processes
#	Processes	Total	p-value	FDR	In Data	Network Objects from Active Data
1	response to wounding	1435	2.44231e-54	1.75749e-50	232	CD8 alpha, alpha-4/beta-7 integrin, CHI3L1, Angiopoietin 1, CD84, STAT3, MD-1, Syk, OX40L(TNFSF4), Peroxiredoxin, HB-EGF, ITGB4, PDE1A, Prokineticin 2, C/EBP, IRF2, SLC7A8, ID3, Dectin-1, Heme oxygenase 1, TLR1, Cystatin C, CD180, Pleckstrin, PTX3, Fc gamma RI, alpha-L/beta-2 integrin, MIP-1-beta, ITGB1, SHPS-1, Fibromodulin, PDE9A, Galpha(i)-specific peptide GPCRs, JAK2, Rab-27A, JAM2, Galpha(q)…
2	response to stress	4085	7.51489e-54	2.70386e-50	440	CD8 alpha, Cyclin G, MHC class II alpha chain, FMO1, alpha-4/beta-7 integrin, CHI3L1, Angiopoietin 1, CD84, STAT3, MDL-1, MD-1, 90K, Syk, OX40L(TNFSF4), Peroxiredoxin, SERP1, MKP-3, Tubulin beta, MAD2b, HB-EGF, HPK1(MAP4K1), BST2, ITGB4, IRF8, PDE1A, C1r, Ficolin, C20orf111, Prokineticin 2, PCNA, C2, MHC class I, NEK6, Galectin-3, C/EBP, IRF2, SLC7A8, IFI17, Glycogen phosphorylase, GCH1, ID3, 4E-…
3	defense response	1798	3.19756e-52	7.66988e-49	261	CD8 alpha, MHC class II alpha chain, CHI3L1, CD84, STAT3, MDL-1, MD-1, 90K, Syk, OX40L(TNFSF4), Peroxiredoxin, MKP-3, Tubulin beta, HB-EGF, BST2, IRF8, PDE1A, C1r, Ficolin, Prokineticin 2, C2, MHC class I, Galectin-3, C/EBP, IRF2, IFI17, GCH1, TAP1 (PSF1), Dectin-1, IFNGR1, C1qa, Rictor, Heme oxygenase 1, TLR1, Cystatin C, CD180, PTX3, Fc gamma RI, Fc gamma RII beta, IFP 35, alpha-L/beta-2 integr…
4	immune system process	2547	8.81663e-51	1.58611e-47	320	SCAP2, CD8 alpha, MHC class II alpha chain, alpha-4/beta-7 integrin, Angiopoietin 1, PU.1, CD84, MDL-1, MD-1, Syk, OX40L(TNFSF4), Ly49E, ZFP36L2, Peroxiredoxin, MKP-3, Tubulin beta, HB-EGF, BST2, IRF8, PDE1A, C1r, Ficolin, C2, MHC class I, Galectin-3, C/EBP, IRF2, SLC7A8, IFI17, CD229, GCH1, TAP1 (PSF1), Dectin-1, IFNGR1, C1qa, Rictor, Heme oxygenase 1, TLR1, CD180, Pleckstrin, PTX3, Fc gamma RI,…
5	innate immune response	1005	6.30865e-50	9.07941e-47	183	MHC class II alpha chain, MDL-1, MD-1, Syk, OX40L(TNFSF4), Peroxiredoxin, MKP-3, Tubulin beta, HB-EGF, BST2, IRF8, PDE1A, C1r, Ficolin, C2, MHC class I, Galectin-3, C/EBP, IRF2, IFI17, GCH1, Dectin-1, IFNGR1, C1qa, Rictor, TLR1, CD180, Fc gamma RI, IFP 35, alpha-L/beta-2 integrin, Beta-catenin, Factor H, Aquaporin 4, Beta-2-microglobulin, Galpha(i)-specific peptide GPCRs, JAK2, Rab-27A, Galpha(i)…
6	regulation of immune response	1041	3.0753e-48	3.68831e-45	184	CD8 alpha, MHC class II alpha chain, alpha-4/beta-7 integrin, Syk, OX40L(TNFSF4), MKP-3, HB-EGF, BST2, C1r, Ficolin, C2, MHC class I, IFI17, CLEC12A, TAP1 (PSF1), Dectin-1, IFNGR1, C1qa, Rictor, Heme oxygenase 1, TLR1, PP2135, Fc gamma RI, Fc gamma RII beta, ST2(L), alpha-L/beta-2 integrin, BFL1, Factor H, Beta-2-microglobulin, ITGB1, Galpha(i)-specific peptide GPCRs, JAK2, Galpha(q)-specific nuc…
7	immune response	1530	3.79352e-48	3.89974e-45	230	CD8 alpha, MHC class II alpha chain, MDL-1, MD-1, Syk, OX40L(TNFSF4), Peroxiredoxin, MKP-3, Tubulin beta, HB-EGF, BST2, IRF8, PDE1A, C1r, Ficolin, C2, MHC class I, Galectin-3, C/EBP, IRF2, IFI17, CD229, GCH1, Dectin-1, IFNGR1, C1qa, Rictor, TLR1, CD180, Fc gamma RI, Fc gamma RII beta, IFP 35, ST2(L), alpha-L/beta-2 integrin, Beta-catenin, MIP-1-beta, Factor H, Aquaporin 4, Beta-2-microglobulin, K…
8	positive regulation of response to stimulus	1871	3.17967e-46	2.86012e-43	256	SCAP2, CD8 alpha, MHC class II alpha chain, CHI3L1, Angiopoietin 1, GPR177, STAT3, MD-1, Syk, OX40L(TNFSF4), Peroxiredoxin, MKP-3, HB-EGF, HPK1(MAP4K1), BST2, C1r, Ficolin, Prokineticin 2, C2, MHC class I, NEK6, C/EBP, TAP1 (PSF1), Dectin-1, C1qa, Rictor, Heme oxygenase 1, TLR1, PP2135, CD180, Fc gamma RI, ST2(L), alpha-L/beta-2 integrin, Beta-catenin, GADD45 alpha, HIC, MIP-1-beta, BFL1, Factor …
9	regulation of immune system process	1551	6.34809e-45	5.07565e-42	226	CD8 alpha, MHC class II alpha chain, alpha-4/beta-7 integrin, PU.1, Syk, OX40L(TNFSF4), Peroxiredoxin, MKP-3, HB-EGF, BST2, C1r, Ficolin, TIM-1, C2, MHC class I, IFI17, HCA112, CLEC12A, TAP1 (PSF1), Dectin-1, IFNGR1, C1qa, Rictor, Heme oxygenase 1, TLR1, PP2135, Fc gamma RI, Fc gamma RII beta, ST2(L), alpha-L/beta-2 integrin, Leupaxin, Beta-catenin, MIP-1-beta, BFL1, Factor H, Beta-2-microglobuli…
10	positive regulation of immune system process	933	1.71677e-42	1.23539e-39	164	MHC class II alpha chain, Syk, OX40L(TNFSF4), MKP-3, C1r, Ficolin, TIM-1, C2, MHC class I, TAP1 (PSF1), Dectin-1, C1qa, Rictor, Heme oxygenase 1, TLR1, Fc gamma RI, ST2(L), alpha-L/beta-2 integrin, MIP-1-beta, BFL1, Factor H, Beta-2-microglobulin, Galpha(i)-specific peptide GPCRs, Galpha(q)-specific nucleotide-like GPCRs, NckAP1L, TGF-beta 1, HLA-DRB1, PP2A regulatory, WASP, TGF-beta, Actin cytos…
