# Supplementary material for: Decrease of mRNA Editing after Spinal Cord Injury is Caused by Down-regulation of ADAR2 that is Triggered by Inflammatory Response
Source: Sci Rep. 2015 Jul 30;5:12615. doi: 10.1038/srep12615 (PMC4519770; doi:10.1038/srep12615)
Supplement: Supplementary Table 11 [file srep12615-s11.xls]

## Sheet: Sheet1
Supplementary Table 11. Bayesian Network analysis of the relationship between gene expression and Adarb1. Analysis was performed using the ‘deal’ R package (Gammelgaard and Dethlefsen, 2013). The genes (N=14,640) were analyzed one at a time. The following variables were included into the analysis: ‘treatment’ (discrete: SCI vs control), gene expression (continuous: normalized RNA-seq read counts)…
gene symbol	relation with Adarb1	gene name
A1bg	independent	alpha-1-B glycoprotein
A1cf	independent	APOBEC1 complementation factor
A1i3	independent	alpha-1-inhibitor III
A2ld1	independent	NA
A2m	upstream	alpha-2-macroglobulin
A3galt2	upstream	alpha 1,3-galactosyltransferase 2
A4galt	independent	alpha 1,4-galactosyltransferase
AA926063	independent	AA926063gene
Aaas	independent	achalasia, adrenocortical insufficiency, alacrimia
Aacs	independent	acetoacetyl-CoA synthetase
Aadacl1	independent	NA
Aadat	ambiguous	aminoadipate aminotransferase
Aagab	independent	alpha- and gamma-adaptin binding protein
Aak1	downstream	AP2 associated kinase 1
Aamp	independent	angio-associated, migratory cell protein
Aanat	ambiguous	aralkylamine N-acetyltransferase
Aard	independent	alanine and arginine rich domain containing protein
Aars	independent	alanyl-tRNA synthetase
Aars2	downstream	alanyl-tRNA synthetase 2, mitochondrial
Aarsd1	independent	alanyl-tRNA synthetase domain containing 1
Aasdhppt	independent	aminoadipate-semialdehyde dehydrogenase-phosphopantetheinyl transferase
Aass	independent	aminoadipate-semialdehyde synthase
Aatf	independent	apoptosis antagonizing transcription factor
Aatk	downstream	apoptosis-associated tyrosine kinase
Abat	independent	4-aminobutyrate aminotransferase
Abca1	independent	ATP-binding cassette, subfamily A (ABC1), member 1
Abca13	independent	ATP-binding cassette, subfamily A (ABC1), member 13
Abca17	independent	ATP-binding cassette, subfamily A (ABC1), member 17
Abca2	downstream	ATP-binding cassette, subfamily A (ABC1), member 2
Abca4	independent	ATP-binding cassette, subfamily A (ABC1), member 4
Abca5	downstream	ATP-binding cassette, subfamily A (ABC1), member 5
Abca7	downstream	ATP-binding cassette, subfamily A (ABC1), member 7
Abcb10	downstream	ATP-binding cassette, subfamily B (MDR/TAP), member 10
Abcb1a	independent	ATP-binding cassette, sub-family B (MDR/TAP), member 1A
Abcb1b	independent	ATP-binding cassette, subfamily B (MDR/TAP), member 1B
Abcb4	ambiguous	ATP-binding cassette, subfamily B (MDR/TAP), member 4
Abcb6	downstream	ATP-binding cassette, subfamily B (MDR/TAP), member 6
Abcb7	independent	ATP-binding cassette, subfamily B (MDR/TAP), member 7
Abcb8	downstream	ATP-binding cassette, subfamily B (MDR/TAP), member 8
Abcb9	independent	ATP-binding cassette, subfamily B (MDR/TAP), member 9
Abcc1	upstream	ATP-binding cassette, subfamily C (CFTR/MRP), member 1
Abcc10	independent	ATP-binding cassette, subfamily C (CFTR/MRP), member 10
Abcc12	independent	ATP-binding cassette, subfamily C (CFTR/MRP), member 12
Abcc3	independent	ATP-binding cassette, subfamily C (CFTR/MRP), member 3
Abcc4	independent	ATP-binding cassette, subfamily C (CFTR/MRP), member 4
Abcc5	downstream	ATP-binding cassette, subfamily C (CFTR/MRP), member 5
Abcc6	downstream	ATP-binding cassette, subfamily C (CFTR/MRP), member 6
Abcc8	downstream	ATP-binding cassette, subfamily C (CFTR/MRP), member 8
Abcc9	downstream	ATP-binding cassette, subfamily C (CFTR/MRP), member 9
Abcd1	independent	ATP-binding cassette, subfamily D (ALD), member 1
Abcd2	independent	ATP-binding cassette, subfamily D (ALD), member 2
Abcd3	independent	ATP-binding cassette, subfamily D (ALD), member 3
Abcd4	ambiguous	ATP-binding cassette, subfamily D (ALD), member 4
Abce1	independent	ATP-binding cassette, subfamily E (OABP), member 1
Abcf1	independent	ATP-binding cassette, subfamily F (GCN20), member 1
Abcf2	independent	ATP-binding cassette, subfamily F (GCN20), member 2
Abcf3	independent	ATP-binding cassette, subfamily F (GCN20), member 3
Abcg1	independent	ATP-binding cassette, subfamily G (WHITE), member 1
Abcg2	independent	ATP-binding cassette, subfamily G (WHITE), member 2
Abcg3	independent	ATP-binding cassette, subfamily G (WHITE), member 3
Abcg3l1	independent	ATP-binding cassette, subfamily G (WHITE), member 3-like 1
Abcg3l2	independent	ATP-binding cassette, subfamily G (WHITE), member 3-like 2
Abcg3l3	ambiguous	ATP-binding cassette, subfamily G (WHITE), member 3-like 3
Abcg3l4	independent	ATP-binding cassette, subfamily G (WHITE), member 3-like 4
Abcg4	downstream	ATP-binding cassette, subfamily G (WHITE), member 4
Abcg5	independent	ATP-binding cassette, subfamily G (WHITE), member 5
Abcg8	independent	ATP-binding cassette, subfamily G (WHITE), member 8
Abhd1	independent	abhydrolase domain containing 1
Abhd10	independent	abhydrolase domain containing 10
Abhd12	independent	abhydrolase domain containing 12
Abhd12b	ambiguous	abhydrolase domain containing 12B
Abhd13	independent	abhydrolase domain containing 13
Abhd14a	independent	abhydrolase domain containing 14A
Abhd14b	downstream	abhydrolase domain containing 14b
Abhd15	independent	abhydrolase domain containing 15
Abhd16a	independent	abhydrolase domain containing 16A
Abhd16b	independent	abhydrolase domain containing 16B
Abhd2	independent	abhydrolase domain containing 2
Abhd3	downstream	abhydrolase domain containing 3
Abhd4	downstream	abhydrolase domain containing 4
Abhd5	independent	abhydrolase domain containing 5
Abhd6	independent	abhydrolase domain containing 6
Abhd8	independent	abhydrolase domain containing 8
Abi1	independent	abl-interactor 1
Abi2	independent	abl-interactor 2
Abi3	ambiguous	ABI family, member 3
Abl1	independent	c-abl oncogene 1, non-receptor tyrosine kinase
Abl2	independent	v-abl Abelson murine leukemia viral oncogene homolog 2
Ablim2	downstream	actin binding LIM protein family, member 2
Ablim3	ambiguous	actin binding LIM protein family, member 3
Abo	independent	ABO blood group (transferase A, alpha 1-3-N-acetylgalactosaminyltransferase; transferase B, alpha 1-3-galactosyltransferase)
Abo2	independent	histo-blood group ABO system transferase 2
Abp1	independent	amiloride binding protein 1 (amine oxidase, copper-containing)
Abpa	ambiguous	NA
Abr	upstream	active BCR-related
Abra	upstream	actin-binding Rho activating protein
Abt1	independent	activator of basal transcription 1
Abtb1	independent	ankyrin repeat and BTB (POZ) domain containing 1
Abtb2	downstream	ankyrin repeat and BTB (POZ) domain containing 2
Acaa1a	independent	acetyl-Coenzyme A acyltransferase 1A
Acaa2	downstream	acetyl-CoA acyltransferase 2
Acaca	downstream	acetyl-CoA carboxylase alpha
Acacb	independent	acetyl-CoA carboxylase beta
Acad10	independent	acyl-CoA dehydrogenase family, member 10
Acad11	downstream	acyl-CoA dehydrogenase family, member 11
Acad9	independent	acyl-CoA dehydrogenase family, member 9
Acadl	ambiguous	acyl-CoA dehydrogenase, long chain
Acadm	downstream	acyl-CoA dehydrogenase, C-4 to C-12 straight chain
Acads	independent	acyl-CoA dehydrogenase, C-2 to C-3 short chain
Acadsb	downstream	acyl-CoA dehydrogenase, short/branched chain
Acadvl	independent	acyl-CoA dehydrogenase, very long chain
Acan	upstream	aggrecan
Acap1	ambiguous	ArfGAP with coiled-coil, ankyrin repeat and PH domains 1
Acap2	independent	ArfGAP with coiled-coil, ankyrin repeat and PH domains 2
Acap3	ambiguous	ArfGAP with coiled-coil, ankyrin repeat and PH domains 3
Acat1	independent	acetyl-CoA acetyltransferase 1
Acat3	upstream	acetyl-Coenzyme A acetyltransferase 3
Acbd3	independent	acyl-CoA binding domain containing 3
Acbd4	independent	acyl-CoA binding domain containing 4
Acbd5	independent	acyl-CoA binding domain containing 5
Acbd6	independent	acyl-CoA binding domain containing 6
Acbd7	independent	acyl-CoA binding domain containing 7
Accn1	independent	NA
Accn2	independent	NA
Accn3	independent	NA
Accn4	independent	NA
Accn5	upstream	NA
Accsl	independent	1-aminocyclopropane-1-carboxylate synthase homolog (Arabidopsis)(non-functional)-like
Acd	ambiguous	adrenocortical dysplasia homolog (mouse)
Ace	independent	angiotensin I converting enzyme (peptidyl-dipeptidase A) 1
Ace2	independent	angiotensin I converting enzyme (peptidyl-dipeptidase A) 2
Ace3	independent	angiotensin I converting enzyme (peptidyl-dipeptidase A) 3
Acer2	downstream	alkaline ceramidase 2
Acin1	independent	apoptotic chromatin condensation inducer 1
Acly	ambiguous	ATP citrate lyase
Acn9	ambiguous	ACN9 homolog (S. cerevisiae)
Acnat2	independent	acyl-coenzyme A amino acid N-acyltransferase 2
Aco1	independent	aconitase 1, soluble
Aco2	independent	aconitase 2, mitochondrial
Acot1	independent	acyl-CoA thioesterase 1
Acot12	independent	acyl-CoA thioesterase 12
Acot13	independent	acyl-CoA thioesterase 13
Acot2	independent	acyl-CoA thioesterase 2
Acot3	independent	acyl-CoA thioesterase 3
Acot4	independent	acyl-CoA thioesterase 4
Acot5	independent	acyl-CoA thioesterase 5
Acot7	independent	acyl-CoA thioesterase 7
Acot8	independent	acyl-CoA thioesterase 8
Acot9	independent	acyl-CoA thioesterase 9
Acox1	ambiguous	acyl-CoA oxidase 1, palmitoyl
Acox2	independent	acyl-CoA oxidase 2, branched chain
Acox3	independent	acyl-CoA oxidase 3, pristanoyl
Acoxl	downstream	acyl-CoA oxidase-like
Acp1	independent	acid phosphatase 1, soluble
Acp2	independent	acid phosphatase 2, lysosomal
Acp6	independent	acid phosphatase 6, lysophosphatidic
Acpl2	independent	acid phosphatase-like 2
Acpp	independent	acid phosphatase, prostate
Acpt	ambiguous	acid phosphatase, testicular
Acr	independent	acrosin
Acrbp	independent	acrosin binding protein
Acsbg1	independent	acyl-CoA synthetase bubblegum family member 1
Acsf2	independent	acyl-CoA synthetase family member 2
Acsl1	downstream	acyl-CoA synthetase long-chain family member 1
Acsl3	ambiguous	acyl-CoA synthetase long-chain family member 3
Acsl4	independent	acyl-CoA synthetase long-chain family member 4
Acsl5	ambiguous	acyl-CoA synthetase long-chain family member 5
Acsl6	independent	acyl-CoA synthetase long-chain family member 6
Acsm2a	independent	acyl-CoA synthetase medium-chain family member 2A
Acsm3	independent	acyl-CoA synthetase medium-chain family member 3
Acsm4	independent	acyl-CoA synthetase medium-chain family member 4
Acsm5	independent	acyl-CoA synthetase medium-chain family member 5
Acss1	independent	acyl-CoA synthetase short-chain family member 1
Acss2	ambiguous	acyl-CoA synthetase short-chain family member 2
Acss3	ambiguous	acyl-CoA synthetase short-chain family member 3
Acta1	independent	actin, alpha 1, skeletal muscle
Actb	downstream	actin, beta
Actc1	independent	actin, alpha, cardiac muscle 1
Actg1	upstream	actin, gamma 1
Actg2	independent	actin, gamma 2, smooth muscle, enteric
Actl6a	downstream	actin-like 6A
Actl6b	independent	actin-like 6B
Actl7a	independent	actin-like 7a
Actl7b	downstream	actin-like 7b
Actn1	ambiguous	actinin, alpha 1
Actn2	downstream	actinin alpha 2
Actn3	independent	actinin alpha 3
Actn4	independent	actinin alpha 4
Actr10	independent	actin-related protein 10 homolog (S. cerevisiae)
Actr1a	independent	ARP1 actin-related protein 1 homolog A, centractin alpha (yeast)
Actr1b	independent	ARP1 actin-related protein 1 homolog B, centractin beta (yeast)
Actr2	ambiguous	ARP2 actin-related protein 2 homolog (yeast)
Actr3	ambiguous	ARP3 actin-related protein 3 homolog (yeast)
Actr3b	independent	ARP3 actin-related protein 3 homolog B (yeast)
Actr5	independent	ARP5 actin-related protein 5 homolog (yeast)
Actr6	independent	ARP6 actin-related protein 6 homolog (yeast)
Actrt2	ambiguous	actin-related protein T2
Acvr1	independent	activin A receptor, type I
Acvr1b	upstream	activin A receptor, type IB
Acvr1c	downstream	activin A receptor, type IC
Acvr2a	independent	activin A receptor, type IIA
Acvr2b	independent	activin A receptor, type IIB
Acvrl1	independent	activin A receptor type II-like 1
Acy1	independent	aminoacylase 1
Acy3	downstream	aspartoacylase (aminocyclase) 3
Acyp1	downstream	acylphosphatase 1, erythrocyte (common) type
Acyp2	independent	acylphosphatase 2, muscle type
Ada	downstream	adenosine deaminase
Adad1	independent	adenosine deaminase domain containing 1 (testis specific)
Adam11	downstream	ADAM metallopeptidase domain 11
Adam15	downstream	ADAM metallopeptidase domain 15
Adam17	independent	ADAM metallopeptidase domain 17
Adam19	independent	ADAM metallopeptidase domain 19
Adam1a	upstream	a disintegrin and metallopeptidase domain 1a
Adam2	independent	ADAM metallopeptidase domain 2
Adam23	ambiguous	ADAM metallopeptidase domain 23
Adam26a	ambiguous	a disintegrin and metallopeptidase domain 26A
Adam28	independent	ADAM metallopeptidase domain 28
Adam30	independent	ADAM metallopeptidase domain 30
Adam32	independent	ADAM metallopeptidase domain 32
Adam4	independent	a disintegrin and metalloprotease domain 4
Adam4l1	downstream	a disintegrin and metallopeptidase domain 4-like 1
Adam5	independent	a disintegrin and metallopeptidase domain 5
Adam7	independent	ADAM metallopeptidase domain 7
Adam9	independent	ADAM metallopeptidase domain 9
Adamts1	independent	ADAM metallopeptidase with thrombospondin type 1 motif, 1
Adamts12	independent	ADAM metallopeptidase with thrombospondin type 1 motif, 12
Adamts14	independent	ADAM metallopeptidase with thrombospondin type 1 motif, 14
Adamts15	independent	ADAM metallopeptidase with thrombospondin type 1 motif, 15
Adamts18	independent	ADAM metallopeptidase with thrombospondin type 1 motif, 18
Adamts19	upstream	ADAM metallopeptidase with thrombospondin type 1 motif, 19
Adamts2	independent	ADAM metallopeptidase with thrombospondin type 1 motif, 2
Adamts3	ambiguous	ADAM metallopeptidase with thrombospondin type 1, motif 3
Adamts4	downstream	ADAM metallopeptidase with thrombospondin type 1 motif, 4
Adamts5	independent	ADAM metallopeptidase with thrombospondin type 1 motif, 5
Adamts7	independent	ADAM metallopeptidase with thrombospondin type 1 motif, 7
Adamts9	independent	ADAM metallopeptidase with thrombospondin type 1 motif, 9
Adamtsl3	ambiguous	ADAMTS-like 3
Adamtsl5	independent	ADAMTS-like 5
Adap1	independent	ArfGAP with dual PH domains 1
Adap2	independent	ArfGAP with dual PH domains 2
Adar	downstream	adenosine deaminase, RNA-specific
Adarb1	ambiguous	adenosine deaminase, RNA-specific, B1
Adarb2	independent	adenosine deaminase, RNA-specific, B2
Adat1	independent	adenosine deaminase, tRNA-specific 1
Adat3	independent	adenosine deaminase, tRNA-specific 3
Adck1	independent	aarF domain containing kinase 1
Adck2	independent	aarF domain containing kinase 2
Adck3	independent	aarF domain containing kinase 3
Adck4	independent	aarF domain containing kinase 4
Adck5	independent	aarF domain containing kinase 5
Adcy1	independent	adenylate cyclase 1 (brain)
Adcy10	ambiguous	adenylate cyclase 10 (soluble)
Adcy2	independent	adenylate cyclase 2 (brain)
Adcy3	downstream	adenylate cyclase 3
Adcy4	ambiguous	adenylate cyclase 4
Adcy5	downstream	adenylate cyclase 5
Adcy6	ambiguous	adenylate cyclase 6
Adcy7	upstream	adenylate cyclase 7
Adcy8	independent	adenylate cyclase 8 (brain)
Adcyap1r1	independent	adenylate cyclase activating polypeptide 1 receptor 1
Add1	independent	adducin 1 (alpha)
Add2	independent	adducin 2 (beta)
Add3	upstream	adducin 3 (gamma)
Adh1	downstream	NA
Adh4	independent	alcohol dehydrogenase 4 (class II), pi polypeptide
Adh5	independent	alcohol dehydrogenase 5 (class III), chi polypeptide
Adh6	independent	alcohol dehydrogenase 6 (class V)
Adh6a	independent	alcohol dehydrogenase 6A (class V)
Adh7	independent	alcohol dehydrogenase 7 (class IV), mu or sigma polypeptide
Adhfe1	ambiguous	alcohol dehydrogenase, iron containing, 1
Adi1	downstream	acireductone dioxygenase 1
Adipoq	independent	adiponectin, C1Q and collagen domain containing
Adipor1	independent	adiponectin receptor 1
Adipor2	independent	adiponectin receptor 2
Adk	independent	adenosine kinase
Adm	independent	adrenomedullin
Adm2	independent	adrenomedullin 2
Adnp	independent	activity-dependent neuroprotector homeobox
Adnp2	independent	ADNP homeobox 2
Ado	independent	2-aminoethanethiol (cysteamine) dioxygenase
Adora1	independent	adenosine A1 receptor
Adora2a	ambiguous	adenosine A2a receptor
Adora2b	downstream	adenosine A2B receptor
Adora3	ambiguous	adenosine A3 receptor
Adpgk	independent	ADP-dependent glucokinase
Adprh	ambiguous	ADP-ribosylarginine hydrolase
Adprhl1	independent	ADP-ribosylhydrolase like 1
Adprhl2	independent	ADP-ribosylhydrolase like 2
Adra1a	ambiguous	adrenoceptor alpha 1A
Adra1b	independent	adrenoceptor alpha 1B
Adra1d	independent	adrenoceptor alpha 1D
Adra2b	independent	adrenoceptor alpha 2B
Adra2c	independent	adrenoceptor alpha 2C
Adrb1	independent	adrenoceptor beta 1
Adrb2	downstream	adrenoceptor beta 2, surface
Adrb3	ambiguous	adrenoceptor beta 3
Adrbk1	independent	adrenergic, beta, receptor kinase 1
Adrm1	independent	adhesion regulating molecule 1
Adsl	independent	adenylosuccinate lyase
Adss	independent	adenylosuccinate synthase
Aebp1	upstream	AE binding protein 1
Aebp2	independent	AE binding protein 2
Aen	independent	apoptosis enhancing nuclease
Aer61	independent	NA
Aes	independent	amino-terminal enhancer of split
Afaf	independent	NA
Afap1	independent	actin filament associated protein 1
Afap1l1	independent	actin filament associated protein 1-like 1
Aff1	ambiguous	AF4/FMR2 family, member 1
Aff3	downstream	AF4/FMR2 family, member 3
Aff4	independent	AF4/FMR2 family, member 4
Afg3l1	independent	AFG3(ATPase family gene 3)-like 1 (S. cerevisiae)
Afg3l2	downstream	AFG3 ATPase family member 3-like 2 (S. cerevisiae)
Afm	independent	afamin
Afp	independent	alpha-fetoprotein
Aga	independent	aspartylglucosaminidase
Agap1	ambiguous	ArfGAP with GTPase domain, ankyrin repeat and PH domain 1
Agap2	downstream	ArfGAP with GTPase domain, ankyrin repeat and PH domain 2
Agap3	independent	ArfGAP with GTPase domain, ankyrin repeat and PH domain 3
Agbl4	independent	ATP/GTP binding protein-like 4
Ager	independent	advanced glycosylation end product-specific receptor
Agfg1	independent	ArfGAP with FG repeats 1
Agfg2	independent	ArfGAP with FG repeats 2
Agk	independent	acylglycerol kinase
Agl	independent	amylo-alpha-1, 6-glucosidase, 4-alpha-glucanotransferase
Agmat	independent	agmatine ureohydrolase (agmatinase)
Agmo	independent	alkylglycerol monooxygenase
Agpat1	independent	1-acylglycerol-3-phosphate O-acyltransferase 1
Agpat2	ambiguous	1-acylglycerol-3-phosphate O-acyltransferase 2
Agpat3	downstream	1-acylglycerol-3-phosphate O-acyltransferase 3
Agpat4	independent	1-acylglycerol-3-phosphate O-acyltransferase 4 (lysophosphatidic acid acyltransferase, delta)
Agpat5	independent	1-acylglycerol-3-phosphate O-acyltransferase 5
Agpat6	ambiguous	1-acylglycerol-3-phosphate O-acyltransferase 6
Agpat9	ambiguous	1-acylglycerol-3-phosphate O-acyltransferase 9
Agphd1	independent	aminoglycoside phosphotransferase domain containing 1
Agps	independent	alkylglycerone phosphate synthase
Agr2	independent	anterior gradient 2 homolog (Xenopus laevis)
Agr3	ambiguous	anterior gradient 3 homolog (Xenopus laevis)
Agrn	upstream	agrin
Agrp	independent	agouti related protein homolog (mouse)
Agt	downstream	angiotensinogen (serpin peptidase inhibitor, clade A, member 8)
Agtpbp1	independent	ATP/GTP binding protein 1
Agtr1a	independent	angiotensin II receptor, type 1a
Agtr1b	downstream	angiotensin II receptor, type 1b
Agtrap	independent	angiotensin II receptor-associated protein
Agxt	independent	alanine-glyoxylate aminotransferase
Agxt2	ambiguous	alanine-glyoxylate aminotransferase 2
Agxt2l2	downstream	alanine-glyoxylate aminotransferase 2-like 2
Ahcy	upstream	adenosylhomocysteinase
Ahcyl1	independent	adenosylhomocysteinase-like 1
Ahcyl2	upstream	adenosylhomocysteinase-like 2
Ahdc1	independent	AT hook, DNA binding motif, containing 1
Ahi1	independent	Abelson helper integration site 1
Ahnak	independent	AHNAK nucleoprotein
Ahr	independent	aryl hydrocarbon receptor
Ahrr	independent	aryl-hydrocarbon receptor repressor
Ahsa2	independent	AHA1, activator of heat shock protein ATPase 2
Ahsp	ambiguous	alpha hemoglobin stabilizing protein
aicda	independent	activation-induced cytidine deaminase
Aif1	ambiguous	allograft inflammatory factor 1
Aif1l	ambiguous	allograft inflammatory factor 1-like
Aifm1	ambiguous	apoptosis-inducing factor, mitochondrion-associated 1
Aifm2	independent	apoptosis-inducing factor, mitochondrion-associated 2
Aifm3	upstream	apoptosis-inducing factor, mitochondrion-associated 3
Aig1	upstream	androgen-induced 1
Aimp1	independent	aminoacyl tRNA synthetase complex-interacting multifunctional protein 1
Aimp2	independent	aminoacyl tRNA synthetase complex-interacting multifunctional protein 2
Aip	independent	aryl-hydrocarbon receptor-interacting protein
Aipl1	ambiguous	aryl hydrocarbon receptor-interacting protein-like 1
Aire	independent	autoimmune regulator
Ajuba	independent	ajuba LIM protein
Ak1	independent	adenylate kinase 1
Ak2	independent	adenylate kinase 2
Ak3	downstream	adenylate kinase 3
Ak4	independent	adenylate kinase 4
Ak7	independent	adenylate kinase 7
Ak8	independent	adenylate kinase 8
Akap1	independent	A kinase (PRKA) anchor protein 1
Akap10	downstream	A kinase (PRKA) anchor protein 10
Akap11	independent	A kinase (PRKA) anchor protein 11
Akap12	independent	A kinase (PRKA) anchor protein 12
Akap13	independent	A kinase (PRKA) anchor protein 13
Akap14	independent	A kinase (PRKA) anchor protein 14
Akap17a	independent	A kinase (PRKA) anchor protein 17A
Akap2	downstream	A kinase (PRKA) anchor protein 2
Akap3	independent	A kinase (PRKA) anchor protein 3
Akap4	independent	A kinase (PRKA) anchor protein 4
Akap5	independent	A kinase (PRKA) anchor protein 5
Akap6	downstream	A kinase (PRKA) anchor protein 6
Akap7	independent	A kinase (PRKA) anchor protein 7
Akap8	independent	A kinase (PRKA) anchor protein 8
Akap8l	downstream	A kinase (PRKA) anchor protein 8-like
Akap9	independent	A kinase (PRKA) anchor protein (yotiao) 9
Akip1	independent	A kinase (PRKA) interacting protein 1
Akirin1	independent	akirin 1
Akirin2	independent	akirin 2
Akna	independent	AT-hook transcription factor
Aknad1	independent	AKNA domain containing 1
Akp3	independent	alkaline phosphatase 3, intestine, not Mn requiring
Akr1a1	independent	aldo-keto reductase family 1, member A1 (aldehyde reductase)
Akr1b1	upstream	aldo-keto reductase family 1, member B1 (aldose reductase)
Akr1b10	independent	aldo-keto reductase family 1, member B10 (aldose reductase)
Akr1b7	independent	aldo-keto reductase family 1, member B7
Akr1b8	downstream	aldo-keto reductase family 1, member B8
Akr1c1	ambiguous	aldo-keto reductase family 1, member C1
Akr1c12	independent	aldo-keto reductase family 1, member C12
Akr1c12l1	independent	aldo-keto reductase family 1, member C12-like 1
Akr1c13	upstream	aldo-keto reductase family 1, member C13
Akr1c14	independent	aldo-keto reductase family 1, member C14
Akr1c19	independent	aldo-keto reductase family 1, member C19
Akr1cl1	independent	NA
Akr1d1	independent	aldo-keto reductase family 1, member D1
Akr1e2	ambiguous	aldo-keto reductase family 1, member E2
Akr7a2	independent	aldo-keto reductase family 7, member A2 (aflatoxin aldehyde reductase)
Akr7a3	independent	aldo-keto reductase family 7, member A3 (aflatoxin aldehyde reductase)
Akt1	independent	v-akt murine thymoma viral oncogene homolog 1
Akt1s1	independent	AKT1 substrate 1 (proline-rich)
Akt2	independent	v-akt murine thymoma viral oncogene homolog 2
Akt3	downstream	v-akt murine thymoma viral oncogene homolog 3 (protein kinase B, gamma)
Aktip	independent	AKT interacting protein
Alad	independent	aminolevulinate dehydratase
Alas2	independent	aminolevulinate, delta-, synthase 2
Alb	downstream	albumin
Alcam	independent	activated leukocyte cell adhesion molecule
Aldh16a1	independent	aldehyde dehydrogenase 16 family, member A1
Aldh18a1	independent	aldehyde dehydrogenase 18 family, member A1
Aldh1a1	independent	aldehyde dehydrogenase 1 family, member A1
Aldh1a2	downstream	aldehyde dehydrogenase 1 family, member A2
Aldh1a3	independent	aldehyde dehydrogenase 1 family, member A3
Aldh1a7	independent	aldehyde dehydrogenase family 1, subfamily A7
Aldh1b1	independent	aldehyde dehydrogenase 1 family, member B1
Aldh1l2	ambiguous	aldehyde dehydrogenase 1 family, member L2
Aldh2	upstream	aldehyde dehydrogenase 2 family (mitochondrial)
Aldh3a1	independent	aldehyde dehydrogenase 3 family, member A1
Aldh3a2	independent	aldehyde dehydrogenase 3 family, member A2
Aldh3b1	independent	aldehyde dehydrogenase 3 family, member B1
Aldh4a1	independent	aldehyde dehydrogenase 4 family, member A1
Aldh6a1	downstream	aldehyde dehydrogenase 6 family, member A1
Aldh8a1	independent	aldehyde dehydrogenase 8 family, member A1
Aldh9a1	downstream	aldehyde dehydrogenase 9 family, member A1
Aldoa	independent	aldolase A, fructose-bisphosphate
Aldoal1	independent	NA
Aldob	independent	aldolase B, fructose-bisphosphate
Aldoc	independent	aldolase C, fructose-bisphosphate
Alg1	independent	asparagine-linked glycosylation 1, beta-1,4-mannosyltransferase homolog (S. cerevisiae)
Alg10	independent	asparagine-linked glycosylation 10, alpha-1,2-glucosyltransferase homolog (S. pombe)
Alg11	independent	asparagine-linked glycosylation 11, alpha-1,2-mannosyltransferase homolog (yeast)
Alg12	independent	asparagine-linked glycosylation 12, alpha-1,6-mannosyltransferase
Alg13	downstream	asparagine-linked glycosylation 13
Alg14	ambiguous	asparagine-linked glycosylation 14 homolog (S. cerevisiae)
Alg2	independent	asparagine-linked glycosylation 2, alpha-1,3-mannosyltransferase homolog (S. cerevisiae)
Alg3	independent	asparagine-linked glycosylation 3, alpha-1,3- mannosyltransferase homolog (S. cerevisiae)
Alg5	independent	ALG5, dolichyl-phosphate beta-glucosyltransferase
Alg6	independent	asparagine-linked glycosylation 6, alpha-1,3-glucosyltransferase homolog (S. cerevisiae)
Alg8	independent	asparagine-linked glycosylation 8, alpha-1,3-glucosyltransferase homolog (S. cerevisiae)
Alg9	independent	asparagine-linked glycosylation 9, alpha-1,2-mannosyltransferase homolog (S. cerevisiae)
Alk	independent	anaplastic lymphoma receptor tyrosine kinase
Alkbh	independent	NA
Alkbh2	independent	alkB, alkylation repair homolog 2 (E. coli)
Alkbh3	independent	alkB, alkylation repair homolog 3 (E. coli)
Alkbh4	independent	alkB, alkylation repair homolog 4 (E. coli)
Alkbh5	upstream	alkB, alkylation repair homolog 5 (E. coli)
Alkbh6	independent	alkB, alkylation repair homolog 6 (E. coli)
Alkbh8	ambiguous	alkB, alkylation repair homolog 8 (E. coli)
Allc	independent	allantoicase
Alms1	independent	Alstrom syndrome 1
Alox12	independent	arachidonate 12-lipoxygenase
Alox12b	independent	arachidonate 12-lipoxygenase, 12R type
Alox12e	independent	arachidonate 12-lipoxygenase, epidermal
Alox15	independent	arachidonate 15-lipoxygenase
Alox15b	independent	arachidonate 15-lipoxygenase, type B
Alox5	independent	arachidonate 5-lipoxygenase
Alox5ap	independent	arachidonate 5-lipoxygenase activating protein
Aloxe3	downstream	arachidonate lipoxygenase 3
Alpi	independent	alkaline phosphatase, intestinal
Alpk3	upstream	alpha-kinase 3
Alpl	independent	alkaline phosphatase, liver/bone/kidney
Als2	independent	amyotrophic lateral sclerosis 2 (juvenile)
Als2cr12	independent	amyotrophic lateral sclerosis 2 (juvenile) chromosome region, candidate 12
Als2cr8	independent	amyotrophic lateral sclerosis 2 (juvenile) chromosome region, candidate 8
Alx1	independent	ALX homeobox 1
Alx4	upstream	ALX homeobox 4
Amacr	ambiguous	alpha-methylacyl-CoA racemase
Ambn	ambiguous	ameloblastin
Ambp	independent	alpha-1-microglobulin/bikunin precursor
Ambra1	independent	autophagy/beclin 1 regulator 1
Amd1	downstream	adenosylmethionine decarboxylase 1
Amdhd1	independent	amidohydrolase domain containing 1
Amdhd2	independent	amidohydrolase domain containing 2
Amelx	independent	amelogenin, X-linked
Amh	independent	anti-Mullerian hormone
Amhr2	downstream	anti-Mullerian hormone receptor, type II
Amigo1	ambiguous	adhesion molecule with Ig like domain 1
Amigo2	independent	adhesion molecule with Ig like domain 2
Amigo3	independent	adhesion molecule with Ig like domain 3
Ammecr1l	independent	AMME chromosomal region gene 1-like
Amn	ambiguous	amnion associated transmembrane protein
Amn1	downstream	antagonist of mitotic exit network 1 homolog (S. cerevisiae)
Amotl2	downstream	angiomotin like 2
Ampd1	independent	adenosine monophosphate deaminase 1
Ampd2	ambiguous	adenosine monophosphate deaminase 2
Ampd3	upstream	adenosine monophosphate deaminase 3
Amph	independent	amphiphysin
Amtn	independent	amelotin
Amy1a	independent	amylase, alpha 1A (salivary)
Amy2	independent	NA
Amz1	downstream	archaelysin family metallopeptidase 1
Amz2	independent	archaelysin family metallopeptidase 2
Anapc1	independent	anaphase promoting complex subunit 1
Anapc10	independent	anaphase promoting complex subunit 10
Anapc11	independent	anaphase promoting complex subunit 11
Anapc13	independent	anaphase promoting complex subunit 13
Anapc2	independent	anaphase promoting complex subunit 2
Anapc4	independent	anaphase promoting complex subunit 4
Anapc5	independent	anaphase-promoting complex subunit 5
Anapc7	independent	anaphase promoting complex subunit 7
Ang	upstream	angiogenin, ribonuclease, RNase A family, 5
Ang1	independent	angiogenin, ribonuclease A family, member 1
Angel1	upstream	angel homolog 1 (Drosophila)
Angel2	independent	angel homolog 2 (Drosophila)
Angpt1	independent	angiopoietin 1
Angpt2	independent	angiopoietin 2
Angpt4	independent	angiopoietin 4
Angptl1	independent	angiopoietin-like 1
Angptl2	downstream	angiopoietin-like 2
Angptl3	upstream	angiopoietin-like 3
Angptl4	independent	angiopoietin-like 4
Angptl6	downstream	angiopoietin-like 6
Ank1	downstream	ankyrin 1, erythrocytic
Ank3	downstream	ankyrin 3, node of Ranvier (ankyrin G)
Ankh	independent	ankylosis, progressive homolog (mouse)
Ankhd1	independent	ankyrin repeat and KH domain containing 1
Ankib1	independent	ankyrin repeat and IBR domain containing 1
Ankk1	downstream	ankyrin repeat and kinase domain containing 1
Ankle2	ambiguous	ankyrin repeat and LEM domain containing 2
Ankmy2	ambiguous	ankyrin repeat and MYND domain containing 2
Ankra2	independent	ankyrin repeat, family A (RFXANK-like), 2
Ankrd1	independent	ankyrin repeat domain 1
Ankrd12	independent	ankyrin repeat domain 12
Ankrd13a	downstream	ankyrin repeat domain 13a
Ankrd13c	independent	ankyrin repeat domain 13C
Ankrd13d	independent	ankyrin repeat domain 13 family, member D
Ankrd16	independent	ankyrin repeat domain 16
Ankrd17	independent	ankyrin repeat domain 17
Ankrd2	independent	ankyrin repeat domain 2 (stretch responsive muscle)
Ankrd22	independent	ankyrin repeat domain 22
Ankrd23	independent	ankyrin repeat domain 23
Ankrd24	independent	ankyrin repeat domain 24
Ankrd29	independent	ankyrin repeat domain 29
Ankrd32	independent	ankyrin repeat domain 32
Ankrd33b	independent	ankyrin repeat domain 33B
Ankrd34a	independent	ankyrin repeat domain 34A
Ankrd34b	independent	ankyrin repeat domain 34B
Ankrd34c	independent	ankyrin repeat domain 34C
Ankrd37	independent	ankyrin repeat domain 37
Ankrd39	independent	ankyrin repeat domain 39
Ankrd40	independent	ankyrin repeat domain 40
Ankrd42	ambiguous	ankyrin repeat domain 42
Ankrd44	independent	ankyrin repeat domain 44
Ankrd46	independent	ankyrin repeat domain 46
Ankrd49	independent	ankyrin repeat domain 49
Ankrd5	independent	NA
Ankrd50	independent	ankyrin repeat domain 50
Ankrd52	downstream	ankyrin repeat domain 52
Ankrd54	independent	ankyrin repeat domain 54
Ankrd58	independent	NA
Ankrd6	upstream	ankyrin repeat domain 6
Ankrd61	ambiguous	ankyrin repeat domain 61
Ankrd65	independent	ankyrin repeat domain 65
Ankrd7	independent	ankyrin repeat domain 7
Ankrd9	ambiguous	ankyrin repeat domain 9
Anks1a	independent	ankyrin repeat and sterile alpha motif domain containing 1A
Anks3	downstream	ankyrin repeat and sterile alpha motif domain containing 3
Anks6	ambiguous	ankyrin repeat and sterile alpha motif domain containing 6
Ankzf1	independent	ankyrin repeat and zinc finger domain containing 1
Ano1	independent	anoctamin 1, calcium activated chloride channel
Ano4	downstream	anoctamin 4
Ano6	independent	anoctamin 6
Ano7	independent	anoctamin 7
Anp32a	independent	acidic (leucine-rich) nuclear phosphoprotein 32 family, member A
Anp32b	independent	acidic (leucine-rich) nuclear phosphoprotein 32 family, member B
Anp32e	independent	acidic (leucine-rich) nuclear phosphoprotein 32 family, member E
Anpep	independent	alanyl (membrane) aminopeptidase
Antxr1	downstream	anthrax toxin receptor 1
Anubl1	upstream	NA
Anxa1	upstream	annexin A1
Anxa10	independent	annexin A10
Anxa11	downstream	annexin A11
Anxa13	independent	annexin A13
Anxa2	upstream	annexin A2
Anxa3	upstream	annexin A3
Anxa4	independent	annexin A4
Anxa5	downstream	annexin A5
Anxa6	independent	annexin A6
Anxa7	downstream	annexin A7
Anxa8	ambiguous	annexin A8
Aoah	independent	acyloxyacyl hydrolase (neutrophil)
Aoc2-ps1	upstream	amine oxidase, copper containing 2 (retina-specific), pseudogene 1
Aoc3	independent	amine oxidase, copper containing 3 (vascular adhesion protein 1)
Aox1	independent	aldehyde oxidase 1
Aox3	downstream	aldehyde oxidase 3
Aox3l1	independent	NA
Aox4	independent	aldehyde oxidase 4
Ap1ar	independent	adaptor-related protein complex 1 associated regulatory protein
Ap1b1	downstream	adaptor-related protein complex 1, beta 1 subunit
Ap1g1	independent	adaptor-related protein complex 1, gamma 1 subunit
Ap1m1	independent	adaptor-related protein complex 1, mu 1 subunit
Ap1s1	independent	adaptor-related protein complex 1, sigma 1 subunit
Ap1s2	independent	adaptor-related protein complex 1, sigma 2 subunit
Ap1s3	independent	adaptor-related protein complex 1, sigma 3 subunit
Ap2a1	independent	adaptor-related protein complex 2, alpha 1 subunit
Ap2a2	independent	adaptor-related protein complex 2, alpha 2 subunit
Ap2b1	independent	adaptor-related protein complex 2, beta 1 subunit
Ap2m1	ambiguous	adaptor-related protein complex 2, mu 1 subunit
Ap2s1	independent	adaptor-related protein complex 2, sigma 1 subunit
Ap3b1	independent	adaptor-related protein complex 3, beta 1 subunit
Ap3d1	independent	adaptor-related protein complex 3, delta 1 subunit
Ap3m1	independent	adaptor-related protein complex 3, mu 1 subunit
Ap3m2	independent	adaptor-related protein complex 3, mu 2 subunit
Ap3s1	independent	adaptor-related protein complex 3, sigma 1 subunit
Ap4b1	independent	adaptor-related protein complex 4, beta 1 subunit
Ap4e1	independent	adaptor-related protein complex 4, epsilon 1 subunit
Ap4m1	independent	adaptor-related protein complex 4, mu 1 subunit
Ap4s1	independent	adaptor-related protein complex 4, sigma 1 subunit
Apaf1	independent	apoptotic peptidase activating factor 1
Apba1	downstream	amyloid beta (A4) precursor protein-binding, family A, member 1
Apba2	independent	amyloid beta (A4) precursor protein-binding, family A, member 2
Apba3	ambiguous	amyloid beta (A4) precursor protein-binding, family A, member 3
Apbb1	independent	amyloid beta (A4) precursor protein-binding, family B, member 1 (Fe65)
Apbb1ip	upstream	amyloid beta (A4) precursor protein-binding, family B, member 1 interacting protein
Apbb3	downstream	amyloid beta (A4) precursor protein-binding, family B, member 3
Apc	upstream	adenomatous polyposis coli
Apc2	downstream	adenomatosis polyposis coli 2
Apeh	independent	N-acylaminoacyl-peptide hydrolase
Apex1	independent	APEX nuclease (multifunctional DNA repair enzyme) 1
Aph1a	independent	anterior pharynx defective 1 homolog A (C. elegans)
Aph1b	independent	anterior pharynx defective 1 homolog B (C. elegans)
Api5	independent	apoptosis inhibitor 5
Apip	downstream	APAF1 interacting protein
Apitd1	independent	apoptosis-inducing, TAF9-like domain 1
Aplf	ambiguous	aprataxin and PNKP like factor
Apln	independent	apelin
Aplnr	independent	apelin receptor
Aplp1	independent	amyloid beta (A4) precursor-like protein 1
Apoa1bp	independent	apolipoprotein A-I binding protein
Apoa2	independent	apolipoprotein A-II
Apoa5	ambiguous	apolipoprotein A-V
Apob	ambiguous	apolipoprotein B
Apobec1	upstream	apolipoprotein B mRNA editing enzyme, catalytic polypeptide 1
Apobec2	independent	apolipoprotein B mRNA editing enzyme, catalytic polypeptide-like 2
Apobec3b	ambiguous	apolipoprotein B mRNA editing enzyme, catalytic polypeptide-like 3B
Apobec4	independent	apolipoprotein B mRNA editing enzyme, catalytic polypeptide-like 4 (putative)
Apobr	independent	apolipoprotein B receptor
Apoc1	downstream	apolipoprotein C-I
Apoc2	independent	apolipoprotein C-II
Apoc4	independent	apolipoprotein C-IV
Apoe	upstream	apolipoprotein E
Apof	independent	apolipoprotein F
Apoh	independent	apolipoprotein H (beta-2-glycoprotein I)
Apol3	downstream	apolipoprotein L, 3
Apol9a	independent	apolipoprotein L 9a
Apold1	independent	apolipoprotein L domain containing 1
Apom	independent	apolipoprotein M
Apon	independent	apolipoprotein N
Apoo	independent	apolipoprotein O
Apool	independent	apolipoprotein O-like
Apopt1	independent	apoptogenic 1, mitochondrial
App	downstream	amyloid beta (A4) precursor protein
Appbp2	independent	amyloid beta precursor protein (cytoplasmic tail) binding protein 2
Appl2	independent	adaptor protein, phosphotyrosine interaction, PH domain and leucine zipper containing 2
Aprt	downstream	adenine phosphoribosyl transferase
Aptx	downstream	aprataxin
Aqp1	independent	aquaporin 1
Aqp11	independent	aquaporin 11
Aqp12a	independent	aquaporin 12A
Aqp2	downstream	aquaporin 2 (collecting duct)
Aqp3	independent	aquaporin 3
Aqp4	independent	aquaporin 4
Aqp5	independent	aquaporin 5
Aqp6	independent	aquaporin 6, kidney specific
Aqp8	independent	aquaporin 8
Aqp9	ambiguous	aquaporin 9
Aqr	independent	aquarius homolog (mouse)
Ar	ambiguous	androgen receptor
Araf	downstream	v-raf murine sarcoma 3611 viral oncogene homolog
Arap2	independent	ArfGAP with RhoGAP domain, ankyrin repeat and PH domain 2
Arc	independent	activity-regulated cytoskeleton-associated protein
Arcn1	independent	archain 1
Areg	ambiguous	amphiregulin
Arf1	independent	ADP-ribosylation factor 1
Arf2	downstream	ADP-ribosylation factor 2
Arf3	independent	ADP-ribosylation factor 3
Arf4	downstream	ADP-ribosylation factor 4
Arf5	independent	ADP-ribosylation factor 5
Arf6	independent	ADP-ribosylation factor 6
Arfgap1	independent	ADP-ribosylation factor GTPase activating protein 1
Arfgap2	independent	ADP-ribosylation factor GTPase activating protein 2
Arfgef2	ambiguous	ADP-ribosylation factor guanine nucleotide-exchange factor 2 (brefeldin A-inhibited)
Arfip1	independent	ADP-ribosylation factor interacting protein 1
Arfip2	independent	ADP-ribosylation factor interacting protein 2
Arfrp1	independent	ADP-ribosylation factor related protein 1
Arg1	independent	arginase, liver
Arg2	downstream	arginase type II
Arglu1	independent	arginine and glutamate rich 1
Arhgap1	independent	Rho GTPase activating protein 1
Arhgap10	upstream	Rho GTPase activating protein 10
Arhgap11a	independent	Rho GTPase activating protein 11A
Arhgap12	independent	Rho GTPase activating protein 12
Arhgap15	independent	Rho GTPase activating protein 15
Arhgap17	independent	Rho GTPase activating protein 17
Arhgap18	downstream	Rho GTPase activating protein 18
Arhgap20	independent	Rho GTPase activating protein 20
Arhgap21	downstream	Rho GTPase activating protein 21
Arhgap22	independent	Rho GTPase activating protein 22
Arhgap24	independent	Rho GTPase activating protein 24
Arhgap25	downstream	Rho GTPase activating protein 25
Arhgap26	downstream	Rho GTPase activating protein 26
Arhgap27	downstream	Rho GTPase activating protein 27
Arhgap28	independent	Rho GTPase activating protein 28
Arhgap29	downstream	Rho GTPase activating protein 29
Arhgap30	upstream	Rho GTPase activating protein 30
Arhgap31	independent	Rho GTPase activating protein 31
Arhgap39	downstream	Rho GTPase activating protein 39
Arhgap4	independent	Rho GTPase activating protein 4
Arhgap5	independent	Rho GTPase activating protein 5
Arhgap8	independent	Rho GTPase activating protein 8
Arhgap9	downstream	Rho GTPase activating protein 9
Arhgdia	independent	Rho GDP dissociation inhibitor (GDI) alpha
Arhgdib	ambiguous	Rho, GDP dissociation inhibitor (GDI) beta
Arhgdig	ambiguous	Rho GDP dissociation inhibitor (GDI) gamma
Arhgef1	independent	Rho guanine nucleotide exchange factor (GEF) 1
Arhgef11	downstream	Rho guanine nucleotide exchange factor (GEF) 11
Arhgef12	upstream	Rho guanine nucleotide exchange factor (GEF) 12
Arhgef15	upstream	Rho guanine nucleotide exchange factor (GEF) 15
Arhgef18	downstream	rho/rac guanine nucleotide exchange factor (GEF) 18
Arhgef19	upstream	Rho guanine nucleotide exchange factor (GEF) 19
Arhgef2	downstream	rho/rac guanine nucleotide exchange factor (GEF) 2
Arhgef25	downstream	Rho guanine nucleotide exchange factor (GEF) 25
Arhgef3	upstream	Rho guanine nucleotide exchange factor (GEF) 3
Arhgef37	independent	Rho guanine nucleotide exchange factor (GEF) 37
Arhgef6	independent	Rac/Cdc42 guanine nucleotide exchange factor (GEF) 6
Arhgef7	ambiguous	Rho guanine nucleotide exchange factor (GEF) 7
Arhgef9	ambiguous	Cdc42 guanine nucleotide exchange factor (GEF) 9
Arid1a	upstream	AT rich interactive domain 1A (SWI-like)
Arid3a	upstream	AT rich interactive domain 3A (Bright like)
Arid3b	independent	AT rich interactive domain 3B (Bright like)
Arid3c	independent	AT rich interactive domain 3C (BRIGHT-like)
Arid4a	independent	AT rich interactive domain 4A (Rbp1 like)
Arid4b	independent	AT rich interactive domain 4B (Rbp1 like)
Arid5a	independent	AT rich interactive domain 5A (Mrf1 like)
Arid5b	independent	AT rich interactive domain 5B (Mrf1 like)
Arih1	independent	ariadne homolog, ubiquitin-conjugating enzyme E2 binding protein, 1 (Drosophila)
Arih2	downstream	ariadne homolog 2 (Drosophila)
Arl1	independent	ADP-ribosylation factor-like 1
Arl10	upstream	ADP-ribosylation factor-like 10
Arl11	upstream	ADP-ribosylation factor-like 11
Arl13a	ambiguous	ADP-ribosylation factor-like 13A
Arl2	ambiguous	ADP-ribosylation factor-like 2
Arl2bp	independent	ADP-ribosylation factor-like 2 binding protein
Arl3	independent	ADP-ribosylation factor-like 3
Arl4a	independent	ADP-ribosylation factor-like 4A
Arl4d	independent	ADP-ribosylation factor-like 4D
Arl5a	downstream	ADP-ribosylation factor-like 5A
Arl5b	ambiguous	ADP-ribosylation factor-like 5B
Arl5c	independent	ADP-ribosylation factor-like 5C
Arl6	independent	ADP-ribosylation factor-like 6
Arl6ip1	independent	ADP-ribosylation factor-like 6 interacting protein 1
Arl6ip4	independent	ADP-ribosylation-like factor 6 interacting protein 4
Arl6ip5	independent	ADP-ribosylation-like factor 6 interacting protein 5
Arl6ip6	independent	ADP-ribosylation-like factor 6 interacting protein 6
Arl8a	independent	ADP-ribosylation factor-like 8A
Arl8b	independent	ADP-ribosylation factor-like 8B
Arl9	independent	ADP-ribosylation factor-like 9
Armc1	independent	armadillo repeat containing 1
Armc10	downstream	armadillo repeat containing 10
Armc5	independent	armadillo repeat containing 5
Armc6	independent	armadillo repeat containing 6
Armc7	independent	armadillo repeat containing 7
Armc8	independent	armadillo repeat containing 8
Armc9	independent	armadillo repeat containing 9
Armcx1	downstream	armadillo repeat containing, X-linked 1
Armcx2	independent	armadillo repeat containing, X-linked 2
Armcx3	downstream	armadillo repeat containing, X-linked 3
Armcx6	independent	armadillo repeat containing, X-linked 6
Arnt	independent	aryl hydrocarbon receptor nuclear translocator
Arnt2	upstream	aryl hydrocarbon receptor nuclear translocator 2
Arntl	independent	aryl hydrocarbon receptor nuclear translocator-like
Arntl2	independent	aryl hydrocarbon receptor nuclear translocator-like 2
Arpc1a	independent	actin related protein 2/3 complex, subunit 1A
Arpc1b	upstream	actin related protein 2/3 complex, subunit 1B
Arpc2	downstream	actin related protein 2/3 complex, subunit 2
Arpc3	independent	actin related protein 2/3 complex, subunit 3
Arpc4	independent	actin related protein 2/3 complex, subunit 4
Arpc5	downstream	actin related protein 2/3 complex, subunit 5
Arpc5l	upstream	actin related protein 2/3 complex, subunit 5-like
Arpm1	independent	NA
Arpp19	independent	cAMP-regulated phosphoprotein 19
Arpp21	independent	cAMP-regulated phosphoprotein 21
Arr3	ambiguous	arrestin 3, retinal (X-arrestin)
Arrb1	independent	arrestin, beta 1
Arrb2	ambiguous	arrestin, beta 2
Arrdc1	independent	arrestin domain containing 1
Arrdc2	downstream	arrestin domain containing 2
Arrdc4	independent	arrestin domain containing 4
Arsa	independent	arylsulfatase A
Arsb	upstream	arylsulfatase B
Arse	upstream	arylsulfatase E (chondrodysplasia punctata 1)
Arsg	upstream	arylsulfatase G
Arsi	independent	arylsulfatase family, member I
Arsj	independent	arylsulfatase family, member J
Arsk	independent	arylsulfatase family, member K
Art1	independent	ADP-ribosyltransferase 1
Art2	independent	NA
Art3	independent	ADP-ribosyltransferase 3
Art4	independent	ADP-ribosyltransferase 4 (Dombrock blood group)
Art5	independent	ADP-ribosyltransferase 5
Artn	independent	artemin
Arv1	downstream	ARV1 homolog (S. cerevisiae)
Arvcf	independent	armadillo repeat gene deleted in velo-cardio-facial syndrome
Arx	independent	aristaless related homeobox
As3mt	independent	arsenic (+3 oxidation state) methyltransferase
Asah1	downstream	N-acylsphingosine amidohydrolase (acid ceramidase) 1
Asah2	downstream	N-acylsphingosine amidohydrolase (non-lysosomal ceramidase) 2
Asap1	downstream	ArfGAP with SH3 domain, ankyrin repeat and PH domain 1
Asb1	ambiguous	ankyrin repeat and SOCS box-containing 1
Asb10	independent	ankyrin repeat and SOCS box-containing 10
Asb11	downstream	ankyrin repeat and SOCS box-containing 11
Asb12	independent	ankyrin repeat and SOCS box-containing 12
Asb13	independent	ankyrin repeat and SOCS box-containing 13
Asb14	independent	ankyrin repeat and SOCS box-containing 14
Asb16	independent	ankyrin repeat and SOCS box-containing 16
Asb18	independent	ankyrin repeat and SOCS box-containing 18
Asb2	downstream	ankyrin repeat and SOCS box-containing 2
Asb3	ambiguous	ankyrin repeat and SOCS box-containing 3
Asb4	independent	ankyrin repeat and SOCS box-containing 4
Asb5	independent	ankyrin repeat and SOCS box-containing 5
Asb6	independent	ankyrin repeat and SOCS box-containing 6
Asb7	ambiguous	ankyrin repeat and SOCS box-containing 7
Asb8	independent	ankyrin repeat and SOCS box-containing 8
Asb9	ambiguous	ankyrin repeat and SOCS box-containing 9
Ascc1	upstream	activating signal cointegrator 1 complex subunit 1
Ascc2	independent	activating signal cointegrator 1 complex subunit 2
Ascc3l1	ambiguous	NA
Ascl1	independent	achaete-scute complex homolog 1 (Drosophila)
Ascl2	independent	achaete-scute complex homolog 2 (Drosophila)
Asf1a	independent	ASF1 anti-silencing function 1 homolog A (S. cerevisiae)
Asf1b	independent	ASF1 anti-silencing function 1 homolog B (S. cerevisiae)
Asgr1	downstream	asialoglycoprotein receptor 1
Asgr2	downstream	asialoglycoprotein receptor 2
Ash1l	independent	ash1 (absent, small, or homeotic)-like (Drosophila)
Ash2l	independent	ash2 (absent, small, or homeotic)-like (Drosophila)
Asip	independent	agouti signaling protein
Asl	ambiguous	argininosuccinate lyase
Asmt	independent	acetylserotonin O-methyltransferase
Asmtl	independent	acetylserotonin O-methyltransferase-like
Asna1	independent	arsA arsenite transporter, ATP-binding, homolog 1 (bacterial)
Asns	downstream	asparagine synthetase (glutamine-hydrolyzing)
Asnsd1	independent	asparagine synthetase domain containing 1
Aspa	independent	aspartoacylase
Aspdh	upstream	aspartate dehydrogenase domain containing
Aspg	upstream	asparaginase homolog (S. cerevisiae)
Asphd2	independent	aspartate beta-hydroxylase domain containing 2
Aspm	upstream	asp (abnormal spindle) homolog, microcephaly associated (Drosophila)
Aspn	downstream	asporin
Asrgl1	independent	asparaginase like 1
Ass1	independent	argininosuccinate synthase 1
Aste1	ambiguous	asteroid homolog 1 (Drosophila)
Astl	independent	astacin-like metalloendopeptidase (M12 family)
Astn1	independent	astrotactin 1
Asz1	independent	ankyrin repeat, SAM and basic leucine zipper domain containing 1
Atad1	independent	ATPase family, AAA domain containing 1
Atad2	independent	ATPase family, AAA domain containing 2
Atad3a	independent	ATPase family, AAA domain containing 3A
Atat1	independent	alpha tubulin acetyltransferase 1
Atcay	ambiguous	ataxia, cerebellar, Cayman type
Ate1	independent	arginyltransferase 1
Atf1	independent	activating transcription factor 1
Atf2	downstream	activating transcription factor 2
Atf3	independent	activating transcription factor 3
Atf4	independent	activating transcription factor 4 (tax-responsive enhancer element B67)
Atf5	ambiguous	activating transcription factor 5
Atf6	independent	activating transcription factor 6
Atf6b	independent	activating transcription factor 6 beta
Atf7	ambiguous	activating transcription factor 7
Atf7ip2	independent	activating transcription factor 7 interacting protein 2
Atg10	downstream	autophagy related 10
Atg12	ambiguous	autophagy related 12
Atg14	independent	autophagy related 14
Atg16l1	downstream	autophagy related 16-like 1 (S. cerevisiae)
Atg16l2	independent	autophagy related 16-like 2 (S. cerevisiae)
Atg2a	downstream	autophagy related 2A
Atg3	independent	autophagy related 3
Atg4b	independent	autophagy related 4B, cysteine peptidase
Atg4c	downstream	autophagy related 4C, cysteine peptidase
Atg5	independent	autophagy related 5
Atg7	independent	autophagy related 7
Atg9a	downstream	autophagy related 9A
Atg9b	ambiguous	autophagy related 9B
Atic	independent	5-aminoimidazole-4-carboxamide ribonucleotide formyltransferase/IMP cyclohydrolase
Atl1	independent	atlastin GTPase 1
Atl2	independent	atlastin GTPase 2
Atl3	independent	atlastin GTPase 3
Atm	independent	ataxia telangiectasia mutated
Atmin	ambiguous	ATM interactor
Atn1	independent	atrophin 1
Atoh1	independent	atonal homolog 1 (Drosophila)
Atoh7	ambiguous	atonal homolog 7 (Drosophila)
Atoh8	downstream	atonal homolog 8 (Drosophila)
Atox1	independent	ATX1 antioxidant protein 1 homolog (yeast)
Atp10a	independent	ATPase, class V, type 10A
Atp11a	independent	ATPase, class VI, type 11A
Atp12a	independent	ATPase, H+/K+ transporting, nongastric, alpha polypeptide
Atp13a1	independent	ATPase type 13A1
Atp13a2	ambiguous	ATPase type 13A2
Atp13a3	independent	ATPase type 13A3
Atp13a4	upstream	ATPase type 13A4
Atp13a5	independent	ATPase type 13A5
Atp1a1	independent	ATPase, Na+/K+ transporting, alpha 1 polypeptide
Atp1a2	independent	ATPase, Na+/K+ transporting, alpha 2 polypeptide
Atp1a3	ambiguous	ATPase, Na+/K+ transporting, alpha 3 polypeptide
Atp1a4	independent	ATPase, Na+/K+ transporting, alpha 4 polypeptide
Atp1b1	ambiguous	ATPase, Na+/K+ transporting, beta 1 polypeptide
Atp1b2	independent	ATPase, Na+/K+ transporting, beta 2 polypeptide
Atp1b3	downstream	ATPase, Na+/K+ transporting, beta 3 polypeptide
Atp1b4	independent	ATPase, (Na+)/K+ transporting, beta 4 polypeptide
Atp2a2	downstream	ATPase, Ca++ transporting, cardiac muscle, slow twitch 2
Atp2a3	independent	ATPase, Ca++ transporting, ubiquitous
Atp2b1	independent	ATPase, Ca++ transporting, plasma membrane 1
Atp2b2	downstream	ATPase, Ca++ transporting, plasma membrane 2
Atp2b3	downstream	ATPase, Ca++ transporting, plasma membrane 3
Atp2b4	independent	ATPase, Ca++ transporting, plasma membrane 4
Atp2c1	ambiguous	ATPase, Ca++ transporting, type 2C, member 1
Atp4a	ambiguous	ATPase, H+/K+ exchanging, alpha polypeptide
Atp4b	independent	ATPase, H+/K+ exchanging, beta polypeptide
Atp5a1	independent	ATP synthase, H+ transporting, mitochondrial F1 complex, alpha subunit 1, cardiac muscle
Atp5b	independent	ATP synthase, H+ transporting, mitochondrial F1 complex, beta polypeptide
Atp5c1	independent	ATP synthase, H+ transporting, mitochondrial F1 complex, gamma polypeptide 1
Atp5d	independent	ATP synthase, H+ transporting, mitochondrial F1 complex, delta subunit
Atp5e	independent	ATP synthase, H+ transporting, mitochondrial F1 complex, epsilon subunit
Atp5f1	ambiguous	ATP synthase, H+ transporting, mitochondrial Fo complex, subunit B1
Atp5g1	independent	ATP synthase, H+ transporting, mitochondrial Fo complex, subunit C1 (subunit 9)
Atp5g2	independent	ATP synthase, H+ transporting, mitochondrial Fo complex, subunit C2 (subunit 9)
Atp5g3	independent	ATP synthase, H+ transporting, mitochondrial Fo complex, subunit C3 (subunit 9)
Atp5h	ambiguous	ATP synthase, H+ transporting, mitochondrial Fo complex, subunit d
Atp5i	independent	ATP synthase, H+ transporting, mitochondrial Fo complex, subunit E
Atp5j	independent	ATP synthase, H+ transporting, mitochondrial Fo complex, subunit F6
Atp5l	independent	ATP synthase, H+ transporting, mitochondrial Fo complex, subunit G
Atp5o	ambiguous	ATP synthase, H+ transporting, mitochondrial F1 complex, O subunit
Atp5s	independent	ATP synthase, H+ transporting, mitochondrial Fo complex, subunit s (factor B)
Atp5sl	independent	ATP5S-like
Atp6ap1	independent	ATPase, H+ transporting, lysosomal accessory protein 1
Atp6ap1l	ambiguous	ATPase, H+ transporting, lysosomal accessory protein 1-like
Atp6ap2	ambiguous	ATPase, H+ transporting, lysosomal accessory protein 2
Atp6v0a1	independent	ATPase, H+ transporting, lysosomal V0 subunit A1
Atp6v0a2	independent	ATPase, H+ transporting, lysosomal V0 subunit A2
Atp6v0a4	independent	ATPase, H+ transporting, lysosomal V0 subunit A4
Atp6v0b	independent	ATPase, H+ transporting, lysosomal V0 subunit B
Atp6v0c	ambiguous	ATPase, H+ transporting, lysosomal V0 subunit C
Atp6v0d1	independent	ATPase, H+ transporting, lysosomal V0 subunit D1
Atp6v0d2	ambiguous	ATPase, H+ transporting, lysosomal V0 subunit D2
Atp6v0e1	downstream	ATPase, H+ transporting, lysosomal, V0 subunit e1
Atp6v0e2	independent	ATPase, H+ transporting V0 subunit e2
Atp6v1a	independent	ATPase, H+ transporting, lysosomal V1 subunit A
Atp6v1b1	independent	ATPase, H transporting, lysosomal V1 subunit B1
Atp6v1b2	independent	ATPase, H transporting, lysosomal V1 subunit B2
Atp6v1c1	independent	ATPase, H+ transporting, lysosomal V1 subunit C1
Atp6v1d	independent	ATPase, H+ transporting, lysosomal V1 subunit D
Atp6v1e1	independent	ATPase, H+ transporting, lysosomal V1 subunit E1
Atp6v1e2	independent	ATPase, H transporting, lysosomal V1 subunit E2
Atp6v1f	independent	ATPase, H transporting, lysosomal V1 subunit F
Atp6v1g1	ambiguous	ATPase, H transporting, lysosomal V1 subunit G1
Atp6v1g2	independent	ATPase, H+ transporting, lysosomal V1 subunit G2
Atp6v1g3	independent	ATPase, H+ transporting, lysosomal V1 subunit G3
Atp6v1h	ambiguous	ATPase, H+ transporting, lysosomal V1 subunit H
Atp7a	independent	ATPase, Cu++ transporting, alpha polypeptide
Atp7b	upstream	ATPase, Cu++ transporting, beta polypeptide
Atp8b1	independent	ATPase, aminophospholipid transporter, class I, type 8B, member 1
Atp8b2	independent	Atpase, class I, type 8B, member 2
Atp9b	independent	ATPase, class II, type 9B
Atpaf1	independent	ATP synthase mitochondrial F1 complex assembly factor 1
Atpaf2	independent	ATP synthase mitochondrial F1 complex assembly factor 2
Atpbd4	independent	ATP binding domain 4
Atpif1	independent	ATPase inhibitory factor 1
Atrip	downstream	ATR interacting protein
Atrn	independent	attractin
Atxn1	independent	ataxin 1
Atxn10	independent	ataxin 10
Atxn2l	downstream	ataxin 2-like
Atxn3	independent	ataxin 3
Auh	independent	AU RNA binding protein/enoyl-CoA hydratase
Aup1	independent	ancient ubiquitous protein 1
Aurka	independent	aurora kinase A
Aurkaip1	independent	aurora kinase A interacting protein 1
Aurkb	independent	aurora kinase B
Aurkc	downstream	aurora kinase C
Aven	independent	apoptosis, caspase activation inhibitor
Avp	independent	arginine vasopressin
Avpi1	independent	arginine vasopressin-induced 1
Avpr1a	ambiguous	arginine vasopressin receptor 1A
Avpr1b	independent	arginine vasopressin receptor 1B
Avpr2	independent	arginine vasopressin receptor 2
Awat2	independent	acyl-CoA wax alcohol acyltransferase 2
Axin1	independent	axin 1
Axin2	independent	axin 2
Axl	upstream	Axl receptor tyrosine kinase
Azgp1	independent	alpha-2-glycoprotein 1, zinc-binding
Azi1	independent	5-azacytidine induced 1
Azi2	independent	5-azacytidine induced 2
Azin1	independent	antizyme inhibitor 1
B2m	upstream	beta-2 microglobulin
B3galnt1	independent	beta-1,3-N-acetylgalactosaminyltransferase 1 (globoside blood group)
B3galnt2	independent	beta-1,3-N-acetylgalactosaminyltransferase 2
B3galt1	independent	UDP-Gal:betaGlcNAc beta 1,3-galactosyltransferase, polypeptide 1
B3galt2	independent	UDP-Gal:betaGlcNAc beta 1,3-galactosyltransferase, polypeptide 2
B3galt4	independent	UDP-Gal:betaGlcNAc beta 1,3-galactosyltransferase, polypeptide 4
B3galt5	ambiguous	UDP-Gal:betaGlcNAc beta 1,3-galactosyltransferase, polypeptide 5
B3galt6	independent	UDP-Gal:betaGal beta 1,3-galactosyltransferase, polypeptide 6
B3gat1	downstream	beta-1,3-glucuronyltransferase 1 (glucuronosyltransferase P)
B3gat3	independent	beta-1,3-glucuronyltransferase 3 (glucuronosyltransferase I)
B3gnt1	independent	UDP-GlcNAc:betaGal beta-1,3-N-acetylglucosaminyltransferase 1
B3gnt2	independent	UDP-GlcNAc:betaGal beta-1,3-N-acetylglucosaminyltransferase 2
B3gnt3	independent	UDP-GlcNAc:betaGal beta-1,3-N-acetylglucosaminyltransferase 3
B3gnt4	ambiguous	UDP-GlcNAc:betaGal beta-1,3-N-acetylglucosaminyltransferase 4
B3gnt5	ambiguous	UDP-GlcNAc:betaGal beta-1,3-N-acetylglucosaminyltransferase 5
B3gnt6	downstream	UDP-GlcNAc:betaGal beta-1,3-N-acetylglucosaminyltransferase 6 (core 3 synthase)
B3gnt7	independent	UDP-GlcNAc:betaGal beta-1,3-N-acetylglucosaminyltransferase 7
B3gnt8	independent	UDP-GlcNAc:betaGal beta-1,3-N-acetylglucosaminyltransferase 8
B4galnt1	independent	beta-1,4-N-acetyl-galactosaminyl transferase 1
B4galnt3	independent	beta-1,4-N-acetyl-galactosaminyl transferase 3
B4galnt4	downstream	beta-1,4-N-acetyl-galactosaminyl transferase 4
B4galt1	independent	UDP-Gal:betaGlcNAc beta 1,4- galactosyltransferase, polypeptide 1
B4galt2	independent	UDP-Gal:betaGlcNAc beta 1,4- galactosyltransferase, polypeptide 2
B4galt3	independent	UDP-Gal:betaGlcNAc beta 1,4-galactosyltransferase, polypeptide 3
B4galt4	downstream	UDP-Gal:betaGlcNAc beta 1,4-galactosyltransferase, polypeptide 4
B4galt5	independent	UDP-Gal:betaGlcNAc beta 1,4-galactosyltransferase, polypeptide 5
B4galt6	upstream	UDP-Gal:betaGlcNAc beta 1,4-galactosyltransferase, polypeptide 6
B4galt7	independent	xylosylprotein beta 1,4-galactosyltransferase, polypeptide 7
B9d1	independent	B9 protein domain 1
B9d2	independent	B9 protein domain 2
Baalc	independent	brain and acute leukemia, cytoplasmic
Baat	independent	bile acid CoA: amino acid N-acyltransferase (glycine N-choloyltransferase)
Babam1	independent	BRISC and BRCA1 A complex member 1
Bace1	ambiguous	beta-site APP cleaving enzyme 1
Bace2	independent	beta-site APP-cleaving enzyme 2
Bach1	independent	BTB and CNC homology 1, basic leucine zipper transcription factor 1
Bad	independent	BCL2-associated agonist of cell death
Bag1	independent	BCL2-associated athanogene
Bag2	independent	Bcl2-associated athanogene 2
Bag3	independent	Bcl2-associated athanogene 3
Bag4	independent	BCL2-associated athanogene 4
Bag5	independent	BCL2-associated athanogene 5
Bag6	independent	BCL2-associated athanogene 6
Bai1	downstream	brain-specific angiogenesis inhibitor 1
Bai2	independent	brain-specific angiogenesis inhibitor 2
Bai3	independent	brain-specific angiogenesis inhibitor 3
Baiap2	independent	BAI1-associated protein 2
Baiap2l1	upstream	BAI1-associated protein 2-like 1
Bak1	independent	BCL2-antagonist/killer 1
Bambi	independent	BMP and activin membrane-bound inhibitor, homolog (Xenopus laevis)
Banf1	independent	barrier to autointegration factor 1
Bank1	independent	B-cell scaffold protein with ankyrin repeats 1
Banp	independent	Btg3 associated nuclear protein
Bap1	independent	BRCA1 associated protein-1 (ubiquitin carboxy-terminal hydrolase)
Bard1	independent	BRCA1 associated RING domain 1
Barhl1	independent	BarH-like homeobox 1
Barhl2	independent	BarH-like homeobox 2
Barx1	independent	BARX homeobox 1
Basp1	independent	brain abundant, membrane attached signal protein 1
Batf	independent	basic leucine zipper transcription factor, ATF-like
Batf3	independent	basic leucine zipper transcription factor, ATF-like 3
Bax	independent	Bcl2-associated X protein
Baz1a	independent	bromodomain adjacent to zinc finger domain, 1A
Baz1b	independent	bromodomain adjacent to zinc finger domain, 1B
Baz2a	ambiguous	bromodomain adjacent to zinc finger domain, 2A
Baz2b	upstream	bromodomain adjacent to zinc finger domain, 2B
Bbox1	downstream	butyrobetaine (gamma), 2-oxoglutarate dioxygenase (gamma-butyrobetaine hydroxylase) 1
Bbs1	independent	Bardet-Biedl syndrome 1
Bbs10	ambiguous	Bardet-Biedl syndrome 10
Bbs2	independent	Bardet-Biedl syndrome 2
Bbs4	independent	Bardet-Biedl syndrome 4
Bbs5	independent	Bardet-Biedl syndrome 5
Bbs7	independent	Bardet-Biedl syndrome 7
Bbx	upstream	bobby sox homolog (Drosophila)
Bcam	upstream	basal cell adhesion molecule (Lutheran blood group)
Bcan	independent	brevican
Bcap29	independent	B-cell receptor-associated protein 29
Bcap31	independent	B-cell receptor-associated protein 31
Bcar1	independent	breast cancer anti-estrogen resistance 1
Bcar3	downstream	breast cancer anti-estrogen resistance 3
Bcas1	independent	breast carcinoma amplified sequence 1
Bcas2	independent	breast carcinoma amplified sequence 2
Bcas3	independent	breast carcinoma amplified sequence 3
Bcat1	ambiguous	branched chain amino acid transaminase 1, cytosolic
Bcat2	downstream	branched chain amino acid transaminase 2, mitochondrial
Bccip	independent	BRCA2 and CDKN1A interacting protein
Bcdin3d	independent	BCDIN3 domain containing
Bche	independent	butyrylcholinesterase
Bckdha	independent	branched chain ketoacid dehydrogenase E1, alpha polypeptide
Bckdhb	independent	branched chain keto acid dehydrogenase E1, beta polypeptide
Bckdk	independent	branched chain ketoacid dehydrogenase kinase
Bcl10	independent	B-cell CLL/lymphoma 10
Bcl11a	independent	B-cell CLL/lymphoma 11A (zinc finger protein)
Bcl11b	independent	B-cell CLL/lymphoma 11B (zinc finger protein)
Bcl2	independent	B-cell CLL/lymphoma 2
Bcl2a1d	downstream	NA
Bcl2l1	ambiguous	Bcl2-like 1
Bcl2l10	independent	BCL2-like 10 (apoptosis facilitator)
Bcl2l11	upstream	BCL2-like 11 (apoptosis facilitator)
Bcl2l12	independent	BCL2-like 12 (proline rich)
Bcl2l13	independent	BCL2-like 13 (apoptosis facilitator)
Bcl2l14	independent	Bcl2-like 14 (apoptosis facilitator)
Bcl2l2	ambiguous	Bcl2-like 2
Bcl3	downstream	B-cell CLL/lymphoma 3
Bcl6	independent	B-cell CLL/lymphoma 6
Bcl6b	independent	B-cell CLL/lymphoma 6, member B
Bcl7b	independent	B-cell CLL/lymphoma 7B
Bcl7c	independent	B-cell CLL/lymphoma 7C
Bcl9	independent	B-cell CLL/lymphoma 9
Bcl9l	independent	B-cell CLL/lymphoma 9-like
Bclaf1	independent	BCL2-associated transcription factor 1
Bcmo1	independent	beta-carotene 15,15'-monooxygenase 1
Bco2	independent	beta-carotene oxygenase 2
Bcor	independent	BCL6 co-repressor
Bcorl1	independent	BCL6 co-repressor-like 1
Bcs1l	independent	BC1 (ubiquinol-cytochrome c reductase) synthesis-like
Bdh1	independent	3-hydroxybutyrate dehydrogenase, type 1
Bdh2	ambiguous	3-hydroxybutyrate dehydrogenase, type 2
Bdkrb1	independent	bradykinin receptor B1
Bdkrb2	upstream	bradykinin receptor B2
Bdp1	independent	B double prime 1, subunit of RNA polymerase III transcription initiation factor IIIB
Becn1	downstream	beclin 1, autophagy related
Begain	downstream	brain-enriched guanylate kinase-associated
Bend5	independent	BEN domain containing 5
Bend6	downstream	BEN domain containing 6
Bend7	independent	BEN domain containing 7
Best1	independent	bestrophin 1
Best2	ambiguous	bestrophin 2
Best3	independent	bestrophin 3
Bet1	downstream	blocked early in transport 1 homolog (S. cerevisiae)
Bet1l	independent	blocked early in transport 1 homolog (S. cerevisiae) like
Bex1	independent	brain expressed, X-linked 1
Bex2	independent	brain expressed X-linked 2
Bex4	independent	brain expressed, X-linked 4
Bfar	independent	bifunctional apoptosis regulator
Bfsp1	independent	beaded filament structural protein 1, filensin
Bglap	independent	bone gamma-carboxyglutamate (gla) protein
Bgn	independent	biglycan
Bhlha15	independent	basic helix-loop-helix family, member a15
Bhlhb9	independent	basic helix-loop-helix domain containing, class B, 9
Bhlhe22	independent	basic helix-loop-helix family, member e22
Bhlhe23	downstream	basic helix-loop-helix family, member e23
Bhlhe40	independent	basic helix-loop-helix family, member e40
Bhmt	independent	betaine-homocysteine S-methyltransferase
Bhmt2	ambiguous	betaine-homocysteine S-methyltransferase 2
Bicc1	ambiguous	bicaudal C homolog 1 (Drosophila)
Bicd1	independent	bicaudal D homolog 1 (Drosophila)
Bicd2	ambiguous	bicaudal D homolog 2 (Drosophila)
Bid	downstream	BH3 interacting domain death agonist
Bik	independent	BCL2-interacting killer (apoptosis-inducing)
Bin1	independent	bridging integrator 1
Bin2	upstream	bridging integrator 2
Bin2a	independent	beta-galactosidase-like protein
Bin3	downstream	bridging integrator 3
Birc2	ambiguous	baculoviral IAP repeat-containing 2
Birc3	independent	baculoviral IAP repeat-containing 3
Birc6	independent	baculoviral IAP repeat-containing 6
Blcap	ambiguous	bladder cancer associated protein
Bles03	independent	basophilic leukemia expressed protein BLES03
Blk	independent	B lymphoid tyrosine kinase
Blmh	ambiguous	bleomycin hydrolase
Blnk	upstream	B-cell linker
Bloc1s1	independent	biogenesis of lysosomal organelles complex-1, subunit 1
Bloc1s2	independent	biogenesis of lysosomal organelles complex-1, subunit 2
Blvra	independent	biliverdin reductase A
Blvrb	downstream	biliverdin reductase B (flavin reductase (NADPH))
Blzf1	independent	basic leucine zipper nuclear factor 1
Bmf	downstream	Bcl2 modifying factor
Bmi1	upstream	Bmi1 polycomb ring finger oncogene
Bmp1	independent	bone morphogenetic protein 1
Bmp10	independent	bone morphogenetic protein 10
Bmp15	independent	bone morphogenetic protein 15
Bmp2	independent	bone morphogenetic protein 2
Bmp3	downstream	bone morphogenetic protein 3
Bmp4	independent	bone morphogenetic protein 4
Bmp5	independent	bone morphogenetic protein 5
Bmp6	downstream	bone morphogenetic protein 6
Bmp7	downstream	bone morphogenetic protein 7
Bmp8a	ambiguous	bone morphogenetic protein 8a
Bmper	upstream	BMP-binding endothelial regulator
Bmpr1a	downstream	bone morphogenetic protein receptor, type IA
Bmpr1b	independent	bone morphogenetic protein receptor, type IB
Bmpr2	downstream	bone morphogenetic protein receptor, type II (serine/threonine kinase)
Bms1	upstream	BMS1 homolog, ribosome assembly protein (yeast)
Bmx	independent	BMX non-receptor tyrosine kinase
Bmyc	independent	brain expressed myelocytomatosis oncogene
Bnc1	ambiguous	basonuclin 1
Bnc2	independent	basonuclin 2
Bnip1	independent	BCL2/adenovirus E1B interacting protein 1
Bnip2	independent	BCL2/adenovirus E1B interacting protein 2
Bnip3	independent	BCL2/adenovirus E1B interacting protein 3
Bnip3l	independent	BCL2/adenovirus E1B interacting protein 3-like
Bnipl	downstream	BCL2/adenovirus E1B 19kD interacting protein like
Bod1	independent	biorientation of chromosomes in cell division 1
Bok	independent	BCL2-related ovarian killer
Bola1	independent	bolA homolog 1 (E. coli)
Bola3	independent	bolA homolog 3 (E. coli)
Bop1	independent	block of proliferation 1
Bora	independent	bora, aurora kinase A activator
Bpgm	ambiguous	2,3-bisphosphoglycerate mutase
Bphl	downstream	biphenyl hydrolase-like (serine hydrolase)
Bpifa1	independent	BPI fold containing family A, member 1
Bpifa5	downstream	BPI fold containing family A, member 5
Bpifb1	downstream	BPI fold containing family B, member 1
Bpifb2	independent	BPI fold containing family B, member 2
Bpifb4	independent	BPI fold containing family B, member 4
Bpifc	independent	BPI fold containing family C
Bpnt1	independent	3'(2'), 5'-bisphosphate nucleotidase 1
Brca1	independent	breast cancer 1, early onset
Brca2	independent	breast cancer 2, early onset
Brd1	independent	bromodomain containing 1
Brd2	independent	bromodomain containing 2
Brd3	independent	bromodomain containing 3
Brd4	downstream	bromodomain containing 4
Brd7	independent	bromodomain containing 7
Brd8	downstream	bromodomain containing 8
Brd9	downstream	bromodomain containing 9
Bre	independent	brain and reproductive organ-expressed (TNFRSF1A modulator)
Brf1	downstream	BRF1 homolog, subunit of RNA polymerase III transcription initiation factor IIIB (S. cerevisiae)
Brf2	independent	BRF2, subunit of RNA polymerase III transcription initiation factor, BRF1-like
Bri3	independent	brain protein I3
Bri3bp	independent	Bri3 binding protein
Brix1	independent	BRX1, biogenesis of ribosomes, homolog (S. cerevisiae)
Brk1	independent	BRICK1, SCAR/WAVE actin-nucleating complex subunit
Brms1	independent	breast cancer metastasis-suppressor 1
Brms1l	downstream	breast cancer metastasis-suppressor 1-like
Brox	independent	BRO1 domain and CAAX motif containing
Brp44	ambiguous	NA
Brp44l	independent	NA
Brpf1	ambiguous	bromodomain and PHD finger containing, 1
Brpf3	ambiguous	bromodomain and PHD finger containing, 3
Brs3	downstream	bombesin-like receptor 3
Brsk1	independent	BR serine/threonine kinase 1
Bscl2	independent	Berardinelli-Seip congenital lipodystrophy 2 (seipin)
Bsdc1	ambiguous	BSD domain containing 1
Bsg	independent	basigin (Ok blood group)
Bsn	upstream	bassoon (presynaptic cytomatrix protein)
Bsnd	independent	Bartter syndrome, infantile, with sensorineural deafness (Barttin)
Bspry	independent	B-box and SPRY domain containing
Bst1	independent	bone marrow stromal cell antigen 1
Bst2	upstream	bone marrow stromal cell antigen 2
Bsx	independent	brain specific homeobox
Btaf1	independent	BTAF1 RNA polymerase II, B-TFIID transcription factor-associated, (Mot1 homolog, S. cerevisiae)
Btbd1	independent	BTB (POZ) domain containing 1
Btbd10	downstream	BTB (POZ) domain containing 10
Btbd16	independent	BTB (POZ) domain containing 16
Btbd17	independent	BTB (POZ) domain containing 17
Btbd3	downstream	BTB (POZ) domain containing 3
Btbd6	independent	BTB (POZ) domain containing 6
Btbd7	independent	BTB (POZ) domain containing 7
Btbd9	independent	BTB (POZ) domain containing 9
Btc	independent	betacellulin
Btd	independent	biotinidase
Btf3	ambiguous	basic transcription factor 3
Btg1	upstream	B-cell translocation gene 1, anti-proliferative
Btg2	independent	BTG family, member 2
Btg3	independent	BTG family, member 3
Btg4	ambiguous	B-cell translocation gene 4
Btk	ambiguous	Bruton agammaglobulinemia tyrosine kinase
Btla	independent	B and T lymphocyte associated
Btn1a1	independent	butyrophilin, subfamily 1, member A1
Btnl1	upstream	NA
Btnl2	independent	butyrophilin-like 2 (MHC class II associated)
Btnl4	independent	NA
Btnl5	ambiguous	butyrophilin-like 5
Btnl7	upstream	butyrophilin-like 7
Btnl8	ambiguous	butyrophilin-like 8
Btrc	independent	beta-transducin repeat containing E3 ubiquitin protein ligase
Bub1	independent	BUB1 mitotic checkpoint serine/threonine kinase
Bub3	independent	budding uninhibited by benzimidazoles 3 homolog (S. cerevisiae)
Bucs1	independent	butyryl Coenzyme A synthetase 1
Bud13	independent	BUD13 homolog (S. cerevisiae)
Bud31	upstream	BUD31 homolog (S. cerevisiae)
Bves	independent	blood vessel epicardial substance
Bwk1	independent	Bwk1 leukemia-related gene
Bzw1	independent	basic leucine zipper and W2 domains 1
Bzw2	independent	basic leucine zipper and W2 domains 2
C1d	independent	C1D nuclear receptor co-repressor
C1galt1	independent	core 1 synthase, glycoprotein-N-acetylgalactosamine 3-beta-galactosyltransferase, 1
C1galt1c1	upstream	C1GALT1-specific chaperone 1
C1H6orf35	independent	chromosome 1 open reading frame, human C6orf35
C1qa	upstream	complement component 1, q subcomponent, A chain
C1qb	upstream	complement component 1, q subcomponent, B chain
C1qbp	ambiguous	complement component 1, q subcomponent binding protein
C1qc	upstream	complement component 1, q subcomponent, C chain
C1ql1	ambiguous	complement component 1, q subcomponent-like 1
C1ql3	independent	complement component 1, q subcomponent-like 3
C1qtnf1	independent	C1q and tumor necrosis factor related protein 1
C1qtnf2	independent	C1q and tumor necrosis factor related protein 2
C1qtnf3	independent	C1q and tumor necrosis factor related protein 3
C1qtnf4	independent	C1q and tumor necrosis factor related protein 4
C1qtnf5	downstream	C1q and tumor necrosis factor related protein 5
C1qtnf6	downstream	C1q and tumor necrosis factor related protein 6
C1qtnf7	downstream	C1q and tumor necrosis factor related protein 7
C1qtnf9	ambiguous	C1q and tumor necrosis factor related protein 9
C1r	upstream	complement component 1, r subcomponent
C1rl	ambiguous	complement component 1, r subcomponent-like
C1s	upstream	complement component 1, s subcomponent
C2	upstream	complement component 2
C2cd2	independent	C2 calcium-dependent domain containing 2
C2cd2l	ambiguous	C2CD2-like
C2cd3	independent	C2 calcium-dependent domain containing 3
C2cd4c	independent	C2 calcium-dependent domain containing 4C
C2cd4d	independent	C2 calcium-dependent domain containing 4D
C3ar1	downstream	complement component 3a receptor 1
C4a	upstream	complement component 4A (Rodgers blood group)
C4b	upstream	complement component 4B (Chido blood group)
C4bpa	independent	complement component 4 binding protein, alpha
C4bpb	upstream	complement component 4 binding protein, beta
C6	downstream	complement component 6
C8a	independent	complement component 8, alpha polypeptide
C8b	independent	complement component 8, beta polypeptide
C8g	independent	complement component 8, gamma polypeptide
C9	downstream	complement component 9
Ca2	independent	carbonic anhydrase 2
Cab39	independent	calcium binding protein 39
Cab39l	downstream	calcium binding protein 39-like
Cabin1	ambiguous	calcineurin binding protein 1
Cables1	independent	Cdk5 and Abl enzyme substrate 1
Cabp1	independent	calcium binding protein 1
Cabp4	upstream	calcium binding protein 4
Cabp7	independent	calcium binding protein 7
Cachd1	independent	cache domain containing 1
Cacna1a	downstream	calcium channel, voltage-dependent, P/Q type, alpha 1A subunit
Cacna1b	upstream	calcium channel, voltage-dependent, N type, alpha 1B subunit
Cacna1c	independent	calcium channel, voltage-dependent, L type, alpha 1C subunit
Cacna1d	independent	calcium channel, voltage-dependent, L type, alpha 1D subunit
Cacna1e	upstream	calcium channel, voltage-dependent, R type, alpha 1E subunit
Cacna1f	ambiguous	calcium channel, voltage-dependent, L type, alpha 1F subunit
Cacna1g	upstream	calcium channel, voltage-dependent, T type, alpha 1G subunit
Cacna1h	upstream	calcium channel, voltage-dependent, T type, alpha 1H subunit
Cacna1i	downstream	calcium channel, voltage-dependent, T type, alpha 1I subunit
Cacna2d1	independent	calcium channel, voltage-dependent, alpha2/delta subunit 1
Cacna2d2	downstream	calcium channel, voltage-dependent, alpha 2/delta subunit 2
Cacna2d3	downstream	calcium channel, voltage-dependent, alpha2/delta subunit 3
Cacna2d4	ambiguous	calcium channel, voltage-dependent, alpha 2/delta subunit 4
Cacnb1	independent	calcium channel, voltage-dependent, beta 1 subunit
Cacnb2	independent	calcium channel, voltage-dependent, beta 2 subunit
Cacnb3	independent	calcium channel, voltage-dependent, beta 3 subunit
Cacnb4	downstream	calcium channel, voltage-dependent, beta 4 subunit
Cacng1	independent	calcium channel, voltage-dependent, gamma subunit 1
Cacng2	downstream	calcium channel, voltage-dependent, gamma subunit 2
Cacng3	independent	calcium channel, voltage-dependent, gamma subunit 3
Cacng4	independent	calcium channel, voltage-dependent, gamma subunit 4
Cacng5	independent	calcium channel, voltage-dependent, gamma subunit 5
Cacng6	independent	calcium channel, voltage-dependent, gamma subunit 6
Cacng7	downstream	calcium channel, voltage-dependent, gamma subunit 7
Cacng8	independent	calcium channel, voltage-dependent, gamma subunit 8
Cacybp	independent	calcyclin binding protein
Cad	independent	carbamoyl-phosphate synthetase 2, aspartate transcarbamylase, and dihydroorotase
Cadm1	downstream	cell adhesion molecule 1
Cadm2	independent	cell adhesion molecule 2
Cadm3	independent	cell adhesion molecule 3
Cadm4	independent	cell adhesion molecule 4
Cadps	ambiguous	Ca++-dependent secretion activator
Cage1	independent	cancer antigen 1
Calb1	independent	calbindin 1
Calb2	independent	calbindin 2
Calca	independent	calcitonin-related polypeptide alpha
Calcb	upstream	calcitonin-related polypeptide, beta
Calcoco1	downstream	calcium binding and coiled coil domain 1
Calcr	ambiguous	calcitonin receptor
Calcrl	independent	calcitonin receptor-like
Cald1	independent	caldesmon 1
Calhm1	independent	calcium homeostasis modulator 1
Calhm2	independent	calcium homeostasis modulator 2
Calhm3	independent	calcium homeostasis modulator 3
Calm1	independent	calmodulin 1
Calm2	ambiguous	calmodulin 2
Calm3	independent	calmodulin 3
Calml3	independent	calmodulin-like 3
Calml4	independent	calmodulin-like 4
Caln1	independent	calneuron 1
Calr	independent	calreticulin
Calr3	independent	calreticulin 3
Calu	downstream	calumenin
Caly	independent	calcyon neuron-specific vesicular protein
Camk1	independent	calcium/calmodulin-dependent protein kinase I
Camk1g	upstream	calcium/calmodulin-dependent protein kinase IG
Camk2a	independent	calcium/calmodulin-dependent protein kinase II alpha
Camk2b	downstream	calcium/calmodulin-dependent protein kinase II beta
Camk2d	independent	calcium/calmodulin-dependent protein kinase II delta
Camk2g	downstream	calcium/calmodulin-dependent protein kinase II gamma
Camk2n1	independent	calcium/calmodulin-dependent protein kinase II inhibitor 1
Camk2n2	independent	calcium/calmodulin-dependent protein kinase II inhibitor 2
Camk4	downstream	calcium/calmodulin-dependent protein kinase IV
Camkk1	independent	calcium/calmodulin-dependent protein kinase kinase 1, alpha
Camkk2	downstream	calcium/calmodulin-dependent protein kinase kinase 2, beta
Camkmt	independent	calmodulin-lysine N-methyltransferase
Camkv	independent	CaM kinase-like vesicle-associated
Camlg	downstream	calcium modulating ligand
Camp	ambiguous	cathelicidin antimicrobial peptide
Camsap1	downstream	calmodulin regulated spectrin-associated protein 1
Camsap2	independent	calmodulin regulated spectrin-associated protein family, member 2
Camta1	downstream	similar to KIAA0833 protein
Camta2	downstream	calmodulin binding transcription activator 2
Cand1	independent	cullin-associated and neddylation-dissociated 1
Cand2	downstream	cullin-associated and neddylation-dissociated 2 (putative)
Cant1	independent	calcium activated nucleotidase 1
Canx	independent	calnexin
Cap1	ambiguous	CAP, adenylate cyclase-associated protein 1 (yeast)
Capg	independent	capping protein (actin filament), gelsolin-like
Capn1	independent	calpain 1, (mu/I) large subunit
Capn11	independent	calpain 11
Capn12	independent	calpain 12
Capn13	independent	calpain 13
Capn2	independent	calpain 2, (m/II) large subunit
Capn3	independent	calpain 3
Capn5	ambiguous	calpain 5
Capn6	downstream	calpain 6
Capn7	independent	calpain 7
Capn8	independent	calpain 8
Capns1	independent	calpain, small subunit 1
Capns2	independent	calpain, small subunit 2
Caprin1	independent	cell cycle associated protein 1
Caps2	independent	calcyphosine 2
Capsl	independent	calcyphosine-like
Capza1	independent	capping protein (actin filament) muscle Z-line, alpha 1
Capza2	independent	capping protein (actin filament) muscle Z-line, alpha 2
Capzb	upstream	capping protein (actin filament) muscle Z-line, beta
Car1	independent	NA
Car11	independent	carbonic anhydrase 11
Car12	independent	carbonic anyhydrase 12
Car13	independent	carbonic anhydrase 13
Car14	independent	carbonic anhydrase 14
Car15	independent	carbonic anhydrase 15
Car3	independent	carbonic anhydrase 3
Car4	independent	carbonic anhydrase 4
Car5a	independent	carbonic anhydrase 5a, mitochondrial
Car5b	downstream	carbonic anhydrase 5b, mitochondrial
Car6	upstream	carbonic anhydrase 6
Car7	ambiguous	carbonic anhydrase 7
Car8	independent	carbonic anhydrase 8
Car9	independent	carbonic anhydrase 9
Card10	downstream	caspase recruitment domain family, member 10
Card6	independent	caspase recruitment domain family, member 6
Card9	independent	caspase recruitment domain family, member 9
Carhsp1	ambiguous	calcium regulated heat stable protein 1
Carkd	independent	carbohydrate kinase domain containing
Carm1	ambiguous	coactivator-associated arginine methyltransferase 1
Cars	independent	cysteinyl-tRNA synthetase
Cartpt	independent	CART prepropeptide
Casc1	independent	cancer susceptibility candidate 1
Casc3	upstream	cancer susceptibility candidate 3
Casc5	independent	cancer susceptibility candidate 5
Cask	independent	calcium/calmodulin-dependent serine protein kinase (MAGUK family)
Caskin1	downstream	CASK interacting protein 1
Caskin2	independent	cask-interacting protein 2
Casp1	downstream	caspase 1
Casp12	independent	caspase 12
Casp2	independent	caspase 2
Casp3	ambiguous	caspase 3
Casp4	ambiguous	caspase 4, apoptosis-related cysteine peptidase
Casp6	independent	caspase 6
Casp7	upstream	caspase 7
Casp8	ambiguous	caspase 8
Casp8ap2	independent	caspase 8 associated protein 2
Casp9	independent	caspase 9, apoptosis-related cysteine peptidase
Casq1	downstream	calsequestrin 1 (fast-twitch, skeletal muscle)
Casq2	independent	calsequestrin 2 (cardiac muscle)
Casr	independent	calcium-sensing receptor
Cass4	independent	Cas scaffolding protein family member 4
Cast	independent	calpastatin
Cat	independent	catalase
Catsper2	independent	cation channel, sperm associated 2
Catsper3	downstream	cation channel, sperm associated 3
Catsperg1	independent	cation channel, sperm-associated, gamma 1
Cav1	downstream	caveolin 1, caveolae protein
Cav2	downstream	caveolin 2
Cav3	independent	caveolin 3
Cb707485	independent	hypothetical LOC100310783
CB741658	independent	CB741658 gene
Cbfa2t2	downstream	core-binding factor, runt domain, alpha subunit 2; translocated to, 2
Cbfa2t3	independent	core-binding factor, runt domain, alpha subunit 2; translocated to, 3
Cbfb	ambiguous	core-binding factor, beta subunit
Cblb	independent	Cbl proto-oncogene, E3 ubiquitin protein ligase B
Cblc	ambiguous	Cbl proto-oncogene, E3 ubiquitin protein ligase C
Cbll1	independent	Cbl proto-oncogene, E3 ubiquitin protein ligase-like 1
Cbln1	independent	cerebellin 1 precursor
Cbln2	independent	cerebellin 2 precursor
Cbln3	independent	cerebellin 3 precursor
Cbln4	independent	cerebellin 4 precursor
Cbr1	independent	carbonyl reductase 1
Cbr3	downstream	carbonyl reductase 3
Cbr4	upstream	carbonyl reductase 4
Cbs	independent	cystathionine beta synthase
Cbwd1	ambiguous	COBW domain containing 1
Cbx3	independent	chromobox homolog 3
Cbx5	independent	chromobox homolog 5
Cbx6	downstream	chromobox homolog 6
Cbx7	independent	chromobox homolog 7
Cby1	independent	chibby homolog 1 (Drosophila)
Cc2d1a	independent	coiled-coil and C2 domain containing 1A
Ccar1	independent	cell division cycle and apoptosis regulator 1
Ccbl1	independent	cysteine conjugate-beta lyase, cytoplasmic
Ccbp2	independent	chemokine binding protein 2
Ccdc101	independent	coiled-coil domain containing 101
Ccdc102a	independent	coiled-coil domain containing 102A
Ccdc103	independent	coiled-coil domain containing 103
Ccdc104	independent	coiled-coil domain containing 104
Ccdc105	downstream	coiled-coil domain containing 105
Ccdc112	independent	coiled-coil domain containing 112
Ccdc114	independent	coiled-coil domain containing 114
Ccdc115	independent	coiled-coil domain containing 115
Ccdc116	ambiguous	coiled-coil domain containing 116
Ccdc117	independent	coiled-coil domain containing 117
Ccdc12	independent	coiled-coil domain containing 12
Ccdc120	independent	coiled-coil domain containing 120
Ccdc124	independent	coiled-coil domain containing 124
Ccdc125	ambiguous	coiled-coil domain containing 125
Ccdc126	ambiguous	coiled-coil domain containing 126
Ccdc127	independent	coiled-coil domain containing 127
Ccdc129	independent	coiled-coil domain containing 129
Ccdc130	independent	coiled-coil domain containing 130
Ccdc132	independent	coiled-coil domain containing 132
Ccdc134	ambiguous	coiled-coil domain containing 134
Ccdc135	downstream	coiled-coil domain containing 135
Ccdc148	independent	coiled-coil domain containing 148
Ccdc150	independent	coiled-coil domain containing 150
Ccdc152	independent	coiled-coil domain containing 152
Ccdc153	independent	coiled-coil domain containing 153
Ccdc163	independent	coiled-coil domain containing 163
Ccdc164	independent	coiled-coil domain containing 164
Ccdc169	independent	coiled-coil domain containing 169
Ccdc17	independent	coiled-coil domain containing 17
Ccdc19	downstream	coiled-coil domain containing 19
Ccdc22	independent	coiled-coil domain containing 22
Ccdc23	downstream	coiled-coil domain containing 23
Ccdc24	independent	coiled-coil domain containing 24
Ccdc25	independent	coiled-coil domain containing 25
Ccdc27	independent	coiled-coil domain containing 27
Ccdc28a	independent	coiled-coil domain containing 28A
Ccdc32	downstream	coiled-coil domain containing 32
Ccdc33	independent	coiled-coil domain containing 33
Ccdc34	independent	coiled-coil domain containing 34
Ccdc39	independent	coiled-coil domain containing 39
Ccdc41	ambiguous	coiled-coil domain containing 41
Ccdc42	ambiguous	coiled-coil domain containing 42
Ccdc43	independent	coiled-coil domain containing 43
Ccdc44	independent	NA
Ccdc47	independent	coiled-coil domain containing 47
Ccdc48	downstream	NA
Ccdc50	independent	coiled-coil domain containing 50
Ccdc51	independent	coiled-coil domain containing 51
Ccdc53	ambiguous	coiled-coil domain containing 53
Ccdc56	ambiguous	NA
Ccdc58	independent	coiled-coil domain containing 58
Ccdc59	independent	coiled-coil domain containing 59
Ccdc60	ambiguous	coiled-coil domain containing 60
Ccdc61	independent	coiled-coil domain containing 61
Ccdc62	upstream	coiled-coil domain containing 62
Ccdc63	ambiguous	coiled-coil domain containing 63
Ccdc64	downstream	coiled-coil domain containing 64
Ccdc64b	independent	coiled-coil domain containing 64B
Ccdc65	independent	coiled-coil domain containing 65
Ccdc67	independent	coiled-coil domain containing 67
Ccdc68	independent	coiled-coil domain containing 68
Ccdc69	independent	coiled-coil domain containing 69
Ccdc72	independent	NA
Ccdc75	independent	NA
Ccdc76	independent	NA
Ccdc77	independent	coiled-coil domain containing 77
Ccdc8	independent	coiled-coil domain containing 8
Ccdc80	ambiguous	coiled-coil domain containing 80
Ccdc81	independent	coiled-coil domain containing 81
Ccdc82	independent	coiled-coil domain containing 82
Ccdc85a	ambiguous	coiled-coil domain containing 85A
Ccdc86	independent	coiled-coil domain containing 86
Ccdc87	independent	coiled-coil domain containing 87
Ccdc89	independent	coiled-coil domain containing 89
Ccdc90b	downstream	coiled-coil domain containing 90B
Ccdc91	independent	coiled-coil domain containing 91
Ccdc92	independent	coiled-coil domain containing 92
Ccdc93	independent	coiled-coil domain containing 93
Ccdc97	independent	coiled-coil domain containing 97
Ccdc99	independent	NA
Ccin	independent	calicin
Cck	independent	cholecystokinin
Cckar	independent	cholecystokinin A receptor
Cckbr	independent	cholecystokinin B receptor
Ccl1	independent	chemokine (C-C motif) ligand 1
Ccl11	independent	chemokine (C-C motif) ligand 11
Ccl12	independent	chemokine (C-C motif) ligand 12
Ccl17	independent	chemokine (C-C motif) ligand 17
Ccl19	ambiguous	chemokine (C-C motif) ligand 19
Ccl2	independent	chemokine (C-C motif) ligand 2
Ccl20	independent	chemokine (C-C motif) ligand 20
Ccl21	independent	chemokine (C-C motif) ligand 21
Ccl22	independent	chemokine (C-C motif) ligand 22
Ccl24	independent	chemokine (C-C motif) ligand 24
Ccl25	downstream	chemokine (C-C motif) ligand 25
Ccl27	independent	chemokine (C-C motif) ligand 27
Ccl28	independent	chemokine (C-C motif) ligand 28
Ccl3	ambiguous	chemokine (C-C motif) ligand 3
Ccl4	ambiguous	chemokine (C-C motif) ligand 4
Ccl5	independent	chemokine (C-C motif) ligand 5
Ccl6	downstream	chemokine (C-C motif) ligand 6
Ccl7	independent	chemokine (C-C motif) ligand 7
Ccl9	independent	chemokine (C-C motif) ligand 9
Ccm2	independent	cerebral cavernous malformation 2
Ccna1	ambiguous	cyclin A1
Ccna2	independent	cyclin A2
Ccnb1	independent	cyclin B1
Ccnb1ip1	independent	cyclin B1 interacting protein 1, E3 ubiquitin protein ligase
Ccnb2	independent	cyclin B2
Ccnc	independent	cyclin C
Ccnd1	independent	cyclin D1
Ccnd2	independent	cyclin D2
Ccndbp1	independent	cyclin D-type binding-protein 1
Ccne1	independent	cyclin E1
Ccne2	independent	cyclin E2
Ccnf	independent	cyclin F
Ccng1	upstream	cyclin G1
Ccng2	ambiguous	cyclin G2
Ccnh	ambiguous	cyclin H
Ccni	ambiguous	cyclin I
Ccnj	independent	cyclin J
Ccnjl	independent	cyclin J-like
Ccnk	independent	cyclin K
Ccnl1	independent	cyclin L1
Ccnl2	independent	cyclin L2
Ccno	independent	cyclin O
Ccnt1	independent	cyclin T1
Ccnt2	ambiguous	cyclin T2
Ccny	independent	cyclin Y
Ccp110	independent	centriolar coiled coil protein 110kDa
Ccpg1	independent	cell cycle progression 1
Ccr1	downstream	chemokine (C-C motif) receptor 1
Ccr10	independent	chemokine (C-C motif) receptor 10
Ccr1l1	downstream	chemokine (C-C motif) receptor 1-like 1
Ccr2	independent	chemokine (C-C motif) receptor 2
Ccr3	independent	chemokine (C-C motif) receptor 3
Ccr4	independent	chemokine (C-C motif) receptor 4
Ccr5	downstream	chemokine (C-C motif) receptor 5
Ccr6	independent	chemokine (C-C motif) receptor 6
Ccr7	independent	chemokine (C-C motif) receptor 7
Ccr9	upstream	chemokine (C-C motif) receptor 9
Ccrl2	downstream	chemokine (C-C motif) receptor-like 2
Ccrn4l	ambiguous	CCR4 carbon catabolite repression 4-like (S. cerevisiae)
Ccs	independent	copper chaperone for superoxide dismutase
Cct2	independent	chaperonin containing TCP1, subunit 2 (beta)
Cct3	upstream	chaperonin containing Tcp1, subunit 3 (gamma)
Cct4	upstream	chaperonin containing Tcp1, subunit 4 (delta)
Cct5	upstream	chaperonin containing Tcp1, subunit 5 (epsilon)
Cct6a	independent	chaperonin containing Tcp1, subunit 6A (zeta 1)
Cct6b	independent	chaperonin containing Tcp1, subunit 6B (zeta 2)
Cct7	independent	chaperonin containing Tcp1, subunit 7 (eta)
Cct8	independent	chaperonin containing Tcp1, subunit 8 (theta)
Cct8l1	independent	chaperonin containing TCP1, subunit 8 (theta)-like 1
Ccz1	independent	CCZ1 vacuolar protein trafficking and biogenesis associated homolog (S. cerevisiae)
Cd14	downstream	CD14 molecule
Cd151	downstream	CD151 molecule (Raph blood group)
Cd163	independent	CD163 molecule
Cd163l1	independent	CD163 molecule-like 1
Cd164	downstream	CD164 molecule, sialomucin
Cd177	independent	CD177 molecule
Cd180	upstream	CD180 molecule
Cd19	independent	CD19 molecule
Cd1d1	independent	CD1d1 molecule
Cd2	downstream	Cd2 molecule
Cd200	ambiguous	Cd200 molecule
Cd200r1	independent	CD200 receptor 1
Cd209e	independent	CD209e molecule
Cd22	ambiguous	CD22 molecule
Cd226	independent	CD226 molecule
Cd24	independent	CD24 molecule
Cd244	independent	Cd244 molecule, natural killer cell receptor 2B4
Cd247	independent	Cd247 molecule
Cd248	independent	CD248 molecule, endosialin
Cd27	downstream	CD27 molecule
Cd274	independent	CD274 molecule
Cd276	independent	Cd276 molecule
Cd28	downstream	Cd28 molecule
Cd2ap	independent	CD2-associated protein
Cd2bp2	independent	Cd2 (cytoplasmic tail) binding protein 2
Cd300a	ambiguous	Cd300a molecule
Cd300e	independent	Cd300e molecule
Cd300le-ps1	downstream	Cd300 molecule-like family member E, pseudogene 1
Cd300lf	independent	Cd300 molecule-like family member F
Cd302	upstream	CD302 molecule
Cd320	independent	CD320 molecule
Cd34	upstream	CD34 molecule
Cd36	independent	CD36 molecule (thrombospondin receptor)
Cd37	upstream	CD37 molecule
Cd38	upstream	CD38 molecule
Cd3d	ambiguous	CD3 molecule, delta
Cd3e	independent	CD3 molecule, epsilon
Cd3eap	independent	CD3e molecule, epsilon associated protein
Cd3g	independent	CD3 molecule, gamma
Cd4	upstream	Cd4 molecule
Cd40	downstream	CD40 molecule, TNF receptor superfamily member 5
Cd40lg	independent	CD40 ligand
Cd44	upstream	Cd44 molecule
Cd46	independent	CD46 molecule, complement regulatory protein
Cd47	independent	Cd47 molecule
Cd48	downstream	Cd48 molecule
Cd5	ambiguous	Cd5 molecule
Cd52	independent	CD52 antigen
Cd53	upstream	Cd53 molecule
Cd55	independent	Cd55 molecule
Cd59	independent	CD59 molecule, complement regulatory protein
Cd5l	downstream	Cd5 molecule-like
Cd6	upstream	Cd6 molecule
Cd63	upstream	Cd63 molecule
Cd68	upstream	Cd68 molecule
Cd69	independent	Cd69 molecule
Cd7	independent	Cd7 molecule
Cd72	independent	Cd72 molecule
Cd74	downstream	Cd74 molecule, major histocompatibility complex, class II invariant chain
Cd79b	downstream	Cd79b molecule, immunoglobulin-associated beta
Cd80	independent	Cd80 molecule
Cd81	downstream	Cd81 molecule
Cd82	independent	Cd82 molecule
Cd83	independent	CD83 molecule
Cd84	upstream	CD84 molecule
Cd86	upstream	CD86 molecule
Cd8a	downstream	CD8a molecule
Cd8b	independent	CD8b molecule
Cd9	downstream	CD9 molecule
Cd93	independent	CD93 molecule
Cd96	downstream	CD96 molecule
Cd97	independent	CD97 molecule
Cd99l2	downstream	CD99 molecule-like 2
Cda	downstream	cytidine deaminase
Cdadc1	independent	cytidine and dCMP deaminase domain containing 1
Cdan1	ambiguous	codanin 1
Cdc123	upstream	cell division cycle 123
Cdc14a	downstream	cell division cycle 14A
Cdc14b	independent	cell division cycle 14B
Cdc16	independent	cell division cycle 16
Cdc20	ambiguous	cell division cycle 20
Cdc23	independent	cell division cycle 23
Cdc25a	independent	cell division cycle 25A
Cdc25b	downstream	cell division cycle 25B
Cdc25c	independent	cell division cycle 25C
Cdc26	downstream	cell division cycle 26
Cdc27	independent	cell division cycle 27
Cdc34	independent	cell division cycle 34
Cdc37	independent	cell division cycle 37
Cdc37l1	independent	cell division cycle 37-like 1
Cdc40	independent	cell division cycle 40
Cdc42	downstream	cell division cycle 42 (GTP binding protein)
Cdc42bpa	downstream	CDC42 binding protein kinase alpha
Cdc42bpb	ambiguous	CDC42 binding protein kinase beta (DMPK-like)
Cdc42bpg	independent	CDC42 binding protein kinase gamma (DMPK-like)
Cdc42ep1	ambiguous	CDC42 effector protein (Rho GTPase binding) 1
Cdc42ep2	independent	CDC42 effector protein (Rho GTPase binding) 2
Cdc42ep3	independent	CDC42 effector protein (Rho GTPase binding) 3
Cdc42ep4	independent	CDC42 effector protein (Rho GTPase binding) 4
Cdc42ep5	downstream	CDC42 effector protein (Rho GTPase binding) 5
Cdc42se1	independent	CDC42 small effector 1
Cdc42se2	independent	CDC42 small effector 2
Cdc5l	independent	CDC5 cell division cycle 5-like (S. pombe)
Cdc6	ambiguous	cell division cycle 6
Cdc7	independent	cell division cycle 7
Cdc73	independent	cell division cycle 73
Cdca2	independent	cell division cycle associated 2
Cdca3	independent	cell division cycle associated 3
Cdca4	downstream	cell division cycle associated 4
Cdca5	downstream	cell division cycle associated 5
Cdca7	independent	cell division cycle associated 7
Cdca7l	independent	cell division cycle associated 7 like
Cdca8	independent	cell division cycle associated 8
Cdcp1	upstream	CUB domain containing protein 1
Cdh1	independent	cadherin 1
Cdh10	independent	cadherin 10
Cdh11	downstream	cadherin 11
Cdh13	independent	cadherin 13
Cdh15	independent	cadherin 15
Cdh16	independent	cadherin 16
Cdh17	downstream	cadherin 17
Cdh19	independent	cadherin 19, type 2
Cdh2	independent	cadherin 2
Cdh20	independent	cadherin 20
Cdh22	independent	cadherin 22
Cdh23	independent	cadherin-related 23
Cdh26	downstream	cadherin 26
Cdh3	independent	cadherin 3
Cdh5	independent	cadherin 5
Cdh6	downstream	cadherin 6
Cdh7	independent	cadherin 7, type 2
Cdh8	independent	cadherin 8
Cdh9	downstream	cadherin 9
Cdhr1	independent	cadherin-related family member 1
Cdig2	independent	NA
Cdipt	independent	CDP-diacylglycerol--inositol 3-phosphatidyltransferase
Cdk1	downstream	cyclin-dependent kinase 1
Cdk10	independent	cyclin-dependent kinase 10
Cdk105	downstream	NA
Cdk11b	independent	cyclin-dependent kinase 11B
Cdk12	independent	cyclin-dependent kinase 12
Cdk14	ambiguous	cyclin-dependent kinase 14
Cdk16	downstream	cyclin-dependent kinase 16
Cdk17	independent	cyclin-dependent kinase 17
Cdk18	downstream	cyclin-dependent kinase 18
Cdk19	independent	cyclin-dependent kinase 19
Cdk2	ambiguous	cyclin dependent kinase 2
Cdk20	independent	cyclin-dependent kinase 20
Cdk2ap1	independent	cyclin-dependent kinase 2 associated protein 1
Cdk2ap2	independent	cyclin-dependent kinase 2 associated protein 2
Cdk4	downstream	cyclin-dependent kinase 4
Cdk5	independent	cyclin-dependent kinase 5
Cdk5r1	ambiguous	cyclin-dependent kinase 5, regulatory subunit 1
Cdk5r2	downstream	cyclin-dependent kinase 5, regulatory subunit 2 (p39)
Cdk5rap1	ambiguous	CDK5 regulatory subunit associated protein 1
Cdk5rap2	independent	CDK5 regulatory subunit associated protein 2
Cdk6	downstream	cyclin-dependent kinase 6
Cdk9	independent	cyclin-dependent kinase 9
Cdkl1	downstream	cyclin-dependent kinase-like 1 (CDC2-related kinase)
Cdkl2	independent	cyclin-dependent kinase-like 2 (CDC2-related kinase)
Cdkl3	independent	cyclin-dependent kinase-like 3
Cdkn1a	independent	cyclin-dependent kinase inhibitor 1A
Cdkn1b	downstream	cyclin-dependent kinase inhibitor 1B
Cdkn1c	independent	cyclin-dependent kinase inhibitor 1C
Cdkn2a	independent	cyclin-dependent kinase inhibitor 2A
Cdkn2aip	independent	CDKN2A interacting protein
Cdkn2aipnl	independent	CDKN2A interacting protein N-terminal like
Cdkn2b	independent	cyclin-dependent kinase inhibitor 2B (p15, inhibits CDK4)
Cdkn2c	downstream	cyclin-dependent kinase inhibitor 2C (p18, inhibits CDK4)
Cdkn3	independent	cyclin-dependent kinase inhibitor 3
Cdnf	independent	cerebral dopamine neurotrophic factor
Cdo1	upstream	cysteine dioxygenase, type I
Cdon	independent	cell adhesion associated, oncogene regulated
Cdr2	independent	cerebellar degeneration-related 2
Cds1	downstream	CDP-diacylglycerol synthase 1
Cds2	independent	CDP-diacylglycerol synthase (phosphatidate cytidylyltransferase) 2
Cdt1	independent	chromatin licensing and DNA replication factor 1
Cdv3	independent	carnitine deficiency-associated gene expressed in ventricle 3 homolog (mouse)
Cdx2	independent	caudal type homeo box 2
Cdyl	independent	chromodomain protein, Y-like
Cdyl2	downstream	chromodomain protein, Y-like 2
Ceacam1	independent	carcinoembryonic antigen-related cell adhesion molecule 1 (biliary glycoprotein)
Ceacam10	independent	carcinoembryonic antigen-related cell adhesion molecule 10
Ceacam16	upstream	carcinoembryonic antigen-related cell adhesion molecule 16
Ceacam19	independent	carcinoembryonic antigen-related cell adhesion molecule 19
Ceacam20	independent	carcinoembryonic antigen-related cell adhesion molecule 20
Ceacam9	independent	carcinoembryonic antigen-related cell adhesion molecule 9
Cebpa	independent	CCAAT/enhancer binding protein (C/EBP), alpha
Cebpb	independent	CCAAT/enhancer binding protein (C/EBP), beta
Cebpe	independent	CCAAT/enhancer binding protein (C/EBP), epsilon
Cebpg	independent	CCAAT/enhancer binding protein (C/EBP), gamma
Cebpz	independent	CCAAT/enhancer binding protein zeta
Cecr2	independent	cat eye syndrome chromosome region, candidate 2
Cecr5	independent	cat eye syndrome chromosome region, candidate 5
Cel	independent	carboxyl ester lipase
Cela1	independent	chymotrypsin-like elastase family, member 1
Cela2a	independent	chymotrypsin-like elastase family, member 2A
Cela3b	independent	chymotrypsin-like elastase family, member 3B
Celf1	upstream	CUGBP, Elav-like family member 1
Celf2	independent	CUGBP, Elav-like family member 2
Celf3	ambiguous	CUGBP, Elav-like family member 3
Celf4	ambiguous	CUGBP, Elav-like family member 4
Celf5	ambiguous	CUGBP, Elav-like family member 5
Celf6	independent	CUGBP, Elav-like family member 6
Celsr2	downstream	cadherin, EGF LAG seven-pass G-type receptor 2 (flamingo homolog, Drosophila)
Celsr3	upstream	cadherin, EGF LAG seven-pass G-type receptor 3 (flamingo homolog, Drosophila)
Cend1	ambiguous	cell cycle exit and neuronal differentiation 1
Cenpa	downstream	centromere protein A
Cenpc1	independent	centromere protein C 1
Cenpf	independent	centromere protein F
Cenpi	independent	centromere protein I
Cenpj	independent	centromere protein J
Cenpk	independent	centromere protein K
Cenpl	downstream	centromere protein L
Cenpm	independent	centromere protein M
Cenpn	ambiguous	centromere protein N
Cenpq	independent	centromere protein Q
Cenpt	independent	centromere protein T
Cenpw	independent	centromere protein W
Cep112	independent	centrosomal protein 112kDa
Cep120	independent	centrosomal protein 120
Cep19	independent	centrosomal protein 19
Cep290	independent	centrosomal protein 290
Cep41	independent	centrosomal protein 41
Cep44	independent	centrosomal protein 44
Cep55	independent	centrosomal protein 55
Cep57	independent	centrosomal protein 57
Cep57l1	independent	centrosomal protein 57-like 1
Cep63	independent	centrosomal protein 63
Cep70	independent	centrosomal protein 70
Cep76	independent	centrosomal protein 76
Cep78	independent	centrosomal protein 78
Cep85	upstream	centrosomal protein 85kDa
Cep89	ambiguous	centrosomal protein 89kDa
Cep95	independent	centrosomal protein 95kDa
Cep97	ambiguous	centrosomal protein 97
Cept1	independent	choline/ethanolamine phosphotransferase 1
Cercam	independent	cerebral endothelial cell adhesion molecule
Cerk	independent	ceramide kinase
Cers1	independent	ceramide synthase 1
Cers2	independent	ceramide synthase 2
Cers3	independent	ceramide synthase 3
Cers4	independent	ceramide synthase 4
Cers5	independent	ceramide synthase 5
Ces1a	independent	carboxylesterase 1A
Ces1c	independent	carboxylesterase 1C
Ces1d	independent	carboxylesterase 1D
Ces1e	ambiguous	carboxylesterase 1E
Ces1f	independent	carboxylesterase 1F
Ces2a	independent	carboxylesterase 2A
Ces2c	independent	carboxylesterase 2C
Ces2e	ambiguous	carboxylesterase 2E
Ces2g	independent	carboxylesterase 2G
Ces2h	independent	carboxylesterase 2H
Ces2j	independent	carboxylesterase 2J
Ces5a	independent	carboxylesterase 5A
Cesl1	independent	carboxylesterase-like 1
Cetn1	independent	centrin, EF-hand protein, 1
Cetn3	independent	centrin, EF-hand protein, 3
Cfb	ambiguous	complement factor B
Cfc1	independent	cripto, FRL-1, cryptic family 1
Cfd	independent	complement factor D (adipsin)
Cfdp1	independent	craniofacial development protein 1
Cfh	upstream	complement factor H
Cfhl1	downstream	NA
Cfi	independent	complement factor I
Cfl1	independent	cofilin 1, non-muscle
Cfl2	independent	cofilin 2, muscle
Cflar	independent	CASP8 and FADD-like apoptosis regulator
Cfp	downstream	complement factor properdin
Cftr	independent	cystic fibrosis transmembrane conductance regulator
Cga	independent	glycoprotein hormones, alpha polypeptide
Cggbp1	downstream	CGG triplet repeat binding protein 1
Cgm4	independent	carcinoembryonic antigen gene family 4
Cgnl1	ambiguous	cingulin-like 1
Cgref1	independent	cell growth regulator with EF hand domain 1
Cgrrf1	independent	cell growth regulator with ring finger domain 1
Ch25h	independent	cholesterol 25-hydroxylase
Chac1	independent	ChaC, cation transport regulator homolog 1 (E. coli)
Chac2	independent	ChaC, cation transport regulator homolog 2 (E. coli)
Chad	independent	chondroadherin
Chaf1b	upstream	chromatin assembly factor 1, subunit B (p60)
Chat	independent	choline O-acetyltransferase
Chchd1	independent	coiled-coil-helix-coiled-coil-helix domain containing 1
Chchd10	independent	coiled-coil-helix-coiled-coil-helix domain containing 10
Chchd2	independent	coiled-coil-helix-coiled-coil-helix domain containing 2
Chchd3	independent	coiled-coil-helix-coiled-coil-helix domain containing 3
Chchd4	independent	coiled-coil-helix-coiled-coil-helix domain containing 4
Chchd5	independent	coiled-coil-helix-coiled-coil-helix domain containing 5
Chchd6	independent	coiled-coil-helix-coiled-coil-helix domain containing 6
Chchd8	independent	NA
Chd1	independent	chromodomain helicase DNA binding protein 1
Chd2	independent	chromodomain helicase DNA binding protein 2
Chd6	ambiguous	chromodomain helicase DNA binding protein 6
Chd8	independent	chromodomain helicase DNA binding protein 8
Chdh	upstream	choline dehydrogenase
Chek1	independent	checkpoint kinase 1
Chek2	independent	checkpoint kinase 2
Cherp	independent	calcium homeostasis endoplasmic reticulum protein
Chfr	upstream	checkpoint with forkhead and ring finger domains, E3 ubiquitin protein ligase
Chga	independent	chromogranin A (parathyroid secretory protein 1)
Chgb	independent	chromogranin B (secretogranin 1)
Chi3l1	ambiguous	chitinase 3-like 1 (cartilage glycoprotein-39)
Chia	independent	chitinase, acidic
Chic2	independent	cysteine-rich hydrophobic domain 2
Chid1	independent	chitinase domain containing 1
Chit1	independent	chitinase 1 (chitotriosidase)
Chka	independent	choline kinase alpha
Chkb	independent	choline kinase beta
Chm	independent	choroideremia (Rab escort protein 1)
Chml	independent	choroideremia-like (Rab escort protein 2)
Chmp1a	independent	charged multivesicular body protein 1A
Chmp1b	independent	charged multivesicular body protein 1B
Chmp2a	ambiguous	charged multivesicular body protein 2A
Chmp3	independent	charged multivesicular body protein 3
Chmp4c	independent	charged multivesicular body protein 4C
Chmp5	independent	charged multivesicular body protein 5
Chmp6	independent	charged multivesicular body protein 6
Chmp7	independent	charged multivesicular body protein 7
Chn1	independent	chimerin (chimaerin) 1
Chn2	independent	chimerin (chimaerin) 2
Chodl	independent	chondrolectin
Chordc1	independent	cysteine and histidine-rich domain (CHORD)-containing 1
Chp	independent	calcium binding protein p22
Chp2	independent	calcineurin-like EF hand protein 2
Chpf	independent	chondroitin polymerizing factor
Chpf2	downstream	chondroitin polymerizing factor 2
Chpt1	downstream	choline phosphotransferase 1
Chrac1	downstream	chromatin accessibility complex 1
Chrd	independent	chordin
Chrdl1	independent	chordin-like 1
Chrdl2	downstream	chordin-like 2
Chrm1	ambiguous	cholinergic receptor, muscarinic 1
Chrm2	downstream	cholinergic receptor, muscarinic 2
Chrm3	independent	cholinergic receptor, muscarinic 3
Chrm4	independent	cholinergic receptor, muscarinic 4
Chrm5	independent	cholinergic receptor, muscarinic 5
Chrna1	ambiguous	cholinergic receptor, nicotinic, alpha 1 (muscle)
[truncated: 12,642 more rows]
