# Supplementary material for: Decrease of mRNA Editing after Spinal Cord Injury is Caused by Down-regulation of ADAR2 that is Triggered by Inflammatory Response
Source: Sci Rep. 2015 Jul 30;5:12615. doi: 10.1038/srep12615 (PMC4519770; doi:10.1038/srep12615)
Supplement: Supplementary Table 12 [file srep12615-s12.xls]

## Sheet: Sheet1
Supplementary Table 12. List and MetaCore functional annotation analysis of genes that are "upstream" from Adarb1 editing (according to Bayesian Network analysis) and are positively ("upstream positive" genes, N=57) associated with Adarb1expression. Shown are 25 top GO Processes.
Upstream Positive Genes (N=57)							Enrichment analysis report for Upstream Positive Genes
tracking_id	cor with Adarb1	pvalue	GeneName	pvalue.BH	Change in SCI		Enrichment by GO Processes
Aifm3	0.870588	0	apoptosis-inducing factor, mitochondrion-associated 3	0	DOWNREGULATED		#	Processes	Total	p-value	FDR	In Data	Network Objects from Active Data
Mmel1	0.873529	0	membrane metallo-endopeptidase-like 1	0	DOWNREGULATED		1	cholesterol biosynthetic process	44	8.996e-13	1.315e-09	8	CYP51A1, HSD17B7, HMGCS2, HMGCS1, DHC24, FDFT1, SC5D, DHCR7
Tmem88b	0.902941	0	transmembrane protein 88B	0	UNCHANGED		2	sterol biosynthetic process	51	3.178e-12	2.323e-09	8	CYP51A1, HSD17B7, HMGCS2, HMGCS1, DHC24, FDFT1, SC5D, DHCR7
Tmprss5	0.905882	0	transmembrane protease, serine 5	0	DOWNREGULATED		3	cholesterol metabolic process	153	4.104e-11	2e-08	10	OSBPL5, ORP-family, CYP51A1, HSD17B7, HMGCS2, HMGCS1, DHC24, FDFT1, SC5D, DHCR7
Sema4d	0.847059	1.02e-05	sema domain, immunoglobulin domain (Ig), transmembrane domain (TM) and short cytoplasmic domain, (semaphorin) 4D	0.0018951	DOWNREGULATED		4	sterol metabolic process	168	1.037e-10	3.789e-08	10	OSBPL5, ORP-family, CYP51A1, HSD17B7, HMGCS2, HMGCS1, DHC24, FDFT1, SC5D, DHCR7
Dpy19l1	0.844118	1.93e-05	dpy-19-like 1 (C. elegans)	0.0032884	UNCHANGED		5	lipid biosynthetic process	617	4.898e-09	1.432e-06	14	Scd2, CYP51A1, HSD17B7, PIP5KII, HMGCS2, SIAT8E, HMGCS1, DHC24, FDFT1, SCD, PI52A, SC5D, DHCR7, UGT8
Hapln2	0.841176	2.93e-05	hyaluronan and proteoglycan link protein 2	0.00442882	DOWNREGULATED		6	organic hydroxy compound biosynthetic process	191	7.48e-09	1.704e-06	9	CYP51A1, HSD17B7, HMGCS2, HMGCS1, DHC24, FDFT1, SC5D, DHCR7, nAChR alpha
Gpr180	0.838235	4.04e-05	G protein-coupled receptor 180	0.00568197	UNCHANGED		7	steroid metabolic process	344	8.157e-09	1.704e-06	11	OSBPL5, ORP-family, CYP51A1, HSD17B7, HMGCS2, HMGCS1, DHC24, FDFT1, SCD, SC5D, DHCR7
Kcna6	0.835294	5.24e-05	potassium voltage gated channel, shaker related subfamily, member 6	0.00661779	UNCHANGED		8	alcohol biosynthetic process	136	9.558e-09	1.747e-06	8	CYP51A1, HSD17B7, HMGCS2, HMGCS1, DHC24, FDFT1, SC5D, DHCR7
RGD1309821	0.835294	5.24e-05	similar to KIAA1161 protein	0.00661779	DOWNREGULATED		9	steroid biosynthetic process	149	1.958e-08	3.181e-06	8	CYP51A1, HSD17B7, HMGCS2, HMGCS1, DHC24, FDFT1, SC5D, DHCR7
Grin1	0.829412	8e-05	glutamate receptor, ionotropic, N-methyl D-aspartate 1	0.00873902	UNCHANGED		10	alcohol metabolic process	413	5.459e-07	7.982e-05	10	OSBPL5, ORP-family, CYP51A1, HSD17B7, HMGCS2, HMGCS1, DHC24, FDFT1, SC5D, DHCR7
Acan	0.820588	0.00013084	aggrecan	0.0114018	DOWNREGULATED		11	lipid metabolic process	1392	7.682e-07	0.0001021	17	OSBPL5, ORP-family, Scd2, CYP51A1, HSD17B7, PIP5KII, HMGCS2, ACAT2, SIAT8E, HMGCS1, DHC24, FDFT1, SCD, PI52A, SC5D, DHCR7, UGT8
Angel1	0.820588	0.00013084	angel homolog 1 (Drosophila)	0.0114018	UNCHANGED		12	organic hydroxy compound metabolic process	552	9.577e-07	0.0001167	11	OSBPL5, ORP-family, CYP51A1, HSD17B7, HMGCS2, HMGCS1, DHC24, FDFT1, SC5D, DHCR7, nAChR alpha
Chrna4	0.820588	0.00013084	cholinergic receptor, nicotinic, alpha 4 (neuronal)	0.0114018	DOWNREGULATED		13	small molecule biosynthetic process	490	2.55e-06	0.0002867	10	Scd2, CYP51A1, HSD17B7, HMGCS2, HMGCS1, DHC24, FDFT1, SCD, SC5D, DHCR7
Lynx1	0.820588	0.00013084	Ly6/neurotoxin 1	0.0114018	UNCHANGED		14	single-organism biosynthetic process	504	3.275e-06	0.000342	10	Scd2, CYP51A1, HSD17B7, HMGCS2, HMGCS1, DHC24, FDFT1, SCD, SC5D, DHCR7
Mag	0.817647	0.000150617	myelin-associated glycoprotein	0.0124578	DOWNREGULATED		15	nervous system development	2609	2.341e-05	0.002281	21	Aggrecan, Scd2, EWS/E1AF fusion protein, MAG, HMGCS2, ACAT2, HMGCS1, MUNC18, NR1, CLASP1, NCS-1, Myelin basic protein, HAPLN2, PEA3, Alpha-internexin, JSAP1, Semaphorin 4D, nAChR alpha, Gprin1, UGT8, Dynamin
Ina	0.814706	0.000171935	internexin neuronal intermediate filament protein, alpha	0.013248	DOWNREGULATED		16	transmission of nerve impulse	985	4.42e-05	0.004039	12	Scd2, Kv9.3, KV1.6, nAChR alpha-4, MUNC18, LYNX1, NR1, Myelin basic protein, nAChR alpha, UGT8, KCNC2, Dynamin
Mras	0.808824	0.000219517	muscle RAS oncogene homolog	0.0150879	DOWNREGULATED		17	small molecule metabolic process	3187	4.801e-05	0.004129	23	Aggrecan, OSBPL5, ORP-family, Scd2, NKIRAS1, CYP51A1, HSD17B7, PIP5KII, HMGCS2, Kv9.3, ACAT2, HMGCS1, DHC24, MUNC18, FDFT1, SCD, PI52A, SC5D, DHCR7, Dynamin-1, M-Ras, KCNC2, Dynamin
Mast2	0.805882	0.000245953	microtubule associated serine/threonine kinase 2	0.0160033	UNCHANGED		18	respiratory gaseous exchange	67	5.62e-05	0.004349	4	nAChR alpha-4, NR1, JSAP1, nAChR alpha
Pdgfa	0.805882	0.000245953	platelet-derived growth factor alpha polypeptide	0.0160033	UNCHANGED		19	multicellular organismal signaling	1013	5.796e-05	0.004349	12	Scd2, Kv9.3 (KCNS3), KV1.6 (KCNA6), nAChR alpha-4, MUNC18, LYNX1, NR1, Myelin basic protein, nAChR alpha, UGT8, KCNC2, Dynamin
Mbp	0.802941	0.00027427	myelin basic protein	0.0168005	DOWNREGULATED		20	regulation of membrane potential	436	5.95e-05	0.004349	8	Scd2, nAChR alpha-4, NR1, Myelin basic protein, AIFM3, nAChR alpha, UGT8, KCNC2
Rtkn2	0.797059	0.000336923	rhotekin 2	0.018474	DOWNREGULATED		21	action potential	229	7.763e-05	0.005405	6	Scd2, nAChR alpha-4, Myelin basic protein, nAChR alpha, UGT8, KCNC2
Stxbp1	0.791176	0.000408261	syntaxin binding protein 1	0.0197259	UNCHANGED		22	system development	4787	8.289e-05	0.005508	29	Aggrecan, Scd2, PLEKHK1, EWS/E1AF fusion protein, MAG, PIP5KII, HMGCS2, ACAT2, HMGCS1, KIAA1161, DHC24, MUNC18, PDGF-A, NR1, CLASP1, PI52A, NCS-1, Myelin basic protein, HAPLN2, DHCR7, PEA3, Alpha-internexin, JSAP1, M-Ras, Semaphorin 4D, nAChR alpha, Gprin1, UGT8, Dynamin
Kcns3	0.788235	0.000447446	potassium voltage-gated channel, delayed-rectifier, subfamily S, member 3	0.0201557	DOWNREGULATED		23	single-organism metabolic process	4069	0.0001012	0.006431	26	Aggrecan, OSBPL5, ORP-family, Scd2, NKIRAS1, CYP51A1, HSD17B7, PIP5KII, HMGCS2, Kv9.3, ACAT2, SIAT8E, HMGCS1, DHC24, MUNC18, FDFT1, SCD, PI52A, SC5D, DHCR7, AIFM3, Dynamin-1, M-Ras, UGT8, KCNC2, Dynamin
Scd1	0.788235	0.000447446	stearoyl-Coenzyme A desaturase 1	0.0201557	DOWNREGULATED		24	isoprenoid biosynthetic process	30	0.0001096	0.006674	3	HMGCS2, HMGCS1, FDFT1
MAST1	0.785294	0.000489119	microtubule associated serine/threonine kinase 1	0.0212484	UNCHANGED		25	developmental process	6117	0.0002008	0.01174	33	Aggrecan, MAST205, ORP-family, Scd2, PLEKHK1, EWS/E1AF fusion protein, MAG, PIP5KII, HMGCS2, ACAT2, HMGCS1, KIAA1161, DHC24, MUNC18, PDGF-A, NR1, CLASP1, SCD, PI52A, PACE4, NCS-1, Myelin basic protein, HAPLN2, DHCR7, PEA3, Alpha-internexin, JSAP1, M-Ras, Semaphorin 4D, nAChR alpha, Gprin1, UGT8, Dynamin
Hsd17b7	0.782353	0.000533395	hydroxysteroid (17-beta) dehydrogenase 7	0.0221215	UNCHANGED
Hmgcs1	0.779412	0.00058039	3-hydroxy-3-methylglutaryl-CoA synthase 1 (soluble)	0.022719	DOWNREGULATED
Osbp2	0.779412	0.00058039	oxysterol binding protein 2	0.022719	UNCHANGED
RGD1559747	0.779412	0.00058039	similar to Zinc finger and SCAN domain containing protein 2 (Zinc finger protein 29)	0.022719	DOWNREGULATED
Dnm1	0.776471	0.000630224	dynamin 1	0.0232992	UNCHANGED
Tnk2	0.776471	0.000630224	tyrosine kinase, non-receptor, 2	0.0232992	UNCHANGED
Nat8l	0.773529	0.000683022	N-acetyltransferase 8-like	0.0239795	DOWNREGULATED
Ncs1	0.773529	0.000683022	neuronal calcium sensor 1	0.0239795	UNCHANGED
Dhcr7	0.770588	0.000738912	7-dehydrocholesterol reductase	0.0249831	DOWNREGULATED
Acat3	0.764706	0.000860499	acetyl-Coenzyme A acetyltransferase 3	0.0266336	DOWNREGULATED
Etv4	0.761765	0.000926472	ets variant 4	0.027236	DOWNREGULATED
Camk1g	0.758824	0.000996088	calcium/calmodulin-dependent protein kinase IG	0.0284264	DOWNREGULATED
Zdhhc9	0.758824	0.000996088	zinc finger, DHHC-type containing 9	0.0284264	UNCHANGED
Fdft1	0.755882	0.0010695	farnesyl diphosphate farnesyl transferase 1	0.029103	DOWNREGULATED
Scd	0.755882	0.0010695	stearoyl-CoA desaturase (delta-9-desaturase)	0.029103	UNCHANGED
Dhcr24	0.752941	0.00114685	24-dehydrocholesterol reductase	0.0304716	DOWNREGULATED
Nkiras1	0.752941	0.00114685	NFKB inhibitor interacting Ras-like 1	0.0304716	DOWNREGULATED
Dffa	0.75	0.0012283	DNA fragmentation factor, alpha subunit	0.032054	DOWNREGULATED
St8sia5	0.75	0.0012283	ST8 alpha-N-acetyl-neuraminide alpha-2,8-sialyltransferase 5	0.032054	UNCHANGED
Pcsk6	0.744118	0.00140415	proprotein convertase subtilisin/kexin type 6	0.0336444	UNCHANGED
Pip4k2a	0.738235	0.00159838	phosphatidylinositol-5-phosphate 4-kinase, type II, alpha	0.0350829	DOWNREGULATED
Kcnc2	0.735294	0.00170283	potassium voltage gated channel, Shaw-related subfamily, member 2	0.0358697	UNCHANGED
Mapk8ip3	0.735294	0.00170283	mitogen-activated protein kinase 8 interacting protein 3	0.0358697	UNCHANGED
Calcb	0.732353	0.00181241	calcitonin-related polypeptide, beta	0.0374241	DOWNREGULATED
Ugt8	0.723529	0.00217382	UDP glycosyltransferase 8	0.0406446	DOWNREGULATED
Elmo1	0.717647	0.00244398	engulfment and cell motility 1	0.0432646	UNCHANGED
RGD1304884	0.714706	0.00258843	similar to RIKEN cDNA 6430548M08	0.0447399	DOWNREGULATED
Arhgef19	0.711765	0.00273943	Rho guanine nucleotide exchange factor (GEF) 19	0.0459923	DOWNREGULATED
Cyp51	0.708824	0.0028972	cytochrome P450, family 51	0.047444	DOWNREGULATED
Slc7a10	0.685294	0.00443088	solute carrier family 7 (neutral amino acid transporter light chain, asc system), member 10	0.0580215	DOWNREGULATED
Sc5dl	0.673529	0.00540501	sterol-C5-desaturase (ERG3 delta-5-desaturase homolog, S. cerevisiae)-like	0.0652882	DOWNREGULATED
