# Supplementary material for: Decrease of mRNA Editing after Spinal Cord Injury is Caused by Down-regulation of ADAR2 that is Triggered by Inflammatory Response
Source: Sci Rep. 2015 Jul 30;5:12615. doi: 10.1038/srep12615 (PMC4519770; doi:10.1038/srep12615)
Supplement: Supplementary Table 13 [file srep12615-s13.xls]

## Sheet: Sheet1
Supplementary Table 13. List and MetaCore functional annotation analysis of genes that are "upstream" from Adarb1 editing (according to Bayesian Network analysis) and are negatively ("upstream negative" genes, N=270) associated with Adarb1expression. Shown are 25 top GO Processes.
Upstream Negative Genes (N=270)							Enrichment analysis report for Upstream Negative Genes
tracking_id	cor with Adarb1	pvalue	GeneName	pvalue.BH	Change in SCI		Enrichment by GO Processes			UpstreamNegAdarB1_less0.1FDR_genelist
Arl11	-0.929412	0	ADP-ribosylation factor-like 11	0	UPREGULATED		#	Processes	Total	p-value	FDR	In Data	Network Objects from Active Data
Anxa2	-0.858824	0	annexin A2	0	UPREGULATED		1	immune response	1530	3.742e-28	1.645e-24	85	MUNC18-2, CARD5, Cathepsin H, UNC93B, Syk, OX40L(TNFSF4), C4A protein, Plastin, ITGAM, DAP12, CXCL16, C1qb, M-CSF receptor, Hck, BST2, ICAM1, CD44, C4, IRF8, C1r, C2, SHP-1, Myosin I, Galectin-3, LST1, IFI17, Metallothionein-II, TLR7, C1s, Dectin-1, C1qa, CD86, CMKLR1, G18, Sec61 alpha 1/2, IL10RB, CD180, Fc gamma RII beta, Annexin III, Myosin IF, C1q, C1 inhibitor, Beta-catenin, Legumain, C1, Fa…
Arsb	-0.885294	0	arylsulfatase B	0	UNCHANGED		2	innate immune response	1005	3.846e-27	7.626e-24	68	CARD5, UNC93B, Syk, OX40L(TNFSF4), C4A protein, ITGAM, DAP12, CXCL16, C1qb, M-CSF receptor, Hck, BST2, ICAM1, CD44, C4, IRF8, C1r, C2, SHP-1, Myosin I, Galectin-3, IFI17, Metallothionein-II, TLR7, C1s, Dectin-1, C1qa, CD86, Sec61 alpha 1/2, CD180, C1q, C1 inhibitor, Beta-catenin, Legumain, C1, Factor H, Beta-2-microglobulin, Cathepsin B, PKC-delta, IRF5, ARPC1, SEC61 alpha, ErbB2, STAT6, gp91-pho…
Cnn3	-0.861765	0	calponin 3, acidic	0	UNCHANGED		3	immune effector process	611	5.204e-27	7.626e-24	54	MUNC18-2, CARD5, Cathepsin H, UNC93B, Syk, OX40L(TNFSF4), C4A protein, Plastin, DAP12, C1qb, Hck, BST2, ICAM1, C4, C1r, C2, SHP-1, Myosin I, IFI17, TLR7, C1s, Dectin-1, C1qa, CD86, CD180, Fc gamma RII beta, Annexin III, Myosin IF, C1q, C1 inhibitor, C1, Factor H, PKC-delta, IRF5, Cathepsin C, ARPC1, STAT6, Galpha(q)-specific nucleotide-like GPCRs, Fc epsilon RI gamma, p47-phox, WBSCR5(NTAL), Inte…
Casp7	-0.882353	0	caspase 7	0	UNCHANGED		4	defense response	1798	1.276e-26	1.402e-23	90	CD84, CARD5, STAT3, UNC93B, Syk, OX40L(TNFSF4), C4A protein, ITGAM, DAP12, CXCL16, C1qb, Annexin I, M-CSF receptor, Hck, BST2, ICAM1, CD44, C4, IRF8, C1r, Alpha 1-antitrypsin, C2, SHP-1, Myosin I, Galectin-3, IFI17, Metallothionein-II, TLR7, C1s, TNF-R1, Dectin-1, C1qa, CD86, Lysozyme, Sec61 alpha 1/2, IL10RB, CD180, Fc gamma RII beta, Annexin III, Myosin IF, C1q, UGT1A1, C1 inhibitor, Beta-caten…
Ctsb	-0.870588	0	cathepsin B	0	UPREGULATED		5	regulation of immune system process	1551	1.224e-25	1.076e-22	82	MUNC18-2, PU.1, CARD5, Cathepsin H, UNC93B, Syk, OX40L(TNFSF4), Ikaros, C4A protein, NFKBIL1, ITGAM, DAP12, C1qb, Annexin I, M-CSF receptor, Hck, BST2, ICAM1, CD44, C4, C1r, C2, SHP-1, Myosin I, LST1, IFI17, HCA112, TLR7, C1s, Dectin-1, C1qa, CD86, CMKLR1, SASH3, RABGEF1, Fc gamma RII beta, Myosin IF, C1q, Leupaxin, MSN (moesin), C1 inhibitor, Beta-catenin, Legumain, C1, Factor H, Beta-2-microglo…
Ctsc	-0.858824	0	cathepsin C	0	UPREGULATED		6	immune system process	2547	1.266e-24	9.272e-22	105	SCAP2, MUNC18-2, PU.1, CD84, CARD5, Cathepsin H, MCT1 (SLC16A1), UNC93B, Syk, OX40L(TNFSF4), Ikaros, C4A protein, Plastin, ITGAM, DAP12, CXCL16, C1qb, Annexin I, M-CSF receptor, Hck, BST2, ICAM1, CD44, C4, IRF8, C1r, C2, SHP-1, Myosin I, Galectin-3, LST1, SLC7A8, IFI17, Metallothionein-II, TLR7, C1s, Dectin-1, C1qa, CD86, CMKLR1, G18, Sec61 alpha 1/2, IL10RB, CD180, Pleckstrin, Fc gamma RII beta,…
Cd86	-0.864706	0	CD86 molecule	0	UPREGULATED		7	response to stress	4085	5.185e-24	3.088e-21	136	Cyclin G, CD84, CARD5, STAT3, MCT1 (SLC16A1), UNC93B, Syk, OX40L(TNFSF4), G-protein alpha-15, C4A protein, Plastin, Rac2, ITGAM, DAP12, CXCL16, C1qb, Annexin I, G-protein alpha-i family, M-CSF receptor, Hck, HPK1(MAP4K1), G-protein alpha-i3, NAPRT1, APOE, BST2, ICAM1, CD44, C4, IRF8, Fatty acid-binding protein, C1r, Alpha 1-antitrypsin, C2, SHP-1, Myosin I, Galectin-3, DAP1, SLC7A8, IFI17, Metall…
Chdh	-0.888235	0	choline dehydrogenase	0	UPREGULATED		8	regulation of immune response	1041	5.62e-24	3.088e-21	65	MUNC18-2, CARD5, Cathepsin H, UNC93B, Syk, OX40L(TNFSF4), C4A protein, ITGAM, DAP12, C1qb, Hck, BST2, ICAM1, CD44, C4, C1r, C2, SHP-1, Myosin I, IFI17, TLR7, C1s, Dectin-1, C1qa, CD86, SASH3, RABGEF1, Fc gamma RII beta, Myosin IF, C1q, C1 inhibitor, Legumain, C1, Factor H, Beta-2-microglobulin, A2M, CD38, Cathepsin B, PKC-delta, CD37, ARPC1, ErbB2, STAT6, KLHL6, Galpha(q)-specific nucleotide-like…
Cmtm3	-0.870588	0	CKLF-like MARVEL transmembrane domain containing 3	0	UPREGULATED		9	positive regulation of immune system process	933	9.502e-23	4.641e-20	60	MUNC18-2, CARD5, UNC93B, Syk, OX40L(TNFSF4), Ikaros, C4A protein, ITGAM, C1qb, Hck, ICAM1, CD44, C4, C1r, C2, SHP-1, Myosin I, TLR7, C1s, Dectin-1, C1qa, CD86, CMKLR1, SASH3, RABGEF1, C1q, C1 inhibitor, Legumain, C1, Factor H, Beta-2-microglobulin, CD38, Cathepsin B, PKC-delta, CD37, ARPC1, STAT6, KLHL6, Galpha(q)-specific nucleotide-like GPCRs, NckAP1L, Fc epsilon RI gamma, WBSCR5(NTAL), TGF-bet…
Cfh	-0.867647	0	complement factor H	0	UPREGULATED		10	cell activation	878	8.42e-22	3.701e-19	57	SCAP2, MUNC18-2, PU.1, CARD5, SLURP1, Syk, OX40L(TNFSF4), G-protein alpha-15, Ikaros, Plastin, Rac2, ITGAM, DAP12, Annexin I, G-protein alpha-i family, G-protein alpha-i3, BST2, ICAM1, Alpha 1-antitrypsin, SHP-1, Myosin I, Metallothionein-II, TLR7, Dectin-1, CD86, CD180, Pleckstrin, Fc gamma RII beta, Annexin III, Myosin IF, C1 inhibitor, Beta-catenin, Beta-2-microglobulin, A2M, PKC-delta, Frizzl…
Dap	-0.911765	0	death-associated protein	0	UPREGULATED		11	response to wounding	1435	1.081e-21	4.322e-19	73	CD84, CARD5, STAT3, MCT1 (SLC16A1), Syk, OX40L(TNFSF4), G-protein alpha-15, C4A protein, Plastin, Rac2, ITGAM, Annexin I, G-protein alpha-i family, M-CSF receptor, Hck, G-protein alpha-i3, APOE, CD44, C4, Fatty acid-binding protein, Alpha 1-antitrypsin, SHP-1, SLC7A8, TLR7, TNF-R1, PBR, Dectin-1, Lysozyme, IL10RB, CD180, Pleckstrin, UGT1A1, C1 inhibitor, A2M, Syndecan-2, Cathepsin B, PKC-delta, F…
Fancl	-0.873529	0	Fanconi anemia, complementation group L	0	UNCHANGED		12	response to stimulus	9536	5.203e-21	1.906e-18	218	SCAP2, Cyclin G, Annexin II, Plexin B2, GPR177, MUNC18-2, CD84, CARD5, STAT3, Cathepsin H, CYP7B1, MCT1 (SLC16A1), UNC93B, Ceruloplasmin, Syk, Ly49A, OX40L(TNFSF4), G-protein alpha-15, MMP-19, C4A protein, Proepithelin, Plastin, NFKBIL1, Rac2, ITGAM, DAP12, CXCL16, UGT1A8, RASSF6, UGT1A10, Caspase-7, C1qb, Annexin I, G-protein alpha-i family, M-CSF receptor, HEXB, Hck, HPK1(MAP4K1), G-protein alp…
Gypc	-0.867647	0	glycophorin C (Gerbich blood group)	0	UPREGULATED		13	leukocyte mediated immunity	258	1.206e-20	4.077e-18	32	MUNC18-2, Cathepsin H, OX40L(TNFSF4), C4A protein, C1qb, ICAM1, C4, C1r, C2, SHP-1, Myosin I, C1s, C1qa, Fc gamma RII beta, Annexin III, Myosin IF, C1q, C1 inhibitor, C1, PKC-delta, Cathepsin C, Galpha(q)-specific nucleotide-like GPCRs, Fc epsilon RI gamma, p47-phox, WBSCR5(NTAL), C1qc, PKC, IL6RA, C4B protein, Lyn, Clusterin, Fc gamma RII alpha
Gpnmb	-0.879412	0	glycoprotein (transmembrane) nmb	0	UPREGULATED		14	activation of immune response	513	5.477e-19	1.72e-16	41	CARD5, UNC93B, Syk, C4A protein, ITGAM, C1qb, Hck, C4, C1r, C2, SHP-1, Myosin I, TLR7, C1s, Dectin-1, C1qa, CD86, C1q, C1 inhibitor, Legumain, C1, Factor H, CD38, Cathepsin B, PKC-delta, ARPC1, KLHL6, NckAP1L, Fc epsilon RI gamma, WBSCR5(NTAL), CD4, Integrin, C1qc, PKC, Factor B, Cathepsin S, WASP, C4B protein, Lyn, Clusterin, Fc gamma RII alpha
LOC691141	-0.882353	0	hypothetical protein LOC691141	0	UPREGULATED		15	regulation of response to stimulus	3719	6.534e-19	1.915e-16	119	SCAP2, DENND2D, Annexin II, Plexin B2, GPR177, MUNC18-2, CARD5, STAT3, Cathepsin H, CYP7B1, UNC93B, Syk, OX40L(TNFSF4), C4A protein, NFKBIL1, Rac2, ITGAM, DAP12, C1qb, Annexin I, G-protein alpha-i family, M-CSF receptor, Hck, HPK1(MAP4K1), APOE, BST2, ICAM1, CD44, C4, Fatty acid-binding protein, FGD2, C1r, C2, SHP-1, Tsukushi, FZD1, Myosin I, SULF1, LPP3, ARHGAP10, IFI17, NCOA3 (pCIP/SRC3), TLR7,…
Itih3	-0.867647	0	inter-alpha trypsin inhibitor, heavy chain 3	0	UPREGULATED		16	positive regulation of immune response	659	7.091e-19	1.948e-16	46	CARD5, UNC93B, Syk, OX40L(TNFSF4), C4A protein, ITGAM, C1qb, Hck, CD44, C4, C1r, C2, SHP-1, Myosin I, TLR7, C1s, Dectin-1, C1qa, CD86, SASH3, C1q, C1 inhibitor, Legumain, C1, Factor H, Beta-2-microglobulin, CD38, Cathepsin B, PKC-delta, ARPC1, KLHL6, NckAP1L, Fc epsilon RI gamma, WBSCR5(NTAL), CD4, Integrin, C1qc, PKC, Factor B, Cathepsin S, TGF-beta, WASP, C4B protein, Lyn, Clusterin, Fc gamma R…
Il10rb	-0.885294	0	interleukin 10 receptor, beta	0	UPREGULATED		17	positive regulation of response to stimulus	1871	1.277e-18	3.302e-16	79	SCAP2, GPR177, CARD5, STAT3, Cathepsin H, UNC93B, Syk, OX40L(TNFSF4), C4A protein, ITGAM, C1qb, M-CSF receptor, Hck, HPK1(MAP4K1), BST2, CD44, C4, Fatty acid-binding protein, C1r, C2, SHP-1, Myosin I, SULF1, LPP3, NCOA3 (pCIP/SRC3), TLR7, C1s, TNF-R1, Dectin-1, C1qa, CD86, CMKLR1, MTS1 (S100A4), SASH3, CD180, C1q, C1 inhibitor, Beta-catenin, Legumain, C1, HIC, Factor H, Beta-2-microglobulin, TTK,…
Il13ra1	-0.914706	0	interleukin 13 receptor, alpha 1	0	UPREGULATED		18	leukocyte activation	588	7.102e-17	1.735e-14	41	SCAP2, MUNC18-2, PU.1, CARD5, Syk, OX40L(TNFSF4), Ikaros, Plastin, ITGAM, DAP12, Annexin I, BST2, ICAM1, Myosin I, TLR7, Dectin-1, CD86, CD180, Fc gamma RII beta, Annexin III, Myosin IF, Beta-catenin, Beta-2-microglobulin, PKC-delta, Frizzled, STAT6, Galpha(q)-specific nucleotide-like GPCRs, Fc epsilon RI gamma, WBSCR5(NTAL), TGF-beta 1, CD4, Integrin, UFO, ITGAL, PKC, BLNK, TGF-beta, WASP, Lyn, …
Lgmn	-0.897059	0	legumain	0	UPREGULATED		19	positive regulation of biological process	5020	1.322e-16	3.06e-14	138	SCAP2, Annexin II, Plexin B2, GPR177, MUNC18-2, PU.1, CARD5, STAT3, Cathepsin H, CYP7B1, SOAT1, UNC93B, Syk, OX40L(TNFSF4), Ikaros, C4A protein, Proepithelin, Rac2, ITGAM, CXCL16, RASSF6, Caspase-7, C1qb, Annexin I, G-protein alpha-i family, M-CSF receptor, HEXB, Hck, HPK1(MAP4K1), APOE, BST2, ICAM1, CD44, C4, IRF8, FALP, Fatty acid-binding protein, FGD2, C1r, C2, SHP-1, FZD1, Myosin I, SULF1, LP…
Lpxn	-0.867647	0	leupaxin	0	UPREGULATED		20	response to organic substance	3367	1.815e-16	3.989e-14	107	Cyclin G, CARD5, STAT3, Cathepsin H, CYP7B1, MCT1 (SLC16A1), Syk, OX40L(TNFSF4), MMP-19, Proepithelin, NFKBIL1, CXCL16, UGT1A8, UGT1A10, C1qb, Annexin I, G-protein alpha-i family, M-CSF receptor, Hck, APOE, BST2, ICAM1, CD44, IRF8, Fatty acid-binding protein, FGD2, ppl2/A4, ARSB, Alpha 1-antitrypsin, SHP-1, FZD1, Myosin I, UGT1A7C, IFI17, Metallothionein-II, Cyclin G1, C1s, TNF-R1, PBR, Dectin-1,…
Lhfp	-0.864706	0	lipoma HMGIC fusion partner	0	UNCHANGED		21	adaptive immune response	263	1.972e-16	4.129e-14	28	Cathepsin H, Syk, OX40L(TNFSF4), C4A protein, C1qb, ICAM1, C4, C1r, C2, C1s, C1qa, Fc gamma RII beta, C1q, C1 inhibitor, C1, PKC-delta, Cathepsin C, STAT6, KLHL6, Fc epsilon RI gamma, TGF-beta 1, C1qc, PKC, Cathepsin S, TGF-beta, C4B protein, Clusterin, Fc gamma RII alpha
Lcp1	-0.894118	0	lymphocyte cytosolic protein 1	0	UPREGULATED		22	adaptive immune response based on somatic recombination of immune receptors built from immunoglobulin superfamily domains	223	2.646e-16	5.287e-14	26	Cathepsin H, OX40L(TNFSF4), C4A protein, C1qb, ICAM1, C4, C1r, C2, C1s, C1qa, Fc gamma RII beta, C1q, C1 inhibitor, C1, PKC-delta, Cathepsin C, STAT6, KLHL6, Fc epsilon RI gamma, TGF-beta 1, C1qc, PKC, TGF-beta, C4B protein, Clusterin, Fc gamma RII alpha
Laptm5	-0.864706	0	lysosomal protein transmembrane 5	0	UPREGULATED		23	regulation of response to stress	1213	6.02e-16	1.151e-13	58	Annexin II, CARD5, UNC93B, Syk, OX40L(TNFSF4), C4A protein, ITGAM, Annexin I, Hck, HPK1(MAP4K1), APOE, CD44, C4, Fatty acid-binding protein, C2, SHP-1, Myosin I, LPP3, TLR7, TNF-R1, Dectin-1, CD86, Pleckstrin, RABGEF1, Fc gamma RII beta, Myosin IF, C1 inhibitor, Legumain, HIC, Factor H, Beta-2-microglobulin, A2M, Cathepsin B, PKC-delta, Frizzled, CD37, NRF2, Galpha(q)-specific nucleotide-like GPC…
Lyc2	-0.855882	0	lysozyme C type 2	0	UPREGULATED		24	regulation of biological quality	3820	1.141e-15	2.089e-13	114	CHST9, Annexin II, ARPC1B, Plexin B2, MUNC18-2, PU.1, CD84, CARD5, STAT3, Cathepsin H, SOAT1, MCT1 (SLC16A1), Ceruloplasmin, Syk, G-protein alpha-15, NFKBIL1, Rac2, ITGAM, UGT1A8, Annexin I, G-protein alpha-i family, M-CSF receptor, HEXB, Hck, G-protein alpha-i3, APOE, ICAM1, Fatty acid-binding protein, FGD2, CRABP2, Alpha 1-antitrypsin, SHP-1, LPP3, LST1, SLC7A8, UGT1A7C, Metallothionein-II, MEL…
Mall	-0.852941	0	mal, T-cell differentiation protein-like	0	UPREGULATED		25	regulation of immune effector process	408	1.338e-15	2.354e-13	33	MUNC18-2, CARD5, Syk, OX40L(TNFSF4), C4A protein, Hck, BST2, ICAM1, C4, C2, SHP-1, CD86, SASH3, RABGEF1, Fc gamma RII beta, C1 inhibitor, Factor H, Beta-2-microglobulin, A2M, CD37, STAT6, Galpha(q)-specific nucleotide-like GPCRs, HDL proteins, Fc epsilon RI gamma, TGF-beta 1, CD4, PKC, Factor B, TGF-beta, IL13RA1, C4B protein, Lyn, Fc gamma RII alpha
Mlc1	-0.852941	0	megalencephalic leukoencephalopathy with subcortical cysts 1	0	UPREGULATED
Mgst1	-0.867647	0	microsomal glutathione S-transferase 1	0	UPREGULATED
Mdfic	-0.867647	0	MyoD family inhibitor domain containing	0	UPREGULATED
Oaf	-0.852941	0	OAF homolog (Drosophila)	0	UPREGULATED
Plp2	-0.914706	0	proteolipid protein 2 (colonic epithelium-enriched)	0	UPREGULATED
Rab32	-0.867647	0	RAB32, member RAS oncogene family	0	UPREGULATED
Rassf6	-0.864706	0	Ras association (RalGDS/AF-6) domain family member 6	0	UPREGULATED
S100a3	-0.888235	0	S100 calcium binding protein A3	0	UPREGULATED
Scpep1	-0.873529	0	serine carboxypeptidase 1	0	UPREGULATED
Serping1	-0.855882	0	serpin peptidase inhibitor, clade G (C1 inhibitor), member 1	0	UPREGULATED
Slc16a1	-0.894118	0	solute carrier family 16, member 1 (monocarboxylic acid transporter 1)	0	UNCHANGED
Slc39a4	-0.858824	0	solute carrier family 39 (zinc transporter), member 4	0	UPREGULATED
Smpdl3a	-0.885294	0	sphingomyelin phosphodiesterase, acid-like 3A	0	UPREGULATED
Timp3	-0.882353	0	TIMP metallopeptidase inhibitor 3	0	UPREGULATED
Tifa	-0.864706	0	TRAF-interacting protein with forkhead-associated domain	0	UPREGULATED
Wls	-0.905882	0	wntless homolog (Drosophila)	0	UNCHANGED
C1r	-0.852941	0	complement component 1, r subcomponent	0	UPREGULATED
Vcsa1	-0.918025	5.36e-07	variable coding sequence A1	0.000118873	UPREGULATED
Emp3	-0.85	2.02e-06	epithelial membrane protein 3	0.000404427	UPREGULATED
Npc2	-0.85	2.02e-06	Niemann-Pick disease, type C2	0.000404427	UPREGULATED
S100a4	-0.85	2.02e-06	S100 calcium-binding protein A4	0.000404427	UPREGULATED
Esrp1	-0.893462	3.14e-06	epithelial splicing regulatory protein 1	0.00062093	UNCHANGED
Ampd3	-0.847059	1.02e-05	adenosine monophosphate deaminase 3	0.0018951	UPREGULATED
Cd34	-0.847059	1.02e-05	CD34 molecule	0.0018951	UPREGULATED
Ppap2b	-0.847059	1.02e-05	phosphatidic acid phosphatase type 2B	0.0018951	UNCHANGED
Tspo	-0.847059	1.02e-05	translocator protein	0.0018951	UPREGULATED
Gpr34	-0.844118	1.93e-05	G protein-coupled receptor 34	0.0032884	UPREGULATED
Hexa	-0.844118	1.93e-05	hexosaminidase A	0.0032884	UPREGULATED
Nckap1l	-0.844118	1.93e-05	NCK associated protein 1 like	0.0032884	UPREGULATED
Tnfsf4	-0.844118	1.93e-05	tumor necrosis factor (ligand) superfamily, member 4	0.0032884	UPREGULATED
Cp	-0.841176	2.93e-05	ceruloplasmin (ferroxidase)	0.00442882	UPREGULATED
Clic1	-0.841176	2.93e-05	chloride intracellular channel 1	0.00442882	UPREGULATED
Csf1r	-0.841176	2.93e-05	colony stimulating factor 1 receptor	0.00442882	UPREGULATED
Mxra8	-0.841176	2.93e-05	matrix-remodelling associated 8	0.00442882	UPREGULATED
Ncf1	-0.841176	2.93e-05	neutrophil cytosolic factor 1	0.00442882	UPREGULATED
Ucp2	-0.841176	2.93e-05	uncoupling protein 2 (mitochondrial, proton carrier)	0.00442882	UPREGULATED
Tfec	-0.849561	3.11e-05	transcription factor EC	0.00464819	UPREGULATED
Galm	-0.838235	4.04e-05	galactose mutarotase (aldose 1-epimerase)	0.00568197	UPREGULATED
Lat2	-0.838235	4.04e-05	linker for activation of T cells family, member 2	0.00568197	UPREGULATED
Sgcg	-0.838235	4.04e-05	sarcoglycan, gamma (dystrophin-associated glycoprotein)	0.00568197	UPREGULATED
Fgl2	-0.835294	5.24e-05	fibrinogen-like 2	0.00661779	UPREGULATED
Klhl6	-0.835294	5.24e-05	kelch-like family member 6	0.00661779	UPREGULATED
Map4k1	-0.835294	5.24e-05	mitogen activated protein kinase kinase kinase kinase 1	0.00661779	UPREGULATED
Slc2a4	-0.835294	5.24e-05	solute carrier family 2 (facilitated glucose transporter), member 4	0.00661779	UPREGULATED
Timp1	-0.835294	5.24e-05	TIMP metallopeptidase inhibitor 1	0.00661779	UPREGULATED
Cd63	-0.832353	6.56e-05	Cd63 molecule	0.00768574	UPREGULATED
Cmtm6	-0.832353	6.56e-05	CKLF-like MARVEL transmembrane domain containing 6	0.00768574	UNCHANGED
Mmp3	-0.832353	6.56e-05	matrix metallopeptidase 3	0.00768574	UPREGULATED
Pdpn	-0.832353	6.56e-05	podoplanin	0.00768574	UPREGULATED
Msn	-0.829412	8e-05	moesin	0.00873902	UPREGULATED
Plekhf2	-0.829412	8e-05	pleckstrin homology domain containing, family F (with FYVE domain) member 2	0.00873902	UPREGULATED
Tmem176a	-0.829412	8e-05	transmembrane protein 176A	0.00873902	UPREGULATED
Clu	-0.826471	9.56e-05	clusterin	0.00985618	UPREGULATED
Gsta3	-0.826471	9.56e-05	glutathione S-transferase A3	0.00985618	UPREGULATED
Prps2	-0.826471	9.56e-05	phosphoribosyl pyrophosphate synthetase 2	0.00985618	UPREGULATED
C1s	-0.823529	0.000112526	complement component 1, s subcomponent	0.0106973	UPREGULATED
Fcgr2a	-0.823529	0.000112526	Fc fragment of IgG, low affinity IIa, receptor	0.0106973	UPREGULATED
Icam1	-0.823529	0.000112526	intercellular adhesion molecule 1	0.0106973	UPREGULATED
Lyz2	-0.823529	0.000112526	lysozyme 2	0.0106973	UPREGULATED
Plek	-0.823529	0.000112526	pleckstrin	0.0106973	UPREGULATED
Slco2b1	-0.823529	0.000112526	solute carrier organic anion transporter family, member 2b1	0.0106973	UPREGULATED
Erbb2	-0.823529	0.000112526	v-erb-b2 erythroblastic leukemia viral oncogene homolog 2, neuro/glioblastoma derived oncogene homolog (avian)	0.0106973	UPREGULATED
Anxa3	-0.820588	0.00013084	annexin A3	0.0114018	UPREGULATED
Blnk	-0.820588	0.00013084	B-cell linker	0.0114018	UPREGULATED
Ctss	-0.820588	0.00013084	cathepsin S	0.0114018	UPREGULATED
Cyp2d5	-0.820588	0.00013084	cytochrome P450, family 2, subfamily d, polypeptide 5	0.0114018	UPREGULATED
Pabpc1	-0.820588	0.00013084	poly(A) binding protein, cytoplasmic 1	0.0114018	UPREGULATED
Arhgap30	-0.820588	0.00013084	Rho GTPase activating protein 30	0.0114018	UPREGULATED
Tmem176b	-0.820588	0.00013084	transmembrane protein 176B	0.0114018	UPREGULATED
Lgals3	-0.817647	0.000150617	lectin, galactoside-binding, soluble, 3	0.0124578	UPREGULATED
Rnaset2	-0.817647	0.000150617	ribonuclease T2	0.0124578	UPREGULATED
Anxa1	-0.814706	0.000171935	annexin A1	0.013248	UPREGULATED
Fcgr2b	-0.814706	0.000171935	Fc fragment of IgG, low affinity IIb, receptor (CD32)	0.013248	UPREGULATED
Prkcd	-0.814706	0.000171935	protein kinase C, delta	0.013248	UPREGULATED
Scamp2	-0.814706	0.000171935	secretory carrier membrane protein 2	0.013248	UPREGULATED
Sdc2	-0.814706	0.000171935	syndecan 2	0.013248	UNCHANGED
Ttk	-0.814706	0.000171935	Ttk protein kinase	0.013248	UPREGULATED
Btg1	-0.811765	0.000194873	B-cell translocation gene 1, anti-proliferative	0.0141938	UPREGULATED
Clec7a	-0.811765	0.000194873	C-type lectin domain family 7, member A	0.0141938	UPREGULATED
Cyth4	-0.811765	0.000194873	cytohesin 4	0.0141938	UPREGULATED
Myo1f	-0.811765	0.000194873	myosin IF	0.0141938	UPREGULATED
Tlr7	-0.811765	0.000194873	toll-like receptor 7	0.0141938	UPREGULATED
Tpst1	-0.811765	0.000194873	tyrosylprotein sulfotransferase 1	0.0141938	UNCHANGED
Add3	-0.808824	0.000219517	adducin 3 (gamma)	0.0150879	UPREGULATED
Nfe2l2	-0.808824	0.000219517	nuclear factor, erythroid derived 2, like 2	0.0150879	UPREGULATED
Sash3	-0.808824	0.000219517	SAM and SH3 domain containing 3	0.0150879	UPREGULATED
Tgfb1	-0.808824	0.000219517	transforming growth factor, beta 1	0.0150879	UPREGULATED
Tram1	-0.808824	0.000219517	translocation associated membrane protein 1	0.0150879	UNCHANGED
Tmem43	-0.808824	0.000219517	transmembrane protein 43	0.0150879	UPREGULATED
Cybb	-0.805882	0.000245953	cytochrome b-245, beta polypeptide	0.0160033	UPREGULATED
LOC498276	-0.805882	0.000245953	Fc gamma receptor II beta	0.0160033	UPREGULATED
Yap1	-0.805882	0.000245953	yes-associated protein 1	0.0160033	UPREGULATED
Fkbp10	-0.802941	0.00027427	FK506 binding protein 10	0.0168005	UPREGULATED
Irf5	-0.802941	0.00027427	interferon regulatory factor 5	0.0168005	UPREGULATED
Tgfbr1	-0.802941	0.00027427	transforming growth factor, beta receptor 1	0.0168005	UPREGULATED
Vwa5a	-0.802941	0.00027427	von Willebrand factor A domain containing 5A	0.0168005	UPREGULATED
Sec61a1	-0.8	0.000304561	Sec61 alpha 1 subunit (S. cerevisiae)	0.017764	UNCHANGED
Slc44a3	-0.8	0.000304561	solute carrier family 44, member 3	0.017764	UPREGULATED
Thbs2	-0.8	0.000304561	thrombospondin 2	0.017764	UPREGULATED
Tsku	-0.8	0.000304561	tsukushi, small leucine rich proteoglycan	0.017764	UPREGULATED
Vim	-0.8	0.000304561	vimentin	0.017764	UPREGULATED
C2	-0.797059	0.000336923	complement component 2	0.018474	UPREGULATED
Ccng1	-0.797059	0.000336923	cyclin G1	0.018474	UNCHANGED
Ms4a6b	-0.797059	0.000336923	NA	0.018474	UPREGULATED
Trem2	-0.797059	0.000336923	triggering receptor expressed on myeloid cells 2	0.018474	UPREGULATED
A2m	-0.794118	0.000371456	alpha-2-macroglobulin	0.0194914	UPREGULATED
B2m	-0.794118	0.000371456	beta-2 microglobulin	0.0194914	UPREGULATED
Fzd1	-0.794118	0.000371456	frizzled family receptor 1	0.0194914	UNCHANGED
Hexb	-0.794118	0.000371456	hexosaminidase B	0.0194914	UPREGULATED
Ttc7	-0.794118	0.000371456	tetratricopeptide repeat domain 7	0.0194914	UPREGULATED
Ctnnb1	-0.791176	0.000408261	catenin (cadherin associated protein), beta 1	0.0197259	UNCHANGED
Dennd2d	-0.791176	0.000408261	DENN/MADD domain containing 2D	0.0197259	UPREGULATED
Fam129b	-0.791176	0.000408261	family with sequence similarity 129, member B	0.0197259	UPREGULATED
Fam46c	-0.791176	0.000408261	family with sequence similarity 46, member C	0.0197259	UPREGULATED
Klra1	-0.791176	0.000408261	killer cell lectin-like receptor, subfamily A, member 1	0.0197259	UPREGULATED
Rin2	-0.791176	0.000408261	Ras and Rab interactor 2	0.0197259	UPREGULATED
Stat6	-0.791176	0.000408261	signal transducer and activator of transcription 6	0.0197259	UPREGULATED
Aldh2	-0.788235	0.000447446	aldehyde dehydrogenase 2 family (mitochondrial)	0.0201557	UPREGULATED
Cd53	-0.788235	0.000447446	Cd53 molecule	0.0201557	UPREGULATED
C1qc	-0.788235	0.000447446	complement component 1, q subcomponent, C chain	0.0201557	UPREGULATED
Fam65b	-0.788235	0.000447446	family with sequence similarity 65, member B	0.0201557	UPREGULATED
Ncf2	-0.788235	0.000447446	neutrophil cytosolic factor 2	0.0201557	UPREGULATED
Apoe	-0.785294	0.000489119	apolipoprotein E	0.0212484	UPREGULATED
Cxcl16	-0.785294	0.000489119	chemokine (C-X-C motif) ligand 16	0.0212484	UPREGULATED
Plin2	-0.782353	0.000533395	perilipin 2	0.0221215	UPREGULATED
Ppp1r18	-0.782353	0.000533395	protein phosphatase 1, regulatory subunit 18	0.0221215	UPREGULATED
Sulf1	-0.782353	0.000533395	sulfatase 1	0.0221215	UPREGULATED
Tyrp1	-0.76555	0.000547105	tyrosinase-related protein 1	0.022626	UPREGULATED
Cd180	-0.779412	0.00058039	CD180 molecule	0.022719	UPREGULATED
Emilin1	-0.779412	0.00058039	elastin microfibril interfacer 1	0.022719	UPREGULATED
Was	-0.779412	0.00058039	Wiskott-Aldrich syndrome homolog (human)	0.022719	UPREGULATED
A3galt2	-0.776471	0.000630224	alpha 1,3-galactosyltransferase 2	0.0232992	UPREGULATED
Cmklr1	-0.776471	0.000630224	chemokine-like receptor 1	0.0232992	UPREGULATED
Cyp7b1	-0.776471	0.000630224	cytochrome P450, family 7, subfamily b, polypeptide 1	0.0232992	UPREGULATED
Mrc2	-0.776471	0.000630224	mannose receptor, C type 2	0.0232992	UPREGULATED
Ptpn6	-0.776471	0.000630224	protein tyrosine phosphatase, non-receptor type 6	0.0232992	UPREGULATED
Ctsh	-0.773529	0.000683022	cathepsin H	0.0239795	UPREGULATED
Clic6	-0.773529	0.000683022	chloride intracellular channel 6	0.0239795	UPREGULATED
Cyfip1	-0.773529	0.000683022	cytoplasmic FMR1 interacting protein 1	0.0239795	UNCHANGED
Fgd2	-0.773529	0.000683022	FYVE, RhoGEF and PH domain containing 2	0.0239795	UPREGULATED
Gnai3	-0.773529	0.000683022	guanine nucleotide binding protein (G protein), alpha inhibiting activity polypeptide 3	0.0239795	UPREGULATED
Skap2	-0.773529	0.000683022	src kinase associated phosphoprotein 2	0.0239795	UPREGULATED
Arhgap10	-0.770588	0.000738912	Rho GTPase activating protein 10	0.0249831	UPREGULATED
Slc22a25	-0.770588	0.000738912	solute carrier family 22, member 25	0.0249831	UNCHANGED
Suclg2	-0.770588	0.000738912	succinate-CoA ligase, GDP-forming, beta subunit	0.0249831	UNCHANGED
Stxbp2	-0.770588	0.000738912	syntaxin binding protein 2	0.0249831	UPREGULATED
Usp53	-0.770588	0.000738912	ubiquitin specific peptidase 53	0.0249831	UPREGULATED
Aebp1	-0.767647	0.000798026	AE binding protein 1	0.0259049	UPREGULATED
Crabp2	-0.767647	0.000798026	cellular retinoic acid binding protein 2	0.0259049	UPREGULATED
C1qa	-0.767647	0.000798026	complement component 1, q subcomponent, A chain	0.0259049	UPREGULATED
Axl	-0.764706	0.000860499	Axl receptor tyrosine kinase	0.0266336	UPREGULATED
Cd38	-0.764706	0.000860499	CD38 molecule	0.0266336	UPREGULATED
Fcer1g	-0.764706	0.000860499	Fc fragment of IgE, high affinity I, receptor for; gamma polypeptide	0.0266336	UPREGULATED
Gbp2	-0.764706	0.000860499	guanylate binding protein 2, interferon-inducible	0.0266336	UPREGULATED
Pltp	-0.764706	0.000860499	phospholipid transfer protein	0.0266336	UPREGULATED
Scnn1a	-0.764706	0.000860499	sodium channel, nonvoltage-gated 1 alpha	0.0266336	UPREGULATED
Tbxas1	-0.764706	0.000860499	thromboxane A synthase 1, platelet	0.0266336	UPREGULATED
Itgal	-0.761765	0.000926472	integrin, alpha L	0.027236	UPREGULATED
Mmp19	-0.761765	0.000926472	matrix metallopeptidase 19	0.027236	UPREGULATED
Fmod	-0.758824	0.000996088	fibromodulin	0.0284264	UPREGULATED
Ugt1a8	-0.758824	0.000996088	UDP glycosyltransferase 1 family, polypeptide A8	0.0284264	UPREGULATED
Cd37	-0.755882	0.0010695	CD37 molecule	0.029103	UPREGULATED
Cd4	-0.755882	0.0010695	Cd4 molecule	0.029103	UPREGULATED
Dctd	-0.755882	0.0010695	dCMP deaminase	0.029103	UPREGULATED
Fabp7	-0.755882	0.0010695	fatty acid binding protein 7, brain	0.029103	UPREGULATED
Ftl	-0.755882	0.0010695	ferritin, light polypeptide	0.029103	UPREGULATED
Itgam	-0.755882	0.0010695	integrin, alpha M	0.029103	UPREGULATED
Ugt1a7c	-0.755882	0.0010695	UDP glucuronosyltransferase 1 family, polypeptide A7C	0.029103	UPREGULATED
Alpk3	-0.752941	0.00114685	alpha-kinase 3	0.0304716	UPREGULATED
Apbb1ip	-0.752941	0.00114685	amyloid beta (A4) precursor protein-binding, family B, member 1 interacting protein	0.0304716	UPREGULATED
Gusb	-0.752941	0.00114685	glucuronidase, beta	0.0304716	UPREGULATED
Mvp	-0.752941	0.00114685	major vault protein	0.0304716	UPREGULATED
Fxyd3	-0.75	0.0012283	FXYD domain-containing ion transport regulator 3	0.032054	UPREGULATED
Tyrobp	-0.75	0.0012283	Tyro protein tyrosine kinase binding protein	0.032054	UPREGULATED
Prrx2	-0.747059	0.00131401	paired related homeobox 2	0.0323313	UPREGULATED
Soat1	-0.747059	0.00131401	sterol O-acyltransferase 1	0.0323313	UPREGULATED
Ugt1a1	-0.747059	0.00131401	UDP glucuronosyltransferase 1 family, polypeptide A1	0.0323313	UPREGULATED
Ugt1a2	-0.747059	0.00131401	UDP glucuronosyltransferase 1 family, polypeptide A2	0.0323313	UPREGULATED
Ugt1a9	-0.747059	0.00131401	UDP glucuronosyltransferase 1 family, polypeptide A9	0.0323313	UPREGULATED
Ugt1a3	-0.747059	0.00131401	UDP glycosyltransferase 1 family, polypeptide A3	0.0323313	UPREGULATED
Unc93b1	-0.747059	0.00131401	unc-93 homolog B1 (C. elegans)	0.0323313	UPREGULATED
Ifitm1	-0.744118	0.00140415	interferon induced transmembrane protein 1	0.0336444	UPREGULATED
Bin2	-0.741176	0.00149888	bridging integrator 2	0.0343405	UPREGULATED
Ncf4	-0.741176	0.00149888	neutrophil cytosolic factor 4	0.0343405	UPREGULATED
Sft2d2	-0.741176	0.00149888	SFT2 domain containing 2	0.0343405	UPREGULATED
Aspg	-0.738235	0.00159838	asparaginase homolog (S. cerevisiae)	0.0350829	UPREGULATED
Cd68	-0.738235	0.00159838	Cd68 molecule	0.0350829	UPREGULATED
Ifi30	-0.738235	0.00159838	interferon gamma inducible protein 30	0.0350829	UPREGULATED
Irf8	-0.738235	0.00159838	interferon regulatory factor 8	0.0350829	UPREGULATED
Rac2	-0.738235	0.00159838	ras-related C3 botulinum toxin substrate 2 (rho family, small GTP binding protein Rac2)	0.0350829	UPREGULATED
Stom	-0.738235	0.00159838	stomatin	0.0350829	UPREGULATED
Tnfrsf1a	-0.738235	0.00159838	tumor necrosis factor receptor superfamily, member 1a	0.0350829	UPREGULATED
Ugt1a5	-0.738235	0.00159838	UDP glucuronosyltransferase 1 family, polypeptide A5	0.0350829	UPREGULATED
Cd6	-0.735294	0.00170283	Cd6 molecule	0.0358697	UPREGULATED
Cyp2d1	-0.735294	0.00170283	cytochrome P450, family 2, subfamily d, polypeptide 1	0.0358697	UPREGULATED
Hck	-0.735294	0.00170283	hemopoietic cell kinase	0.0358697	UPREGULATED
Itpkb	-0.735294	0.00170283	inositol-trisphosphate 3-kinase B	0.0358697	UPREGULATED
Pycard	-0.735294	0.00170283	PYD and CARD domain containing	0.0358697	UPREGULATED
Slamf9	-0.735294	0.00170283	SLAM family member 9	0.0358697	UPREGULATED
Spi1	-0.735294	0.00170283	spleen focus forming virus (SFFV) proviral integration oncogene spi1	0.0358697	UPREGULATED
C1qb	-0.732353	0.00181241	complement component 1, q subcomponent, B chain	0.0374241	UPREGULATED
Lyn	-0.729412	0.0019273	v-yes-1 Yamaguchi sarcoma viral related oncogene homolog	0.0385988	UPREGULATED
Bst2	-0.726471	0.00204771	bone marrow stromal cell antigen 2	0.0394973	UPREGULATED
Slc15a3	-0.726471	0.00204771	solute carrier family 15, member 3	0.0394973	UPREGULATED
Cd84	-0.723529	0.00217382	CD84 molecule	0.0406446	UPREGULATED
Gfap	-0.723529	0.00217382	glial fibrillary acidic protein	0.0406446	UPREGULATED
Ikzf1	-0.723529	0.00217382	IKAROS family zinc finger 1	0.0406446	UPREGULATED
Lhfpl2	-0.723529	0.00217382	lipoma HMGIC fusion partner-like 2	0.0406446	UPREGULATED
Arpc1b	-0.720588	0.00230584	actin related protein 2/3 complex, subunit 1B	0.0416759	UPREGULATED
Chsy1	-0.720588	0.00230584	chondroitin sulfate synthase 1	0.0416759	UPREGULATED
Fam105a	-0.720588	0.00230584	family with sequence similarity 105, member A	0.0416759	UPREGULATED
Lcat	-0.720588	0.00230584	lecithin cholesterol acyltransferase	0.0416759	UPREGULATED
Mucdhl	-0.720588	0.00230584	NA	0.0416759	UPREGULATED
Mt2A	-0.717647	0.00244398	metallothionein 2A	0.0432646	UPREGULATED
Pld4	-0.717647	0.00244398	phospholipase D family, member 4	0.0432646	UPREGULATED
Slc14a1	-0.717647	0.00244398	solute carrier family 14 (urea transporter), member 1	0.0432646	UPREGULATED
Sp110	-0.717647	0.00244398	SP110 nuclear body protein	0.0432646	UPREGULATED
Apobec1	-0.714706	0.00258843	apolipoprotein B mRNA editing enzyme, catalytic polypeptide 1	0.0447399	UPREGULATED
Naprt1	-0.714706	0.00258843	nicotinate phosphoribosyltransferase domain containing 1	0.0447399	UPREGULATED
Scara3	-0.714706	0.00258843	scavenger receptor class A, member 3	0.0447399	UPREGULATED
Hmha1	-0.711765	0.00273943	histocompatibility (minor) HA-1	0.0459923	UPREGULATED
Lst1	-0.711765	0.00273943	leukocyte specific transcript 1	0.0459923	UPREGULATED
Slc24a6	-0.711765	0.00273943	solute carrier family 24 (sodium/lithium/calcium exchanger), member 6	0.0459923	UPREGULATED
Cpne8	-0.705882	0.00306195	copine VIII	0.0488843	UPREGULATED
Entpd2	-0.705882	0.00306195	ectonucleoside triphosphate diphosphohydrolase 2	0.0488843	UPREGULATED
Fam198b	-0.705882	0.00306195	family with sequence similarity 198, member B	0.0488843	UPREGULATED
Syk	-0.705882	0.00306195	spleen tyrosine kinase	0.0488843	UPREGULATED
Gna15	-0.702941	0.00323392	guanine nucleotide binding protein, alpha 15	0.0503665	UPREGULATED
Il6r	-0.7	0.00341334	interleukin 6 receptor	0.0514637	UPREGULATED
Plxnb2	-0.7	0.00341334	plexin B2	0.0514637	UPREGULATED
St14	-0.7	0.00341334	suppression of tumorigenicity 14 (colon carcinoma)	0.0514637	UPREGULATED
C4a	-0.694118	0.00379552	complement component 4A (Rodgers blood group)	0.0536873	UPREGULATED
C4b	-0.694118	0.00379552	complement component 4B (Chido blood group)	0.0536873	UPREGULATED
Akr1c13	-0.691176	0.00399877	aldo-keto reductase family 1, member C13	0.0550724	UNCHANGED
Gpsm3	-0.691176	0.00399877	G-protein signaling modulator 3	0.0550724	UPREGULATED
P2ry6	-0.688235	0.00421047	pyrimidinergic receptor P2Y, G-protein coupled, 6	0.0567077	UPREGULATED
Ptbp1	-0.679412	0.00489889	polypyrimidine tract binding protein 1	0.0612466	UPREGULATED
Grn	-0.676471	0.00514705	granulin	0.0632685	UPREGULATED
Cd44	-0.670588	0.00567306	Cd44 molecule	0.0670327	UPREGULATED
Ezr	-0.670588	0.00567306	ezrin	0.0670327	UPREGULATED
Man2b2	-0.658824	0.0068521	mannosidase, alpha, class 2B, member 2	0.0755728	UPREGULATED
Stat3	-0.655882	0.0071751	signal transducer and activator of transcription 3 (acute-phase response factor)	0.0770113	UPREGULATED
Hnrnpf	-0.652941	0.00751001	heterogeneous nuclear ribonucleoprotein F	0.0781426	UNCHANGED
Chst9	-0.626471	0.0111158	carbohydrate (N-acetylgalactosamine 4-0) sulfotransferase 9	0.0974461	UPREGULATED
