# Supplementary material for: Decrease of mRNA Editing after Spinal Cord Injury is Caused by Down-regulation of ADAR2 that is Triggered by Inflammatory Response
Source: Sci Rep. 2015 Jul 30;5:12615. doi: 10.1038/srep12615 (PMC4519770; doi:10.1038/srep12615)
Supplement: Supplementary Table 14 [file srep12615-s14.xls]

## Sheet: Sheet1
Supplementary Table 14. List and MetaCore functional annotation analysis of genes that are "downstream" from Adarb1 editing (according to Bayesian Network analysis) and are positively ("downstream positive" genes, N=258) associated with Adarb1expression. Shown are 25 top GO Processes.
Downstream Positive Genes (N=258)							Enrichment analysis report for Downstream Positive Genes
tracking_id	cor with Adarb1	pvalue	GeneName	pvalue.BH	Change in SCI		Enrichment by GO Processes
Wnk4	0.908824	0	WNK lysine deficient protein kinase 4	0	UNCHANGED		#	Processes	Total	p-value	FDR	In Data	Network Objects from Active Data
Sec14l5	0.873529	0	SEC14-like 5 (S. cerevisiae)	0	UNCHANGED		1	synaptic transmission	858	1.618e-24	6.47e-21	57	K(+) channel, subfamily J, Ephrin-B receptors, Nk3R, HCN, SHANK, ANAPC2, Neurexin beta, CACNG, G-protein alpha-i family, PANX2, 4.1N, Kir2.2, MUNC13-1, NR3B, Adenylate cyclase, KCNK10, RASGRF1, CaMKK, Galpha(q)-specific peptide GPCRs, Neurexin alpha, GNG8, MUNC13, Synaptotagmin, nAChR beta, Ephrin-B receptor 2, PDE, G-protein gammaT2, X11, Stargazin, Neuroligin 2, SPTBN(spectrin1-4), nAChR beta-2…
Rph3a	0.864706	0	rabphilin 3A	0	UNCHANGED		2	multicellular organismal signaling	1013	5.038e-24	1.008e-20	61	K(+) channel, subfamily J, AFG3L2, Ephrin-B receptors, Nk3R, HCN, SHANK, ANAPC2, Neurexin beta, CACNG, G-protein alpha-i family, PANX2, 4.1N, Kir2.2, MUNC13-1, NR3B, Adenylate cyclase, KCNK10, RASGRF1, CaMKK, Galpha(q)-specific peptide GPCRs, Neurexin alpha, GNG8, MUNC13, Synaptotagmin, nAChR beta, Ephrin-B receptor 2, PDE, G-protein gammaT2, X11, Stargazin, Neuroligin 2, SPTBN(spectrin1-4), nACh…
Ldlr	0.858824	0	low density lipoprotein receptor	0	DOWNREGULATED		3	transmission of nerve impulse	985	4.207e-23	5.61e-20	59	K(+) channel, subfamily J, AFG3L2, Ephrin-B receptors, Nk3R, HCN, SHANK, ANAPC2, Neurexin beta, CACNG, G-protein alpha-i family, PANX2, 4.1N, Kir2.2, MUNC13-1, NR3B, Adenylate cyclase, KCNK10, RASGRF1, CaMKK, Galpha(q)-specific peptide GPCRs, Neurexin alpha, GNG8, MUNC13, Synaptotagmin, nAChR beta, Ephrin-B receptor 2, PDE, G-protein gammaT2, X11, Stargazin, Neuroligin 2, SPTBN(spectrin1-4), nACh…
Pou6f1	0.85	2.02e-06	POU class 6 homeobox 1	0.000404427	UNCHANGED		4	cell-cell signaling	1263	3.571e-19	3.571e-16	61	K(+) channel, subfamily J, Ephrin-B receptors, Nk3R, HCN, SHANK, ANAPC2, Neurexin beta, CACNG, G-protein alpha-i family, PANX2, 4.1N, Kir2.2, Inhibin alpha subunit, MUNC13-1, NR3B, Adenylate cyclase, KCNK10, RASGRF1, CaMKK, Galpha(q)-specific peptide GPCRs, Neurexin alpha, GNG8, MUNC13, Synaptotagmin, nAChR beta, Ephrin-B receptor 2, PDE, G-protein gammaT2, X11, Stargazin, Neuroligin 2, SPTBN(spe…
Hrnbp3	0.844118	1.93e-05	NA	0.0032884	UNCHANGED		5	regulation of ion transmembrane transport	378	8.676e-19	6.941e-16	34	K(+) channel, subfamily J, HCN, SHANK, Neurexin beta, CACNG, Kir2.2, IRS-2, KCNK10, Neurexin alpha, CLCN2, PDE, Stargazin, Neuroligin 2, Acyl-CoA synthetase, Kv3.3, Calsequestrin, PDE4B, CACNA2D2, KCNAB3, Neuroligin, Kir3.3, CCG7, SHANK1, KCNT1, PDE4, HCN4, HCN3, SCN4B, PMCA4, Jph4, NR2D, CACNA2D, Kv3.1, NR2
Elfn1	0.832353	6.56e-05	extracellular leucine-rich repeat and fibronectin type III domain containing 1	0.00768574	UNCHANGED		6	regulation of ion transport	659	3.093e-18	2.062e-15	43	K(+) channel, subfamily J, HCN, SHANK, Neurexin beta, CACNG, G-protein alpha-i family, Calsequestrin 1, Kir2.2, NR3B, IRS-2, KCNK10, Galpha(q)-specific peptide GPCRs, Neurexin alpha, CLCN2, nAChR beta, PDE, Stargazin, Neuroligin 2, SPTBN(spectrin1-4), Acyl-CoA synthetase, nAChR beta-2, Kv3.3, Calsequestrin, PDE4B, CACNA2D2, G-protein alpha-o, KCNAB3, Neuroligin, Kir3.3, CCG7, SHANK1, KCNT1, PMCA2…
Jakmip1	0.832353	6.56e-05	janus kinase and microtubule interacting protein 1	0.00768574	UNCHANGED		7	regulation of transmembrane transport	402	5.877e-18	3.358e-15	34	K(+) channel, subfamily J, HCN, SHANK, Neurexin beta, CACNG, Kir2.2, IRS-2, KCNK10, Neurexin alpha, CLCN2, PDE, Stargazin, Neuroligin 2, Acyl-CoA synthetase, Kv3.3, Calsequestrin, PDE4B, CACNA2D2, KCNAB3, Neuroligin, Kir3.3, CCG7, SHANK1, KCNT1, PDE4, HCN4, HCN3, SCN4B, PMCA4, Jph4, NR2D, CACNA2D, Kv3.1, NR2
Nfatc2	0.832353	6.56e-05	nuclear factor of activated T-cells, cytoplasmic, calcineurin-dependent 2	0.00768574	UNCHANGED		8	synapse organization	171	7.226e-17	3.613e-14	23	AFG3L2, SHANK, Neurexin beta, Elfn1, CACNG, MUNC13-1, Galpha(q)-specific peptide GPCRs, Neurexin alpha, MUNC13, Stargazin, Neuroligin 2, SEZ6L2, SPTBN(spectrin1-4), CACNA2D2, Neurexin-2 alpha, Neuroligin, MUNC13-2, Neurexin-2 beta, SPTBN2, SHANK1, PMCA2b, CACNA2D, APP
Nfe2l1	0.829412	8e-05	nuclear factor, erythroid derived 2,-like 1	0.00873902	UNCHANGED		9	regulation of system process	848	1.14e-15	5.067e-13	45	HMDH, K(+) channel, subfamily J, Ephrin-B receptors, Nk3R, HCN, SHANK, ANAPC2, Neurexin beta, G-protein alpha-i family, Calsequestrin 1, Kir2.2, Inhibin alpha subunit, MUNC13-1, RASGRF1, Galpha(q)-specific peptide GPCRs, Neurexin alpha, MUNC13, Synaptotagmin, nAChR beta, Ephrin-B receptor 2, PDE, Neuroligin 2, PP2C, NF-AT, SPTBN(spectrin1-4), WNK4, nAChR beta-2, Kv3.3, Calsequestrin, PDE4B, CACNA…
Wbscr17	0.826471	9.56e-05	Williams-Beuren syndrome chromosome region 17	0.00985618	UNCHANGED		10	regulation of synaptic transmission	362	7.711e-15	3.084e-12	29	K(+) channel, subfamily J, Ephrin-B receptors, HCN, SHANK, ANAPC2, Neurexin beta, G-protein alpha-i family, MUNC13-1, RASGRF1, Galpha(q)-specific peptide GPCRs, Neurexin alpha, MUNC13, Synaptotagmin, nAChR beta, Ephrin-B receptor 2, Neuroligin 2, NF-AT, nAChR beta-2, Kv3.3, CACNA2D2, Drebrin, Neuroligin, MUNC13-2, PMCA2b, HCN4, Jph4, CACNA2D, NETO1, NR2
Entpd5	0.823529	0.000112526	ectonucleoside triphosphate diphosphohydrolase 5	0.0106973	UNCHANGED		11	nervous system development	2609	1.379e-14	5.014e-12	82	MARK4, PAX2, K(+) channel, subfamily J, UNC5B, AFG3L2, Ephrin-B receptors, Ankyrin 1, HCN, SHANK, ANAPC2, Neurexin beta, G-protein alpha-i family, SNIP, MDGA1, DYLX2, Inhibin alpha subunit, MUNC13-1, SMAD9 (SMAD8), Semaphorin 4G, MARK1, Adenylate cyclase, IRS-2, RASGRF1, UNC5A, Galpha(q)-specific peptide GPCRs, Neurexin alpha, GNG8, MUNC13, nAChR beta, Ephrin-B receptor 2, PDE, SHOX2, Pitpnm (NIR…
Fam189b	0.817647	0.000150617	family with sequence similarity 189, member B	0.0124578	UNCHANGED		12	regulation of neurological system process	448	4.718e-14	1.573e-11	31	K(+) channel, subfamily J, Ephrin-B receptors, HCN, SHANK, ANAPC2, Neurexin beta, G-protein alpha-i family, MUNC13-1, RASGRF1, Galpha(q)-specific peptide GPCRs, Neurexin alpha, MUNC13, Synaptotagmin, nAChR beta, Ephrin-B receptor 2, Neuroligin 2, NF-AT, nAChR beta-2, Kv3.3, CACNA2D2, SLC9A1, Drebrin, Neuroligin, MUNC13-2, PMCA2b, HCN4, Jph4, NR2D, CACNA2D, NETO1, NR2
Kcnc3	0.817647	0.000150617	potassium voltage gated channel, Shaw-related subfamily, member 3	0.0124578	DOWNREGULATED		13	single-organism behavior	622	8.547e-14	2.63e-11	36	HMDH, K(+) channel, subfamily J, Ephrin-B receptors, SHANK, Neurexin beta, G-protein alpha-i family, Adenylate cyclase, RASGRF1, Galpha(q)-specific peptide GPCRs, Neurexin alpha, nAChR beta, Ephrin-B receptor 2, PDE, Albumin, X11, Neuroligin 2, SEZ6L2, SPTBN(spectrin1-4), nAChR beta-2, EWS/ER81 fusion protein, G-protein alpha-o, Adenylate cyclase type VIII, GNG7, Neuroligin, ER81, ZFHX2, SPTBN2, …
Bai1	0.814706	0.000171935	brain-specific angiogenesis inhibitor 1	0.013248	UNCHANGED		14	regulation of transport	1784	2.626e-13	7.231e-11	63	HMDH, K(+) channel, subfamily J, p38 MAPK, HCN, SHANK, Neurexin beta, CACNG, G-protein alpha-i family, SNIP, ABCA2, Synaptotagmin VII, Calsequestrin 1, Kir2.2, Inhibin alpha subunit, MUNC13-1, NR3B, IRS-2, KCNK10, CREBL2, APCL, Galpha(q)-specific peptide GPCRs, Neurexin alpha, CLCN2, MUNC13, Synaptotagmin, nAChR beta, PDE, Stargazin, Neuroligin 2, PP2C, SPTBN(spectrin1-4), Acyl-CoA synthetase, WN…
Dpysl5	0.811765	0.000194873	dihydropyrimidinase-like 5	0.0141938	UNCHANGED		15	regulation of transmission of nerve impulse	416	2.712e-13	7.231e-11	29	K(+) channel, subfamily J, Ephrin-B receptors, HCN, SHANK, ANAPC2, Neurexin beta, G-protein alpha-i family, MUNC13-1, RASGRF1, Galpha(q)-specific peptide GPCRs, Neurexin alpha, MUNC13, Synaptotagmin, nAChR beta, Ephrin-B receptor 2, Neuroligin 2, NF-AT, nAChR beta-2, Kv3.3, CACNA2D2, Drebrin, Neuroligin, MUNC13-2, PMCA2b, HCN4, Jph4, CACNA2D, NETO1, NR2
Epha10	0.805882	0.000245953	EPH receptor A10	0.0160033	UNCHANGED		16	regulation of cell communication	3194	5.628e-12	1.407e-09	87	HMDH, DBS, K(+) channel, subfamily J, R7BP, SPAR2, SPRED2, UNC5B, Ephrin-B receptors, p38 MAPK, HCN, SHANK, ANAPC2, VEGFR-3, AMSH, CHL2, Neurexin beta, CACNG, G-protein alpha-i family, Synaptotagmin VII, U11-59K, NOC2L, TGF-alpha, Inhibin alpha subunit, MUNC13-1, IRS-2, APCL, Miro-2, RASGRF1, Galpha(q)-specific peptide GPCRs, Neurexin alpha, ZGPAT, MUNC13, Sgsm1, Synaptotagmin, nAChR beta, Ephrin…
RGD1559493	0.805882	0.000245953	similar to Hypothetical protein MGC58608	0.0160033	UNCHANGED		17	system process	3107	8.835e-12	2.079e-09	85	HMDH, PAX2, K(+) channel, subfamily J, AFG3L2, Ephrin-B receptors, Nk3R, SLC24A4, HCN, SHANK, ANAPC2, Neurexin beta, CACNG, G-protein alpha-i family, PANX2, 4.1N, Kir2.2, MUNC13-1, NR3B, Adenylate cyclase, KCNK10, RASGRF1, CaMKK, Galpha(q)-specific peptide GPCRs, Neurexin alpha, GNG8, MUNC13, Synaptotagmin, nAChR beta, Ephrin-B receptor 2, PDE, G-protein gammaT2, Albumin, X11, Stargazin, IMPG2, N…
Ss18l1	0.805882	0.000245953	synovial sarcoma translocation gene on chromosome 18-like 1	0.0160033	UNCHANGED		18	behavior	734	1.078e-11	2.395e-09	36	HMDH, K(+) channel, subfamily J, Ephrin-B receptors, SHANK, Neurexin beta, G-protein alpha-i family, Adenylate cyclase, RASGRF1, Galpha(q)-specific peptide GPCRs, Neurexin alpha, nAChR beta, Ephrin-B receptor 2, PDE, Albumin, X11, Neuroligin 2, SEZ6L2, SPTBN(spectrin1-4), nAChR beta-2, EWS/ER81 fusion protein, G-protein alpha-o, Adenylate cyclase type VIII, GNG7, Neuroligin, ER81, ZFHX2, SPTBN2, …
Jmjd7	0.802941	0.00027427	jumonji domain containing 7	0.0168005	UNCHANGED		19	multicellular organismal process	8197	1.991e-11	4.193e-09	162	HMDH, MARK4, CDC25, PAX2, K(+) channel, subfamily J, SPRED2, UNC5B, AFG3L2, Ephrin-B receptors, Nk3R, SLC24A4, p38 MAPK, Ankyrin 1, TESK2, HCN, SHANK, ANAPC2, NPRL3, VEGFR-3, NF-AT1(NFATC2), CHL2, Neurexin beta, CACNG, G-protein alpha-i family, SNIP, PANX2, MDGA1, DYLX2, 4.1N, Calsequestrin 1, SHBG, TGF-alpha, Kir2.2, Inhibin alpha subunit, MUNC13-1, SMAD9 (SMAD8), NR3B, Semaphorin 4G, MARK1, Ade…
Slc2a3	0.797059	0.000336923	solute carrier family 2 (facilitated glucose transporter), member 3	0.018474	UNCHANGED		20	regulation of alpha-amino-3-hydroxy-5-methyl-4-isoxazole propionate selective glutamate receptor activity	26	2.67e-11	5.341e-09	9	SHANK, Neurexin beta, CACNG, Neurexin alpha, Stargazin, Neuroligin 2, Neuroligin, CCG7, SHANK1
Abca2	0.794118	0.000371456	ATP-binding cassette, subfamily A (ABC1), member 2	0.0194914	UNCHANGED		21	neurogenesis	1839	3.039e-11	5.539e-09	60	PAX2, K(+) channel, subfamily J, UNC5B, AFG3L2, Ephrin-B receptors, Ankyrin 1, HCN, SHANK, ANAPC2, Neurexin beta, G-protein alpha-i family, SNIP, MDGA1, DYLX2, MARK1, Adenylate cyclase, RASGRF1, UNC5A, Galpha(q)-specific peptide GPCRs, Neurexin alpha, nAChR beta, Ephrin-B receptor 2, PDE, SHOX2, BAI1, PP2C, SPTBN(spectrin1-4), Acyl-CoA synthetase, KIAA1688, nAChR beta-2, PCTK1, EWS/ER81 fusion pr…
Cdc25b	0.791176	0.000408261	cell division cycle 25B	0.0197259	UNCHANGED		22	anatomical structure development	5454	3.108e-11	5.539e-09	122	HMDH, PTPN23, MARK4, CDC25, PAX2, K(+) channel, subfamily J, UNC5B, AFG3L2, Ephrin-B receptors, SLC24A4, p38 MAPK, Ankyrin 1, HCN, SHANK, ANAPC2, NPRL3, VEGFR-3, CHL2, Neurexin beta, G-protein alpha-i family, SNIP, MDGA1, DYLX2, Calsequestrin 1, SHBG, TGF-alpha, Inhibin alpha subunit, MUNC13-1, SMAD9 (SMAD8), Semaphorin 4G, MARK1, Adenylate cyclase, IRS-2, FBF1, Keratin 16, RASGRF1, TTLL1, UNC5A,…
LOC691024	0.791176	0.000408261	NA	0.0197259	UNCHANGED		23	brain development	842	3.185e-11	5.539e-09	38	PAX2, Ephrin-B receptors, HCN, SHANK, Neurexin beta, G-protein alpha-i family, MDGA1, SMAD9 (SMAD8), IRS-2, Galpha(q)-specific peptide GPCRs, Neurexin alpha, nAChR beta, Ephrin-B receptor 2, Pitpnm (NIR2), POU3F3 (BRN1), SEZ6L2, PP2C, SPTBN(spectrin1-4), Acyl-CoA synthetase, nAChR beta-2, Cortactin, Rabphilin-3A, AATK, Syntaphilin, G-protein alpha-o, Neuroligin, TACC2, SPTBN2, PMCA2b, TCFbeta1, G…
Panx2	0.791176	0.000408261	pannexin 2	0.0197259	DOWNREGULATED		24	regulation of signaling	3188	3.469e-11	5.669e-09	85	HMDH, DBS, K(+) channel, subfamily J, R7BP, SPAR2, SPRED2, UNC5B, Ephrin-B receptors, p38 MAPK, HCN, SHANK, ANAPC2, VEGFR-3, AMSH, CHL2, Neurexin beta, CACNG, G-protein alpha-i family, Synaptotagmin VII, U11-59K, NOC2L, TGF-alpha, Inhibin alpha subunit, MUNC13-1, IRS-2, APCL, Miro-2, RASGRF1, Galpha(q)-specific peptide GPCRs, Neurexin alpha, ZGPAT, MUNC13, Sgsm1, Synaptotagmin, nAChR beta, Ephrin…
Vegfa	0.791176	0.000408261	vascular endothelial growth factor A	0.0197259	DOWNREGULATED		25	neurological system process	2576	3.543e-11	5.669e-09	74	HMDH, PAX2, K(+) channel, subfamily J, AFG3L2, Ephrin-B receptors, Nk3R, SLC24A4, HCN, SHANK, ANAPC2, Neurexin beta, CACNG, G-protein alpha-i family, PANX2, 4.1N, Kir2.2, MUNC13-1, NR3B, Adenylate cyclase, KCNK10, RASGRF1, CaMKK, Galpha(q)-specific peptide GPCRs, Neurexin alpha, GNG8, MUNC13, Synaptotagmin, nAChR beta, Ephrin-B receptor 2, PDE, G-protein gammaT2, X11, Stargazin, IMPG2, Neuroligin…
Sox13	0.788235	0.000447446	SRY (sex determining region Y)-box 13	0.0201557	UNCHANGED
Cttn	0.785294	0.000489119	cortactin	0.0212484	UNCHANGED
Tmem25	0.785294	0.000489119	transmembrane protein 25	0.0212484	DOWNREGULATED
Atp2b2	0.782353	0.000533395	ATPase, Ca++ transporting, plasma membrane 2	0.0221215	UNCHANGED
Ank1	0.779412	0.00058039	ankyrin 1, erythrocytic	0.022719	UNCHANGED
Tmem175	0.779412	0.00058039	transmembrane protein 175	0.022719	UNCHANGED
Grip2	0.776471	0.000630224	glutamate receptor interacting protein 2	0.0232992	UNCHANGED
Nyx	0.776471	0.000630224	nyctalopin	0.0232992	UNCHANGED
Tcte1	0.776471	0.000630224	t-complex-associated testis expressed 1	0.0232992	UNCHANGED
Mfsd7	0.773529	0.000683022	major facilitator superfamily domain containing 7	0.0239795	UNCHANGED
Neurl4	0.773529	0.000683022	neuralized homolog 4 (Drosophila)	0.0239795	UNCHANGED
Unc13a	0.773529	0.000683022	unc-13 homolog A (C. elegans)	0.0239795	UNCHANGED
Unc5a	0.773529	0.000683022	unc-5 homolog A (C. elegans)	0.0239795	UNCHANGED
Inpp5j	0.770588	0.000738912	inositol polyphosphate-5-phosphatase J	0.0249831	UNCHANGED
Vwa5b2	0.770588	0.000738912	von Willebrand factor A domain containing 5B2	0.0249831	UNCHANGED
Cdk18	0.767647	0.000798026	cyclin-dependent kinase 18	0.0259049	DOWNREGULATED
Rasgrf1	0.767647	0.000798026	RAS protein-specific guanine nucleotide-releasing factor 1	0.0259049	UNCHANGED
Slc4a3	0.767647	0.000798026	solute carrier family 4 (anion exchanger), member 3	0.0259049	UNCHANGED
Cmip	0.764706	0.000860499	c-Maf-inducing protein	0.0266336	UNCHANGED
Mark1	0.764706	0.000860499	MAP/microtubule affinity-regulating kinase 1	0.0266336	UNCHANGED
Shox2	0.764706	0.000860499	short stature homeobox 2	0.0266336	UNCHANGED
Chpf2	0.761765	0.000926472	chondroitin polymerizing factor 2	0.027236	UNCHANGED
Clip3	0.761765	0.000926472	CAP-GLY domain containing linker protein 3	0.027236	UNCHANGED
Hmgcr	0.761765	0.000926472	3-hydroxy-3-methylglutaryl-CoA reductase	0.027236	UNCHANGED
Kcnj9	0.761765	0.000926472	potassium inwardly-rectifying channel, subfamily J, member 9	0.027236	UNCHANGED
Pptc7	0.761765	0.000926472	PTC7 protein phosphatase homolog (S. cerevisiae)	0.027236	UNCHANGED
Srcin1	0.761765	0.000926472	SRC kinase signaling inhibitor 1	0.027236	UNCHANGED
Tmem63a	0.761765	0.000926472	transmembrane protein 63a	0.027236	UNCHANGED
Sgsm1	0.758824	0.000996088	small G protein signaling modulator 1	0.0284264	UNCHANGED
Stambp	0.758824	0.000996088	Stam binding protein	0.0284264	UNCHANGED
Sv2a	0.758824	0.000996088	synaptic vesicle glycoprotein 2a	0.0284264	UNCHANGED
Aatk	0.755882	0.0010695	apoptosis-associated tyrosine kinase	0.029103	UNCHANGED
Ap1b1	0.755882	0.0010695	adaptor-related protein complex 1, beta 1 subunit	0.029103	UNCHANGED
Epb41l1	0.755882	0.0010695	erythrocyte membrane protein band 4.1-like 1	0.029103	UNCHANGED
Inha	0.755882	0.0010695	inhibin alpha	0.029103	UNCHANGED
Mapk11	0.755882	0.0010695	mitogen-activated protein kinase 11	0.029103	UNCHANGED
Caskin1	0.75	0.0012283	CASK interacting protein 1	0.032054	UNCHANGED
Kcnk10	0.75	0.0012283	potassium channel, subfamily K, member 10	0.032054	UNCHANGED
Acsl1	0.747059	0.00131401	acyl-CoA synthetase long-chain family member 1	0.0323313	UNCHANGED
Becn1	0.747059	0.00131401	beclin 1, autophagy related	0.0323313	UNCHANGED
LOC690617	0.747059	0.00131401	hypothetical protein LOC690617	0.0323313	UNCHANGED
Rnf24	0.747059	0.00131401	ring finger protein 24	0.0323313	UNCHANGED
Gnal	0.744118	0.00140415	guanine nucleotide binding protein, alpha stimulating, olfactory type	0.0336444	DOWNREGULATED
Kcnc1	0.744118	0.00140415	potassium voltage gated channel, Shaw-related subfamily, member 1	0.0336444	UNCHANGED
Cfp	0.741176	0.00149888	complement factor properdin	0.0343405	UNCHANGED
Dear	0.741176	0.00149888	dual endothelin 1, angiotensin II receptor	0.0343405	UNCHANGED
Hapln4	0.741176	0.00149888	hyaluronan and proteoglycan link protein 4	0.0343405	UNCHANGED
Shbg	0.741176	0.00149888	sex hormone binding globulin	0.0343405	UNCHANGED
Map4k2	0.738235	0.00159838	mitogen activated protein kinase kinase kinase kinase 2	0.0350829	UNCHANGED
Pou3f3	0.738235	0.00159838	POU class 3 homeobox 3	0.0350829	UNCHANGED
Smad9	0.738235	0.00159838	SMAD family member 9	0.0350829	UNCHANGED
Sptbn2	0.738235	0.00159838	spectrin, beta, non-erythrocytic 2	0.0350829	UNCHANGED
Dfnb31	0.735294	0.00170283	deafness, autosomal recessive 31	0.0358697	UNCHANGED
Fbxo21	0.735294	0.00170283	F-box protein 21	0.0358697	UNCHANGED
Mark4	0.735294	0.00170283	MAP/microtubule affinity-regulating kinase 4	0.0358697	UNCHANGED
Rnf123	0.732353	0.00181241	ring finger protein 123	0.0374241	UNCHANGED
Tgfa	0.732353	0.00181241	transforming growth factor alpha	0.0374241	UNCHANGED
Slc22a14	0.73142	0.00128237	solute carrier family 22, member 14	0.0323313	UNCHANGED
Abcg4	0.729412	0.0019273	ATP-binding cassette, subfamily G (WHITE), member 4	0.0385988	UNCHANGED
Flrt1	0.729412	0.0019273	fibronectin leucine rich transmembrane protein 1	0.0385988	UNCHANGED
Irs2	0.729412	0.0019273	insulin receptor substrate 2	0.0385988	UNCHANGED
Rgs7bp	0.729412	0.0019273	regulator of G-protein signaling 7 binding protein	0.0385988	UNCHANGED
St6galnac3	0.729412	0.0019273	ST6 (alpha-N-acetyl-neuraminyl-2,3-beta-galactosyl-1,3)-N-acetylgalactosaminide alpha-2,6-sialyltransferase 3	0.0385988	UNCHANGED
Krt25	0.726471	0.00204771	keratin 25	0.0394973	UNCHANGED
Shisa6	0.726471	0.00204771	shisa homolog 6 (Xenopus laevis)	0.0394973	UNCHANGED
Tjap1	0.726471	0.00204771	tight junction associated protein 1	0.0394973	UNCHANGED
Zfp521	0.726471	0.00204771	zinc finger protein 521	0.0394973	UNCHANGED
Gcat	0.723529	0.00217382	glycine C-acetyltransferase	0.0406446	UNCHANGED
Clcn2	0.720588	0.00230584	chloride channel, voltage-sensitive 2	0.0416759	UNCHANGED
Dbn1	0.720588	0.00230584	drebrin 1	0.0416759	UNCHANGED
Scn4b	0.720588	0.00230584	sodium channel, voltage-gated, type IV, beta	0.0416759	DOWNREGULATED
Smarca4	0.720588	0.00230584	SWI/SNF related, matrix associated, actin dependent regulator of chromatin, subfamily a, member 4	0.0416759	UNCHANGED
Sprn	0.720588	0.00230584	shadow of prion protein homolog (zebrafish)	0.0416759	UNCHANGED
Unc5b	0.720588	0.00230584	unc-5 homolog B (C. elegans)	0.0416759	UNCHANGED
Vars2	0.720588	0.00230584	valyl-tRNA synthetase 2, mitochondrial	0.0416759	UNCHANGED
Ccdc64	0.717647	0.00244398	coiled-coil domain containing 64	0.0432646	UNCHANGED
Srebf2	0.717647	0.00244398	sterol regulatory element binding transcription factor 2	0.0432646	UNCHANGED
Adcy3	0.714706	0.00258843	adenylate cyclase 3	0.0447399	UNCHANGED
Oaz3	0.714706	0.00258843	ornithine decarboxylase antizyme 3	0.0447399	UNCHANGED
Snph	0.714706	0.00258843	syntaphilin	0.0447399	UNCHANGED
LOC688613	0.711765	0.00273943	hypothetical protein LOC688613	0.0459923	UNCHANGED
Usp54	0.711765	0.00273943	ubiquitin specific peptidase 54	0.0459923	UNCHANGED
Zfp57	0.711765	0.00273943	zinc finger protein 57	0.0459923	UNCHANGED
Cacng2	0.708824	0.0028972	calcium channel, voltage-dependent, gamma subunit 2	0.047444	UNCHANGED
Cdh6	0.708824	0.0028972	cadherin 6	0.047444	UNCHANGED
Gng8	0.708824	0.0028972	guanine nucleotide binding protein (G protein), gamma 8	0.047444	UNCHANGED
Nmt2	0.708824	0.0028972	N-myristoyltransferase 2	0.047444	UNCHANGED
Krt16	0.706402	0.0022217	keratin 16	0.0414868	UNCHANGED
Cacna2d2	0.705882	0.00306195	calcium channel, voltage-dependent, alpha 2/delta subunit 2	0.0488843	UNCHANGED
Sez6l2	0.705882	0.00306195	seizure related 6 homolog (mouse)-like 2	0.0488843	UNCHANGED
Gtf3c1	0.702941	0.00323392	general transcription factor IIIC, polypeptide 1, alpha	0.0503665	UNCHANGED
Lpin1	0.702941	0.00323392	lipin 1	0.0503665	UNCHANGED
Depdc5	0.7	0.00341334	DEP domain containing 5	0.0514637	UNCHANGED
Nmnat1	0.7	0.00341334	nicotinamide nucleotide adenylyltransferase 1	0.0514637	UNCHANGED
Pde4a	0.7	0.00341334	phosphodiesterase 4A, cAMP-specific	0.0514637	UNCHANGED
Zbtb17	0.7	0.00341334	zinc finger and BTB domain containing 17	0.0514637	UNCHANGED
Mdga1	0.697059	0.00360046	MAM domain containing glycosylphosphatidylinositol anchor 1	0.0526581	UNCHANGED
Nprl3	0.697059	0.00360046	nitrogen permease regulator-like 3 (S. cerevisiae)	0.0526581	UNCHANGED
Optc	0.697059	0.00360046	opticin	0.0526581	UNCHANGED
Slc24a4	0.697059	0.00360046	solute carrier family 24 (sodium/potassium/calcium exchanger), member 4	0.0526581	UNCHANGED
Camkk2	0.694118	0.00379552	calcium/calmodulin-dependent protein kinase kinase 2, beta	0.0536873	UNCHANGED
Hcn3	0.694118	0.00379552	hyperpolarization-activated cyclic nucleotide-gated potassium channel 3	0.0536873	UNCHANGED
RGD1307443	0.694118	0.00379552	similar to mKIAA0319 protein	0.0536873	UNCHANGED
RGD1311678	0.694118	0.00379552	NA	0.0536873	UNCHANGED
RGD1560884	0.694118	0.00379552	similar to myosin tail domain-containing protein	0.0536873	UNCHANGED
Syt7	0.694118	0.00379552	synaptotagmin VII	0.0536873	UNCHANGED
Adam11	0.691176	0.00399877	ADAM metallopeptidase domain 11	0.0550724	UNCHANGED
Apc2	0.691176	0.00399877	adenomatosis polyposis coli 2	0.0550724	UNCHANGED
Grin2d	0.691176	0.00399877	glutamate receptor, ionotropic, N-methyl D-aspartate 2D	0.0550724	UNCHANGED
Usp49	0.691176	0.00399877	ubiquitin specific peptidase 49	0.0550724	UNCHANGED
Crebl2	0.688235	0.00421047	cAMP responsive element binding protein-like 2	0.0567077	UNCHANGED
Kcnj12	0.688235	0.00421047	potassium inwardly-rectifying channel, subfamily J, member 12	0.0567077	UNCHANGED
Mir153	0.688235	0.00421047	microRNA mir-153	0.0567077	UNCHANGED
Pkp1	0.688235	0.00421047	plakophilin 1	0.0567077	UNCHANGED
RGD1564419	0.688235	0.00421047	similar to hypothetical gene supported by BC025338	0.0567077	UNCHANGED
Rnf8	0.688235	0.00421047	ring finger protein 8, E3 ubiquitin protein ligase	0.0567077	UNCHANGED
Cdk16	0.685294	0.00443088	cyclin-dependent kinase 16	0.0580215	UNCHANGED
Grin3b	0.685294	0.00443088	glutamate receptor, ionotropic, N-methyl-D-aspartate 3B	0.0580215	DOWNREGULATED
Rffl	0.685294	0.00443088	ring finger and FYVE-like domain containing E3 ubiquitin protein ligase	0.0580215	UNCHANGED
Slc9a1	0.685294	0.00443088	solute carrier family 9, subfamily A (NHE1, cation proton antiporter 1), member 1	0.0580215	UNCHANGED
Afg3l2	0.682353	0.00466026	AFG3 ATPase family member 3-like 2 (S. cerevisiae)	0.0596383	UNCHANGED
Gng7	0.682353	0.00466026	guanine nucleotide binding protein (G protein), gamma 7	0.0596383	UNCHANGED
Gga3	0.679412	0.00489889	golgi associated, gamma adaptin ear containing, ARF binding protein 3	0.0612466	UNCHANGED
Grb7	0.679412	0.00489889	growth factor receptor bound protein 7	0.0612466	UNCHANGED
Lipe	0.679412	0.00489889	lipase, hormone sensitive	0.0612466	UNCHANGED
Mcf2l	0.679412	0.00489889	MCF.2 cell line derived transforming sequence-like	0.0612466	UNCHANGED
Zer1	0.679412	0.00489889	zyg-11 related, cell cycle regulator	0.0612466	UNCHANGED
App	0.676471	0.00514705	amyloid beta (A4) precursor protein	0.0632685	UNCHANGED
Noc2l	0.676471	0.00514705	nucleolar complex associated 2 homolog (S. cerevisiae)	0.0632685	UNCHANGED
RGD1304731	0.676471	0.00514705	NA	0.0632685	UNCHANGED
Tacc2	0.676471	0.00514705	transforming, acidic coiled-coil containing protein 2	0.0632685	UNCHANGED
Zfp238	0.676471	0.00514705	zinc finger protein 238	0.0632685	UNCHANGED
Cbx6	0.673529	0.00540501	chromobox homolog 6	0.0652882	UNCHANGED
Rbpjl	0.673529	0.00540501	recombination signal binding protein for immunoglobulin kappa J region-like	0.0652882	UNCHANGED
Trim67	0.673529	0.00540501	tripartite motif-containing 67	0.0652882	UNCHANGED
Ptpn5	0.670588	0.00567306	protein tyrosine phosphatase, non-receptor type 5	0.0670327	UNCHANGED
Sept3	0.670588	0.00567306	septin 3	0.0670327	UNCHANGED
Sfxn3	0.670588	0.00567306	sideroflexin 3	0.0670327	UNCHANGED
Mir99b	0.668731	0.00462054	microRNA mir-99b	0.0596383	UNCHANGED
Begain	0.667647	0.00595149	brain-enriched guanylate kinase-associated	0.0686602	UNCHANGED
Gatm	0.667647	0.00595149	glycine amidinotransferase (L-arginine:glycine amidinotransferase)	0.0686602	UNCHANGED
Shank1	0.667647	0.00595149	SH3 and multiple ankyrin repeat domains 1	0.0686602	UNCHANGED
Fam116b	0.664706	0.00624061	NA	0.0707688	UNCHANGED
Hip1r	0.664706	0.00624061	huntingtin interacting protein 1 related	0.0707688	UNCHANGED
Tacr3	0.664706	0.00624061	tachykinin receptor 3	0.0707688	UNCHANGED
Btbd10	0.661765	0.00654071	BTB (POZ) domain containing 10	0.07332	UNCHANGED
RGD1563072	0.661765	0.00654071	similar to hypothetical protein FLJ38984	0.07332	UNCHANGED
Top3b	0.661765	0.00654071	topoisomerase (DNA) III beta	0.07332	UNCHANGED
Wdr83	0.661765	0.00654071	WD repeat domain 83	0.07332	UNCHANGED
Agpat3	0.658824	0.0068521	1-acylglycerol-3-phosphate O-acyltransferase 3	0.0755728	UNCHANGED
Kcnt1	0.658824	0.0068521	potassium channel, subfamily T, member 1	0.0755728	UNCHANGED
LOC246295	0.658824	0.0068521	NA	0.0755728	UNCHANGED
Rgs9	0.658824	0.0068521	regulator of G-protein signaling 9	0.0755728	UNCHANGED
Ttll1	0.658824	0.0068521	tubulin tyrosine ligase-like family, member 1	0.0755728	UNCHANGED
Cacng7	0.655882	0.0071751	calcium channel, voltage-dependent, gamma subunit 7	0.0770113	UNCHANGED
Ing1	0.655882	0.0071751	inhibitor of growth family, member 1	0.0770113	UNCHANGED
Lrrc52	0.655882	0.0071751	leucine rich repeat containing 52	0.0770113	UNCHANGED
Qrfpr	0.655882	0.0071751	pyroglutamylated RFamide peptide receptor	0.0770113	UNCHANGED
RGD1306151	0.655882	0.0071751	similar to hypothetical protein DKFZp761D0211	0.0770113	UNCHANGED
Tesk2	0.655882	0.0071751	testis-specific kinase 2	0.0770113	UNCHANGED
Bpifb1	0.655323	0.0058571	BPI fold containing family B, member 1	0.0686602	UNCHANGED
Clvs2	0.652941	0.00751001	clavesin 2	0.0781426	UNCHANGED
Gfod1	0.652941	0.00751001	glucose-fructose oxidoreductase domain containing 1	0.0781426	UNCHANGED
Gnaz	0.652941	0.00751001	guanine nucleotide binding protein (G protein), alpha z polypeptide	0.0781426	UNCHANGED
Mettl7a	0.652941	0.00751001	methyltransferase like 7A	0.0781426	UNCHANGED
Rnf112	0.652941	0.00751001	ring finger protein 112	0.0781426	UNCHANGED
St8sia1	0.65	0.00785718	ST8 alpha-N-acetyl-neuraminide alpha-2,8-sialyltransferase 1	0.0801038	UNCHANGED
Tnfrsf21	0.65	0.00785718	tumor necrosis factor receptor superfamily, member 21	0.0801038	UNCHANGED
Brd9	0.647059	0.00821691	bromodomain containing 9	0.0823943	UNCHANGED
Mier2	0.647059	0.00821691	mesoderm induction early response 1, family member 2	0.0823943	UNCHANGED
Papss2	0.647059	0.00821691	3'-phosphoadenosine 5'-phosphosulfate synthase 2	0.0823943	UNCHANGED
Ptpn23	0.647059	0.00821691	protein tyrosine phosphatase, non-receptor type 23	0.0823943	UNCHANGED
Tmem132b	0.647059	0.00821691	transmembrane protein 132B	0.0823943	UNCHANGED
Alb	0.644118	0.00858956	albumin	0.0847951	UNCHANGED
Jph4	0.644118	0.00858956	junctophilin 4	0.0847951	UNCHANGED
Pde4b	0.644118	0.00858956	phosphodiesterase 4B, cAMP specific	0.0847951	UNCHANGED
RGD1309036	0.644118	0.00858956	hypothetical LOC292874	0.0847951	UNCHANGED
RGD1563349	0.644118	0.00858956	similar to RIKEN cDNA 9330182L06	0.0847951	UNCHANGED
Spag4	0.644118	0.00858956	sperm associated antigen 4	0.0847951	UNCHANGED
Arhgef25	0.641176	0.00897545	Rho guanine nucleotide exchange factor (GEF) 25	0.0867903	UNCHANGED
Mrm1	0.641176	0.00897545	mitochondrial rRNA methyltransferase 1 homolog (S. cerevisiae)	0.0867903	UNCHANGED
Neto1	0.641176	0.00897545	neuropilin (NRP) and tolloid (TLL)-like 1	0.0867903	UNCHANGED
Nlgn2	0.641176	0.00897545	neuroligin 2	0.0867903	UNCHANGED
RGD1565883	0.641176	0.00897545	NA	0.0867903	UNCHANGED
Vasn	0.641176	0.00897545	vasorin	0.0867903	UNCHANGED
Zfhx2	0.641176	0.00897545	zinc finger homeobox 2	0.0867903	UNCHANGED
Arhgap39	0.638235	0.00937493	Rho GTPase activating protein 39	0.0893548	UNCHANGED
Gnao1	0.638235	0.00937493	guanine nucleotide binding protein (G protein), alpha activating activity polypeptide O	0.0893548	UNCHANGED
Mgat3	0.638235	0.00937493	mannosyl (beta-1,4-)-glycoprotein beta-1,4-N-acetylglucosaminyltransferase	0.0893548	UNCHANGED
Nrxn2	0.638235	0.00937493	neurexin 2	0.0893548	UNCHANGED
RGD1310269	0.638235	0.00937493	NA	0.0893548	UNCHANGED
Zbtb7a	0.638235	0.00937493	zinc finger and BTB domain containing 7a	0.0893548	UNCHANGED
Apba1	0.635294	0.00978834	amyloid beta (A4) precursor protein-binding, family A, member 1	0.0913041	UNCHANGED
Gramd1a	0.635294	0.00978834	GRAM domain containing 1A	0.0913041	UNCHANGED
Kcnab3	0.635294	0.00978834	potassium voltage-gated channel, shaker-related subfamily, beta member 3	0.0913041	UNCHANGED
Mast3	0.635294	0.00978834	microtubule associated serine/threonine kinase 3	0.0913041	UNCHANGED
Rhot2	0.635294	0.00978834	ras homolog family member T2	0.0913041	UNCHANGED
Rtbdn	0.635294	0.00978834	retbindin	0.0913041	UNCHANGED
Tmc4	0.635294	0.00978834	transmembrane channel-like 4	0.0913041	UNCHANGED
Veph1	0.635294	0.00978834	ventricular zone expressed PH domain-containing 1	0.0913041	UNCHANGED
Atg9a	0.632353	0.0102161	autophagy related 9A	0.0934769	UNCHANGED
Chrnb2	0.632353	0.0102161	cholinergic receptor, nicotinic, beta 2 (neuronal)	0.0934769	UNCHANGED
Coro6	0.632353	0.0102161	coronin 6	0.0934769	UNCHANGED
Pax2	0.632353	0.0102161	paired box 2	0.0934769	UNCHANGED
Pdcd7	0.632353	0.0102161	programmed cell death 7	0.0934769	UNCHANGED
Pnlip	0.632353	0.0102161	pancreatic lipase	0.0934769	DOWNREGULATED
Sema4g	0.632353	0.0102161	sema domain, immunoglobulin domain (Ig), transmembrane domain (TM) and short cytoplasmic domain, (semaphorin) 4G	0.0934769	UNCHANGED
Casq1	0.629412	0.0106584	calsequestrin 1 (fast-twitch, skeletal muscle)	0.0955536	UNCHANGED
Flt4	0.629412	0.0106584	fms-related tyrosine kinase 4	0.0955536	UNCHANGED
Spred2	0.629412	0.0106584	sprouty-related, EVH1 domain containing 2	0.0955536	UNCHANGED
Dusp4	0.626471	0.0111158	dual specificity phosphatase 4	0.0974461	UNCHANGED
Etv1	0.626471	0.0111158	ets variant 1	0.0974461	UNCHANGED
Fbxo23	0.626471	0.0111158	F-box only protein 23	0.0974461	UNCHANGED
Nfic	0.626471	0.0111158	nuclear factor I/C	0.0974461	UNCHANGED
Pitpnm1	0.626471	0.0111158	phosphatidylinositol transfer protein, membrane-associated 1	0.0974461	UNCHANGED
Rnf126	0.626471	0.0111158	ring finger protein 126	0.0974461	UNCHANGED
Sipa1l2	0.626471	0.0111158	signal-induced proliferation-associated 1 like 2	0.0974461	UNCHANGED
Sox8	0.626471	0.0111158	SRY (sex determining region Y)-box 8	0.0974461	UNCHANGED
Spsb4	0.626471	0.0111158	splA/ryanodine receptor domain and SOCS box containing 4	0.0974461	UNCHANGED
Fkbp6	0.625371	0.00957716	FK506 binding protein 6	0.091223	UNCHANGED
Impg2	0.623988	0.00978567	interphotoreceptor matrix proteoglycan 2	0.0913041	UNCHANGED
Agap2	0.623529	0.0115885	ArfGAP with GTPase domain, ankyrin repeat and PH domain 2	0.0997391	UNCHANGED
Atxn2l	0.623529	0.0115885	ataxin 2-like	0.0997391	UNCHANGED
Ephb2	0.623529	0.0115885	Eph receptor B2	0.0997391	UNCHANGED
Fam43a	0.623529	0.0115885	family with sequence similarity 43, member A	0.0997391	UNCHANGED
Mettl13	0.623529	0.0115885	methyltransferase like 13	0.0997391	UNCHANGED
RGD1565149	0.623529	0.0115885	NA	0.0997391	UNCHANGED
St3gal2	0.623529	0.0115885	ST3 beta-galactoside alpha-2,3-sialyltransferase 2	0.0997391	UNCHANGED
Zgpat	0.623529	0.0115885	zinc finger, CCCH-type with G patch domain	0.0997391	UNCHANGED
RGD1565787	0.622422	0.0100262	NA	0.0934331	UNCHANGED
Slc46a2	0.615158	0.0112027	solute carrier family 46, member 2	0.0980909	UNCHANGED
Chrdl2	0.61335	0.0115119	chordin-like 2	0.0997391	UNCHANGED
DownstreamNegative Genes (N=305)							Enrichment analysis report for Downstream Negative Genes
tracking_id	cor with Adarb1	pvalue	GeneName	pvalue.BH	Change in SCI		Enrichment by GO Processes
Acoxl	-0.894118	0	acyl-CoA oxidase-like	0	UPREGULATED		#	Processes	Total	p-value	FDR	In Data	Network Objects from Active Data
Gpx8	-0.855882	0	glutathione peroxidase 8	0	UNCHANGED		1	response to wounding	1435	5.797e-12	1.277e-08	62	CD8 alpha, PGCP, AK3L1, RAP-1B, LIPA, Galpha(i)-specific amine GPCRs, Peroxiredoxin, CD8, IGF-2, G-protein alpha-i family, CD2, SLC3A2, PDE1A, MHC class II beta chain, G-protein alpha-i2, Prokineticin 2, Annexin V, TFPI-2, HSP70, Wee1, ID3, PDE, GLAST1/EAAT1, Cystatin C, CD40(TNFRSF5), Beta-2 adrenergic receptor, Alpha-catenin, Alpha-1 catenin, PTK7, IFI16, Syndecan-1, LAMP2, TRPC6, Beta-adrenerg…
Laptm4a	-0.879412	0	lysosomal protein transmembrane 4 alpha	0	UNCHANGED		2	regulation of cell proliferation	1825	6.144e-12	1.277e-08	72	MHC class II alpha chain, EG-VEGF, Galpha(i)-specific amine GPCRs, TIP1, Calgizzarin, Cyclin D2, FGFRL1, Peroxiredoxin, IGF-2, G-protein alpha-i family, IFITM2, PDE1A, Osteoglycin, MHC class II beta chain, G-protein alpha-i2, DCOR, RPS4X, Caveolin-2, RAR, Mxi1, HSP70, ID3, SMAD2, Testin, HMG14, PDE, Cystatin C, PP2135, HLA-G, HLA-DQA1, CD40(TNFRSF5), Beta-2 adrenergic receptor, Alpha-catenin, ST2…
Rp2	-0.870588	0	retinitis pigmentosa 2 homolog (human)	0	UNCHANGED		3	glycogen catabolic process	25	1.595e-10	2.209e-07	9	PGMU, Galpha(i)-specific amine GPCRs, Glycogen phosphorylase, PHK gamma (muscle), Beta-adrenergic receptor, PGM2, Galpha(s)-specific amine GPCRs, PHK gamma, PYGL
Zbed3	-0.894118	0	zinc finger, BED-type containing 3	0	UNCHANGED		4	glucan catabolic process	26	2.404e-10	2.497e-07	9	PGMU, Galpha(i)-specific amine GPCRs, Glycogen phosphorylase, PHK gamma (muscle), Beta-adrenergic receptor, PGM2, Galpha(s)-specific amine GPCRs, PHK gamma, PYGL
Atp6v0e1	-0.85	2.02e-06	ATPase, H+ transporting, lysosomal, V0 subunit e1	0.000404427	UNCHANGED		5	cellular polysaccharide catabolic process	27	3.552e-10	2.952e-07	9	PGMU, Galpha(i)-specific amine GPCRs, Glycogen phosphorylase, PHK gamma (muscle), Beta-adrenergic receptor, PGM2, Galpha(s)-specific amine GPCRs, PHK gamma, PYGL
Clecsf6	-0.85	2.02e-06	NA	0.000404427	UNCHANGED		6	polysaccharide catabolic process	29	7.369e-10	4.588e-07	9	PGMU, Galpha(i)-specific amine GPCRs, Glycogen phosphorylase, PHK gamma (muscle), Beta-adrenergic receptor, PGM2, Galpha(s)-specific amine GPCRs, PHK gamma, PYGL
Creg1	-0.85	2.02e-06	cellular repressor of E1A-stimulated genes 1	0.000404427	UNCHANGED		7	negative regulation of cell proliferation	831	7.73e-10	4.588e-07	41	MHC class II alpha chain, Galpha(i)-specific amine GPCRs, TIP1, Calgizzarin, FGFRL1, Peroxiredoxin, IFITM2, Osteoglycin, MHC class II beta chain, Caveolin-2, RAR, Mxi1, HSP70, SMAD2, Testin, PDE, PP2135, HLA-G, HLA-DQA1, Alpha-catenin, ST2(L), Alpha-1 catenin, RBBP4 (RbAp48), MAD4, Calmyrin, DHA2, TNF-beta, p18, CD164, HLA-DRB1, Par-4, PP2A regulatory, p27KIP1, HSPA1B, WW45, c-Myc, Cathepsin V, C…
Aldh6a1	-0.844118	1.93e-05	aldehyde dehydrogenase 6 family, member A1	0.0032884	UNCHANGED		8	regulation of body fluid levels	843	1.178e-09	6.119e-07	41	AK3L1, RAP-1B, Galpha(i)-specific amine GPCRs, IGF-2, G-protein alpha-i family, CD2, SLC3A2, PDE1A, G-protein alpha-i2, Annexin V, CEL, TFPI-2, HSP70, Wee1, SLC22A2, PDE, CD40(TNFRSF5), Beta-2 adrenergic receptor, LAMP2, TRPC6, Beta-adrenergic receptor, LMAN1, ACTB, PDE1, JAM2, Galpha(s)-specific amine GPCRs, Osteonectin, BCAT2, CD48, G-protein gamma, Actin cytoskeletal, Cyclin D, Histone H3, Pro…
Ogn	-0.841176	2.93e-05	osteoglycin	0.00442882	UNCHANGED		9	single-organism developmental process	4750	1.775e-09	8.195e-07	129	CD8 alpha, CGAT1, MHC class II alpha chain, EG-VEGF, PGCP, AK3L1, RAP-1B, Deoxyribonuclease II, LIPA, RhoH, Galpha(i)-specific amine GPCRs, RAMP, Cyclin D2, FGFRL1, Peroxiredoxin, SERP1, Leptin receptor, CD8, IGF-2, G-protein alpha-i family, IFITM2, DMRTA2, GSTA3, MHC class II beta chain, Prokineticin 2, DCOR, NEP1, PCNA, ASAH, Prolargin, DYNLT, Caveolin-2, RING2, RAR, GPM6A, HLAB, LOXL3, GSTA1, …
Chpt1	-0.835294	5.24e-05	choline phosphotransferase 1	0.00661779	UNCHANGED		10	regulation of response to stimulus	3719	2.006e-09	8.335e-07	108	CD8 alpha, MHC class II alpha chain, EG-VEGF, RAP-1B, RhoH, Galpha(i)-specific amine GPCRs, COLEC12, TIP1, LASP1, RAMP, FGFRL1, RGS14, ACAA2, Peroxiredoxin, Leptin receptor, MKP-3, MAD2b, CD8, IGF-2, LEPROT, G-protein alpha-i family, MHC class II beta chain, G-protein alpha-i2, Prokineticin 2, CHC1L, Annexin V, RGS18, DYNLT, Caveolin-2, RAR, ARPC5, HLAB, HSP70, IL-33, SMAD2, PIK3IP1, Dynein, axon…
Pgm5	-0.835294	5.24e-05	phosphoglucomutase 5	0.00661779	UPREGULATED		11	response to stress	4085	2.915e-09	1.101e-06	115	CD8 alpha, MHC class II alpha chain, GPX7, FMO1, PGCP, AK3L1, RAP-1B, LLIR, LIPA, Galpha(i)-specific amine GPCRs, COLEC12, RAMP, SP-A, RGS14, Peroxiredoxin, SERP1, Leptin receptor, MKP-3, NET, MAD2b, CD8, IGF-2, G-protein alpha-i family, CD2, IFITM2, Tapasin, SLC3A2, PDE1A, MHC class II beta chain, G-protein alpha-i2, Prokineticin 2, C20orf111, PCNA, Annexin V, RAR, ARPC5, HLAB, TFPI-2, HSP70, We…
Slc1a3	-0.835294	5.24e-05	solute carrier family 1 (glial high affinity glutamate transporter), member 3	0.00661779	UNCHANGED		12	wound healing	852	5.198e-09	1.8e-06	40	PGCP, AK3L1, RAP-1B, Galpha(i)-specific amine GPCRs, IGF-2, G-protein alpha-i family, CD2, SLC3A2, PDE1A, G-protein alpha-i2, Annexin V, TFPI-2, HSP70, Wee1, PDE, CD40(TNFRSF5), Beta-2 adrenergic receptor, PTK7, Syndecan-1, LAMP2, TRPC6, Beta-adrenergic receptor, LMAN1, ACTB, PDE1, JAM2, Galpha(s)-specific amine GPCRs, Osteonectin, CD48, G-protein gamma, Actin cytoskeletal, Histone H3, Prosaposin…
Snx5	-0.832353	6.56e-05	sorting nexin 5	0.00768574	UNCHANGED		13	positive regulation of response to stimulus	1871	5.814e-09	1.858e-06	66	CD8 alpha, MHC class II alpha chain, EG-VEGF, RAP-1B, Galpha(i)-specific amine GPCRs, COLEC12, LASP1, Peroxiredoxin, Leptin receptor, MKP-3, CD8, IGF-2, MHC class II beta chain, Prokineticin 2, Caveolin-2, RAR, ARPC5, HLAB, HSP70, IL-33, SMAD2, PDE, TSPAN6, PP2135, PIG8, HLA-G, HLA-DQA1, CD40(TNFRSF5), Beta-2 adrenergic receptor, Alpha-catenin, ST2(L), Alpha-1 catenin, BFL1, IFI16, CD74, K12, CNT…
Eci3	-0.829412	8e-05	enoyl-Coenzyme A delta isomerase 3	0.00873902	UNCHANGED		14	negative regulation of cellular process	4102	7.61e-09	2.251e-06	114	MHC class II alpha chain, SUMO-2, RAP-1B, RhoH, Galpha(i)-specific amine GPCRs, TIP1, Calgizzarin, RAMP, FGFRL1, RGS14, ACAA2, Peroxiredoxin, MKP-3, MAD2b, LEPROT, G-protein alpha-i family, IFITM2, Osteoglycin, MHC class II beta chain, G-protein alpha-i2, Prokineticin 2, PCNA, Annexin V, RGS18, DYNLT, KCNH8, Caveolin-2, RING2, RAR, LOXL3, Mxi1, HSP70, IL-33, ID3, 4E-BP1, SMAD2, MAOB, Testin, PIK3…
Olfml3	-0.829412	8e-05	olfactomedin-like 3	0.00873902	UPREGULATED		15	cellular carbohydrate catabolic process	37	8.128e-09	2.251e-06	9	PGMU, Galpha(i)-specific amine GPCRs, Glycogen phosphorylase, PHK gamma (muscle), Beta-adrenergic receptor, PGM2, Galpha(s)-specific amine GPCRs, PHK gamma, PYGL
Rgs18	-0.826471	9.56e-05	regulator of G-protein signaling 18	0.00985618	UNCHANGED		16	oxidation-reduction process	1250	1.13e-08	2.935e-06	50	GPX7, FMO1, PGMU, RAP-1B, FMO3, DHRS9, Galpha(i)-specific amine GPCRs, SQRDL, ACAA2, Peroxiredoxin, Leptin receptor, PHYHD1, RPE, BBOX1, LOXL3, Glycogen phosphorylase, PHK gamma (muscle), SUOX, DHRS3, MAOB, GLAST1/EAAT1, DHE3, 3HIDH, CREG1, G-protein gamma 10, CYP2J2, MMSA, LOXL1, PRDX1, Beta-adrenergic receptor, ACAD11, DHA2, PGM2, DCI, Galpha(s)-specific amine GPCRs, PHK gamma, ECH1, PP2A regul…
Slc37a2	-0.826471	9.56e-05	solute carrier family 37 (glycerol-3-phosphate transporter), member 2	0.00985618	UPREGULATED		17	developmental process	6117	1.467e-08	3.585e-06	152	CD8 alpha, CGAT1, MHC class II alpha chain, EG-VEGF, PGCP, AK3L1, RAP-1B, Deoxyribonuclease II, LIPA, DHRS9, RhoH, Galpha(i)-specific amine GPCRs, RAMP, Cyclin D2, FGFRL1, RGS14, Peroxiredoxin, SERP1, Leptin receptor, MKP-3, CD8, IGF-2, G-protein alpha-i family, SPATA6, IFITM2, DMRTA2, GSTA3, MHC class II beta chain, Prokineticin 2, DCOR, NEP1, Fibulin-1, PCNA, RPS4X, ASAH, Prolargin, DYNLT, Cave…
Lamp2	-0.823529	0.000112526	lysosomal-associated membrane protein 2	0.0106973	UNCHANGED		18	response to alcohol	578	1.565e-08	3.613e-06	31	Galpha(i)-specific amine GPCRs, RAMP, Cyclin D2, IGF-2, MHC class II beta chain, RAR, HSP70, 4E-BP1, SMAD2, MAOB, PDE, Cystatin C, Alpha-catenin, SOCS3, Alpha-1 catenin, DHA2, Galpha(s)-specific amine GPCRs, Osteonectin, Ionotropic glutamate receptor, p27KIP1, HSPA1B, AL1A1, c-Myc, Cyclin D, NQO1, ADHG, MMP-2, Urotensin-2, MAO, MHC class II, Actin
Slc16a7	-0.820588	0.00013084	solute carrier family 16, member 7 (monocarboxylic acid transporter 2)	0.0114018	UNCHANGED		19	cellular response to chemical stimulus	2880	2.352e-08	5.143e-06	87	MHC class II alpha chain, FMO1, RAP-1B, FMO3, Galpha(i)-specific amine GPCRs, COLEC12, RAMP, Cyclin D2, FGFRL1, SP-A, ATP6V0E, Peroxiredoxin, SERP1, Leptin receptor, MKP-3, IGF-2, IFITM2, PDE1A, GSTA3, MHC class II beta chain, C20orf111, S100A10, RAR, HLAB, GSTA1, Rab-31, HSP70, 4E-BP1, SMAD2, MAOB, Dynein, axonemal, light chains, PDE, Cystatin C, HLA-G, HLA-DQA1, CD40(TNFRSF5), Alpha-catenin, ST…
Itm2b	-0.817647	0.000150617	integral membrane protein 2B	0.0124578	UNCHANGED		20	catabolic process	2637	4.11e-08	8.539e-06	81	PGMU, PGCP, RAP-1B, Deoxyribonuclease II, LIPA, SPFH2, Galpha(i)-specific amine GPCRs, ATP6V0E, SQRDL, ACAA2, Peroxiredoxin, BGAL, RPLP2, G-protein alpha-i family, Tapasin, PDE1A, Osteoglycin, GSTA3, G-protein alpha-i2, RPS4X, RPE, Prolargin, CEL, FUCO, Rab-3D, GSTA1, Rab-31, HSP70, SAD1 (USP39), Glycogen phosphorylase, PHK gamma (muscle), SUOX, MAOB, LAMP1, PDE, LYPLA3, PIG8, DHE3, 3HIDH, G-prot…
Tmem17	-0.811765	0.000194873	transmembrane protein 17	0.0141938	UNCHANGED		21	hemostasis	673	4.533e-08	8.968e-06	33	AK3L1, RAP-1B, Galpha(i)-specific amine GPCRs, IGF-2, G-protein alpha-i family, CD2, SLC3A2, PDE1A, G-protein alpha-i2, Annexin V, TFPI-2, HSP70, Wee1, PDE, CD40(TNFRSF5), LAMP2, TRPC6, LMAN1, ACTB, PDE1, JAM2, Osteonectin, CD48, G-protein gamma, Actin cytoskeletal, Histone H3, Prosaposin, Histone H3.3, CD9, Coagulation factor V, Actin, Annexin VII, Collagen III
Dusp6	-0.808824	0.000219517	dual specificity phosphatase 6	0.0150879	UNCHANGED		22	single-organism cellular process	13040	5.676e-08	1.072e-05	266	CD8 alpha, CGAT1, MHC class II alpha chain, FMO1, PGMU, SUMO-2, Clp1, RAP-1B, LLIR, Deoxyribonuclease II, LIPA, SPFH2, FMO3, FR-beta, DHRS9, RhoH, Galpha(i)-specific amine GPCRs, COLEC12, GLUT9 (SLC2A9), TIP1, SNX5, LASP1, IGSF1, Calgizzarin, OLFML2A, RAMP, Cyclin D2, FGFRL1, CPXM2, Olfr282, SP-A, ATP6V0E, RGS14, Peroxiredoxin, SERP1, LI-cadherin, Leptin receptor, MKP-3, RPLP2, NET, MAD2b, CD8, I…
M6pr	-0.808824	0.000219517	mannose-6-phosphate receptor, cation dependent	0.0150879	UNCHANGED		23	single-organism process	14136	6.672e-08	1.205e-05	282	CD8 alpha, CGAT1, MHC class II alpha chain, FMO1, EG-VEGF, PGMU, SUMO-2, PGCP, AK3L1, Clp1, RAP-1B, LLIR, Deoxyribonuclease II, LIPA, SPFH2, FMO3, FR-beta, DHRS9, RhoH, Galpha(i)-specific amine GPCRs, COLEC12, GLUT9 (SLC2A9), TIP1, SNX5, LASP1, IGSF1, Calgizzarin, OLFML2A, RAMP, Cyclin D2, FGFRL1, CPXM2, Olfr282, SP-A, ATP6V0E, RGS14, Peroxiredoxin, SERP1, LI-cadherin, Leptin receptor, MKP-3, RPL…
Med19	-0.808824	0.000219517	mediator complex subunit 19	0.0150879	UNCHANGED		24	regulation of signaling	3188	7.256e-08	1.221e-05	92	CD8 alpha, EG-VEGF, RAP-1B, RhoH, Galpha(i)-specific amine GPCRs, TIP1, LASP1, RAMP, FGFRL1, RGS14, ACAA2, Peroxiredoxin, SERP1, Leptin receptor, MKP-3, MAD2b, CD8, IGF-2, LEPROT, G-protein alpha-i family, MHC class II beta chain, G-protein alpha-i2, Prokineticin 2, CHC1L, RGS18, DYNLT, Caveolin-2, RAR, HSP70, SMAD2, PIK3IP1, Dynein, axonemal, light chains, PDE, GLAST1/EAAT1, TSPAN6, PP2135, PIG8…
Tfpi2	-0.808824	0.000219517	tissue factor pathway inhibitor 2	0.0150879	UNCHANGED		25	single-organism metabolic process	4069	7.446e-08	1.221e-05	110	CGAT1, GPX7, FMO1, PGMU, PGCP, AK3L1, B4GT4, RAP-1B, LIPA, FMO3, DHRS9, Galpha(i)-specific amine GPCRs, GLUT9 (SLC2A9), RAMP, ATP6V0E, SQRDL, ACAA2, Peroxiredoxin, BGAL, Leptin receptor, G-protein alpha-i family, Tapasin, NAR4, PDE1A, Osteoglycin, PHYHD1, GSTA3, G-protein alpha-i2, DCOR, RPE, ASAH, Prolargin, CEL, FUCO, BBOX1, Rab-3D, LOXL3, GSTA1, CHPT1, Rab-31, HSP70, Glycogen phosphorylase, SL…
Pgcp	-0.805882	0.000245953	NA	0.0160033	UNCHANGED
Phyhd1	-0.805882	0.000245953	phytanoyl-CoA dioxygenase domain containing 1	0.0160033	UPREGULATED									GeneName	pvalue.BH	Change in SCI
Cd48	-0.802941	0.00027427	Cd48 molecule	0.0168005	UPREGULATED									acyl-CoA oxidase-like	0	UPREGULATED
Cd9	-0.802941	0.00027427	CD9 molecule	0.0168005	UPREGULATED									glutathione peroxidase 8	0	UNCHANGED
Ctnna1	-0.802941	0.00027427	catenin (cadherin-associated protein), alpha 1, 102kDa	0.0168005	UNCHANGED									lysosomal protein transmembrane 4 alpha	0	UNCHANGED
Eya2	-0.802941	0.00027427	eyes absent homolog 2 (Drosophila)	0.0168005	UPREGULATED									retinitis pigmentosa 2 homolog (human)	0	UNCHANGED
Mettl9	-0.8	0.000304561	methyltransferase like 9	0.017764	UNCHANGED									zinc finger, BED-type containing 3	0	UNCHANGED
Mxi1	-0.8	0.000304561	MAX interactor 1	0.017764	UNCHANGED									ATPase, H+ transporting, lysosomal, V0 subunit e1	0.000404427	UNCHANGED
S100a10	-0.8	0.000304561	S100 calcium binding protein A10	0.017764	UPREGULATED									NA	0.000404427	UNCHANGED
Atoh8	-0.797059	0.000336923	atonal homolog 8 (Drosophila)	0.018474	UPREGULATED									cellular repressor of E1A-stimulated genes 1	0.000404427	UNCHANGED
Clp1	-0.797059	0.000336923	cleavage and polyadenylation factor I subunit 1	0.018474	UNCHANGED									aldehyde dehydrogenase 6 family, member A1	0.0032884	UNCHANGED
Fkbp9	-0.797059	0.000336923	FK506 binding protein 9	0.018474	UPREGULATED									osteoglycin	0.00442882	UNCHANGED
Serp1	-0.797059	0.000336923	stress-associated endoplasmic reticulum protein 1	0.018474	UNCHANGED									choline phosphotransferase 1	0.00661779	UNCHANGED
Tagln2	-0.797059	0.000336923	transgelin 2	0.018474	UPREGULATED									phosphoglucomutase 5	0.00661779	UPREGULATED
Folr2	-0.794118	0.000371456	folate receptor 2 (fetal)	0.0194914	UPREGULATED									solute carrier family 1 (glial high affinity glutamate transporter), member 3	0.00661779	UNCHANGED
Rhoh	-0.794118	0.000371456	ras homolog family member H	0.0194914	UNCHANGED									sorting nexin 5	0.00768574	UNCHANGED
Slc39a6	-0.794118	0.000371456	solute carrier family 39 (zinc transporter), member 6	0.0194914	UNCHANGED									enoyl-Coenzyme A delta isomerase 3	0.00873902	UNCHANGED
Tspan6	-0.794118	0.000371456	tetraspanin 6	0.0194914	UNCHANGED									olfactomedin-like 3	0.00873902	UPREGULATED
Bbox1	-0.791176	0.000408261	butyrobetaine (gamma), 2-oxoglutarate dioxygenase (gamma-butyrobetaine hydroxylase) 1	0.0197259	UNCHANGED									regulator of G-protein signaling 18	0.00985618	UNCHANGED
Cldn9	-0.791176	0.000408261	claudin 9	0.0197259	UPREGULATED									solute carrier family 37 (glycerol-3-phosphate transporter), member 2	0.00985618	UPREGULATED
Abhd14b	-0.788235	0.000447446	abhydrolase domain containing 14b	0.0201557	UNCHANGED									lysosomal-associated membrane protein 2	0.0106973	UNCHANGED
Gulp1	-0.788235	0.000447446	GULP, engulfment adaptor PTB domain containing 1	0.0201557	UNCHANGED									solute carrier family 16, member 7 (monocarboxylic acid transporter 2)	0.0114018	UNCHANGED
Jam2	-0.788235	0.000447446	junctional adhesion molecule 2	0.0201557	UNCHANGED									integral membrane protein 2B	0.0124578	UNCHANGED
Slc3a2	-0.788235	0.000447446	solute carrier family 3 (activators of dibasic and neutral amino acid transport), member 2	0.0201557	UNCHANGED									transmembrane protein 17	0.0141938	UNCHANGED
Arhgap9	-0.785294	0.000489119	Rho GTPase activating protein 9	0.0212484	UPREGULATED									dual specificity phosphatase 6	0.0150879	UNCHANGED
Dok1	-0.782353	0.000533395	docking protein 1	0.0221215	UPREGULATED									mannose-6-phosphate receptor, cation dependent	0.0150879	UNCHANGED
Hps3	-0.782353	0.000533395	Hermansky-Pudlak syndrome 3 homolog (human)	0.0221215	UNCHANGED									mediator complex subunit 19	0.0150879	UNCHANGED
Nat1	-0.782353	0.000533395	N-acetyltransferase 1	0.0221215	UNCHANGED									tissue factor pathway inhibitor 2	0.0150879	UNCHANGED
Pygl	-0.782353	0.000533395	phosphorylase, glycogen, liver	0.0221215	UNCHANGED									NA	0.0160033	UNCHANGED
Rab3d	-0.782353	0.000533395	RAB3D, member RAS oncogene family	0.0221215	UNCHANGED									phytanoyl-CoA dioxygenase domain containing 1	0.0160033	UPREGULATED
Asgr1	-0.779412	0.00058039	asialoglycoprotein receptor 1	0.022719	UPREGULATED									Cd48 molecule	0.0168005	UPREGULATED
Cd2	-0.779412	0.00058039	Cd2 molecule	0.022719	UNCHANGED									CD9 molecule	0.0168005	UPREGULATED
Cib1	-0.779412	0.00058039	calcium and integrin binding 1 (calmyrin)	0.022719	UNCHANGED									catenin (cadherin-associated protein), alpha 1, 102kDa	0.0168005	UNCHANGED
Maob	-0.779412	0.00058039	monoamine oxidase B	0.022719	UPREGULATED									eyes absent homolog 2 (Drosophila)	0.0168005	UPREGULATED
Rab31	-0.779412	0.00058039	RAB31, member RAS oncogene family	0.022719	UNCHANGED									methyltransferase like 9	0.017764	UNCHANGED
Eif4ebp1	-0.776471	0.000630224	eukaryotic translation initiation factor 4E binding protein 1	0.0232992	UNCHANGED									MAX interactor 1	0.017764	UNCHANGED
Prelp	-0.776471	0.000630224	proline/arginine-rich end leucine-rich repeat protein	0.0232992	UPREGULATED									S100 calcium binding protein A10	0.017764	UPREGULATED
Rgs10	-0.776471	0.000630224	regulator of G-protein signaling 10	0.0232992	UNCHANGED									atonal homolog 8 (Drosophila)	0.018474	UPREGULATED
Itgb7	-0.773529	0.000683022	integrin, beta 7	0.0239795	UNCHANGED									cleavage and polyadenylation factor I subunit 1	0.018474	UNCHANGED
Pgm2	-0.773529	0.000683022	phosphoglucomutase 2	0.0239795	UNCHANGED									FK506 binding protein 9	0.018474	UPREGULATED
Traf3ip3	-0.773529	0.000683022	TRAF3 interacting protein 3	0.0239795	UNCHANGED									stress-associated endoplasmic reticulum protein 1	0.018474	UNCHANGED
Elk3	-0.770588	0.000738912	ELK3, member of ETS oncogene family	0.0249831	UPREGULATED									transgelin 2	0.018474	UPREGULATED
Acad11	-0.767647	0.000798026	acyl-CoA dehydrogenase family, member 11	0.0259049	UNCHANGED									folate receptor 2 (fetal)	0.0194914	UPREGULATED
Hmgn1	-0.767647	0.000798026	high-mobility group nucleosome binding domain 1	0.0259049	UNCHANGED									ras homolog family member H	0.0194914	UNCHANGED
Hopx	-0.767647	0.000798026	HOP homeobox	0.0259049	UNCHANGED									solute carrier family 39 (zinc transporter), member 6	0.0194914	UNCHANGED
Twsg1	-0.767647	0.000798026	twisted gastrulation homolog 1 (Drosophila)	0.0259049	UNCHANGED									tetraspanin 6	0.0194914	UNCHANGED
Il33	-0.764706	0.000860499	interleukin 33	0.0266336	UNCHANGED									butyrobetaine (gamma), 2-oxoglutarate dioxygenase (gamma-butyrobetaine hydroxylase) 1	0.0197259	UNCHANGED
Sav1	-0.764706	0.000860499	salvador homolog 1 (Drosophila)	0.0266336	UNCHANGED									claudin 9	0.0197259	UPREGULATED
Clec2d2	-0.745921	0.000907251	C-type lectin domain family 2 member D2	0.027236	UNCHANGED									abhydrolase domain containing 14b	0.0201557	UNCHANGED
Cntf	-0.761765	0.000926472	ciliary neurotrophic factor	0.027236	UPREGULATED									GULP, engulfment adaptor PTB domain containing 1	0.0201557	UNCHANGED
Dnase2a	-0.761765	0.000926472	NA	0.027236	UPREGULATED									junctional adhesion molecule 2	0.0201557	UNCHANGED
Naaa	-0.761765	0.000926472	N-acylethanolamine acid amidase	0.027236	UNCHANGED									solute carrier family 3 (activators of dibasic and neutral amino acid transport), member 2	0.0201557	UNCHANGED
Rpe	-0.761765	0.000926472	ribulose-5-phosphate-3-epimerase	0.027236	UNCHANGED									Rho GTPase activating protein 9	0.0212484	UPREGULATED
Sqrdl	-0.761765	0.000926472	sulfide quinone reductase-like (yeast)	0.027236	UNCHANGED									docking protein 1	0.0221215	UPREGULATED
Tmed2	-0.758824	0.000996088	transmembrane emp24 domain trafficking protein 2	0.0284264	UNCHANGED									Hermansky-Pudlak syndrome 3 homolog (human)	0.0221215	UNCHANGED
Dhrs3	-0.755882	0.0010695	dehydrogenase/reductase (SDR family) member 3	0.029103	UNCHANGED									N-acetyltransferase 1	0.0221215	UNCHANGED
LOC691543	-0.755882	0.0010695	NA	0.029103	UNCHANGED									phosphorylase, glycogen, liver	0.0221215	UNCHANGED
LOC681325	-0.737396	0.00111488	hypothetical protein LOC681325	0.0302257	UNCHANGED									RAB3D, member RAS oncogene family	0.0221215	UNCHANGED
Cd74	-0.747059	0.00131401	Cd74 molecule, major histocompatibility complex, class II invariant chain	0.0323313	UPREGULATED									asialoglycoprotein receptor 1	0.022719	UPREGULATED
Cyp4v3	-0.747059	0.00131401	cytochrome P450, family 4, subfamily v, polypeptide 3	0.0323313	UNCHANGED									Cd2 molecule	0.022719	UNCHANGED
Gsta5	-0.747059	0.00131401	glutathione S-transferase Yc2 subunit	0.0323313	UNCHANGED									calcium and integrin binding 1 (calmyrin)	0.022719	UNCHANGED
Il1rl1	-0.747059	0.00131401	interleukin 1 receptor-like 1	0.0323313	UPREGULATED									monoamine oxidase B	0.022719	UPREGULATED
Lipa	-0.747059	0.00131401	lipase A, lysosomal acid, cholesterol esterase	0.0323313	UNCHANGED									RAB31, member RAS oncogene family	0.022719	UNCHANGED
Loxl3	-0.747059	0.00131401	lysyl oxidase-like 3	0.0323313	UNCHANGED									eukaryotic translation initiation factor 4E binding protein 1	0.0232992	UNCHANGED
Nipal2	-0.747059	0.00131401	NIPA-like domain containing 2	0.0323313	UNCHANGED									proline/arginine-rich end leucine-rich repeat protein	0.0232992	UPREGULATED
Thnsl2	-0.747059	0.00131401	threonine synthase-like 2 (S. cerevisiae)	0.0323313	UNCHANGED									regulator of G-protein signaling 10	0.0232992	UNCHANGED
Fbln1	-0.744118	0.00140415	fibulin 1	0.0336444	UNCHANGED									integrin, beta 7	0.0239795	UNCHANGED
Ppp2r5a	-0.744118	0.00140415	protein phosphatase 2, regulatory subunit B', alpha	0.0336444	UNCHANGED									phosphoglucomutase 2	0.0239795	UNCHANGED
Pter	-0.744118	0.00140415	phosphotriesterase related	0.0336444	UNCHANGED									TRAF3 interacting protein 3	0.0239795	UNCHANGED
Rgs14	-0.744118	0.00140415	regulator of G-protein signaling 14	0.0336444	UNCHANGED									ELK3, member of ETS oncogene family	0.0249831	UPREGULATED
Uts2	-0.744118	0.00140415	urotensin 2	0.0336444	UPREGULATED									acyl-CoA dehydrogenase family, member 11	0.0259049	UNCHANGED
Arpc5	-0.741176	0.00149888	actin related protein 2/3 complex, subunit 5	0.0343405	UNCHANGED									high-mobility group nucleosome binding domain 1	0.0259049	UNCHANGED
Ebpl	-0.741176	0.00149888	emopamil binding protein-like	0.0343405	UNCHANGED									HOP homeobox	0.0259049	UNCHANGED
Gng10	-0.741176	0.00149888	guanine nucleotide binding protein (G protein), gamma 10	0.0343405	UNCHANGED									twisted gastrulation homolog 1 (Drosophila)	0.0259049	UNCHANGED
Phkg1	-0.741176	0.00149888	phosphorylase kinase, gamma 1	0.0343405	UNCHANGED									interleukin 33	0.0266336	UNCHANGED
Tmem168	-0.741176	0.00149888	transmembrane protein 168	0.0343405	UNCHANGED									salvador homolog 1 (Drosophila)	0.0266336	UNCHANGED
Fam84a	-0.738235	0.00159838	family with sequence similarity 84, member A	0.0350829	UNCHANGED									C-type lectin domain family 2 member D2	0.027236	UNCHANGED
Hrsp12	-0.738235	0.00159838	heat-responsive protein 12	0.0350829	UPREGULATED									ciliary neurotrophic factor	0.027236	UPREGULATED
Usp1	-0.738235	0.00159838	ubiquitin specific peptidase 1	0.0350829	UNCHANGED									NA	0.027236	UPREGULATED
Vcsa2	-0.722571	0.00156769	variable coding sequence A2	0.0350829	UNCHANGED									N-acylethanolamine acid amidase	0.027236	UNCHANGED
Bcat2	-0.735294	0.00170283	branched chain amino acid transaminase 2, mitochondrial	0.0358697	UNCHANGED									ribulose-5-phosphate-3-epimerase	0.027236	UNCHANGED
Lrrc8e	-0.735294	0.00170283	leucine rich repeat containing 8 family, member E	0.0358697	UPREGULATED									sulfide quinone reductase-like (yeast)	0.027236	UNCHANGED
Mfap5	-0.735294	0.00170283	microfibrillar associated protein 5	0.0358697	UNCHANGED									transmembrane emp24 domain trafficking protein 2	0.0284264	UNCHANGED
Sult5a1	-0.735294	0.00170283	sulfotransferase family 5A, member 1	0.0358697	UNCHANGED									dehydrogenase/reductase (SDR family) member 3	0.029103	UNCHANGED
Pawr	-0.732353	0.00181241	PRKC, apoptosis, WT1, regulator	0.0374241	UNCHANGED									NA	0.029103	UNCHANGED
Rassf4	-0.732353	0.00181241	Ras association (RalGDS/AF-6) domain family member 4	0.0374241	UNCHANGED									hypothetical protein LOC681325	0.0302257	UNCHANGED
Ak3	-0.729412	0.0019273	adenylate kinase 3	0.0385988	UNCHANGED									Cd74 molecule, major histocompatibility complex, class II invariant chain	0.0323313	UPREGULATED
Cav2	-0.729412	0.0019273	caveolin 2	0.0385988	UNCHANGED									cytochrome P450, family 4, subfamily v, polypeptide 3	0.0323313	UNCHANGED
Rbbp4	-0.729412	0.0019273	retinoblastoma binding protein 4	0.0385988	UNCHANGED									glutathione S-transferase Yc2 subunit	0.0323313	UNCHANGED
Slc2a9	-0.729412	0.0019273	solute carrier family 2 (facilitated glucose transporter), member 9	0.0385988	UNCHANGED									interleukin 1 receptor-like 1	0.0323313	UPREGULATED
Tapbpl	-0.729412	0.0019273	TAP binding protein-like	0.0385988	UPREGULATED									lipase A, lysosomal acid, cholesterol esterase	0.0323313	UNCHANGED
Leprot	-0.726471	0.00204771	leptin receptor overlapping transcript	0.0394973	UNCHANGED									lysyl oxidase-like 3	0.0323313	UNCHANGED
Parp3	-0.726471	0.00204771	poly (ADP-ribose) polymerase family, member 3	0.0394973	UNCHANGED									NIPA-like domain containing 2	0.0323313	UNCHANGED
Rassf9	-0.726471	0.00204771	Ras association (RalGDS/AF-6) domain family (N-terminal) member 9	0.0394973	UPREGULATED									threonine synthase-like 2 (S. cerevisiae)	0.0323313	UNCHANGED
Rps4x	-0.726471	0.00204771	ribosomal protein S4, X-linked	0.0394973	UNCHANGED									fibulin 1	0.0336444	UNCHANGED
Snx18	-0.726471	0.00204771	sorting nexin 18	0.0394973	UNCHANGED									protein phosphatase 2, regulatory subunit B', alpha	0.0336444	UNCHANGED
Bmpr1a	-0.723529	0.00217382	bone morphogenetic protein receptor, type IA	0.0406446	UNCHANGED									phosphotriesterase related	0.0336444	UNCHANGED
Cd164	-0.723529	0.00217382	CD164 molecule, sialomucin	0.0406446	UNCHANGED									regulator of G-protein signaling 14	0.0336444	UNCHANGED
Cd8a	-0.723529	0.00217382	CD8a molecule	0.0406446	UPREGULATED									urotensin 2	0.0336444	UPREGULATED
Igsf1	-0.723529	0.00217382	immunoglobulin superfamily, member 1	0.0406446	UNCHANGED									actin related protein 2/3 complex, subunit 5	0.0343405	UNCHANGED
Mapre1	-0.723529	0.00217382	microtubule-associated protein, RP/EB family, member 1	0.0406446	UNCHANGED									emopamil binding protein-like	0.0343405	UNCHANGED
Prok1	-0.723529	0.00217382	prokineticin 1	0.0406446	UNCHANGED									guanine nucleotide binding protein (G protein), gamma 10	0.0343405	UNCHANGED
Emg1	-0.720588	0.00230584	EMG1 nucleolar protein homolog (S. cerevisiae)	0.0416759	UNCHANGED									phosphorylase kinase, gamma 1	0.0343405	UNCHANGED
Gpm6a	-0.720588	0.00230584	glycoprotein m6a	0.0416759	UNCHANGED									transmembrane protein 168	0.0343405	UNCHANGED
Mboat1	-0.720588	0.00230584	membrane bound O-acyltransferase domain containing 1	0.0416759	UPREGULATED									family with sequence similarity 84, member A	0.0350829	UNCHANGED
Pttg1ip	-0.720588	0.00230584	pituitary tumor-transforming 1 interacting protein	0.0416759	UNCHANGED									heat-responsive protein 12	0.0350829	UPREGULATED
Csgalnact1	-0.717647	0.00244398	chondroitin sulfate N-acetylgalactosaminyltransferase 1	0.0432646	UNCHANGED									ubiquitin specific peptidase 1	0.0350829	UNCHANGED
Hhex	-0.717647	0.00244398	hematopoietically expressed homeobox	0.0432646	UNCHANGED									variable coding sequence A2	0.0350829	UNCHANGED
Tax1bp3	-0.717647	0.00244398	Tax1 (human T-cell leukemia virus type I) binding protein 3	0.0432646	UNCHANGED									branched chain amino acid transaminase 2, mitochondrial	0.0358697	UNCHANGED
Irs3	-0.714706	0.00258843	insulin receptor substrate 3	0.0447399	UNCHANGED									leucine rich repeat containing 8 family, member E	0.0358697	UPREGULATED
Ltbr	-0.714706	0.00258843	lymphotoxin beta receptor (TNFR superfamily, member 3)	0.0447399	UNCHANGED									microfibrillar associated protein 5	0.0358697	UNCHANGED
Tmem68	-0.714706	0.00258843	transmembrane protein 68	0.0447399	UNCHANGED									sulfotransferase family 5A, member 1	0.0358697	UNCHANGED
Ctsl1	-0.711765	0.00273943	cathepsin L1	0.0459923	UNCHANGED									PRKC, apoptosis, WT1, regulator	0.0374241	UNCHANGED
Lasp1	-0.711765	0.00273943	LIM and SH3 protein 1	0.0459923	UNCHANGED									Ras association (RalGDS/AF-6) domain family member 4	0.0374241	UNCHANGED
Limd2	-0.711765	0.00273943	LIM domain containing 2	0.0459923	UPREGULATED									adenylate kinase 3	0.0385988	UNCHANGED
Mxd4	-0.711765	0.00273943	Max dimerization protein 4	0.0459923	UNCHANGED									caveolin 2	0.0385988	UNCHANGED
Spata6	-0.711765	0.00273943	spermatogenesis associated 6	0.0459923	UNCHANGED									retinoblastoma binding protein 4	0.0385988	UNCHANGED
Wee1	-0.711765	0.00273943	wee 1 homolog (S. pombe)	0.0459923	UNCHANGED									solute carrier family 2 (facilitated glucose transporter), member 9	0.0385988	UNCHANGED
Cenpa	-0.694582	0.00282744	centromere protein A	0.0474154	UNCHANGED									TAP binding protein-like	0.0385988	UPREGULATED
Gmds	-0.708824	0.0028972	GDP-mannose 4, 6-dehydratase	0.047444	UNCHANGED									leptin receptor overlapping transcript	0.0394973	UNCHANGED
MGC112715	-0.708824	0.0028972	hypothetical protein LOC690899	0.047444	UNCHANGED									poly (ADP-ribose) polymerase family, member 3	0.0394973	UNCHANGED
Olfml2a	-0.708824	0.0028972	olfactomedin-like 2A	0.047444	UNCHANGED									Ras association (RalGDS/AF-6) domain family (N-terminal) member 9	0.0394973	UPREGULATED
RGD1311251	-0.708824	0.0028972	similar to RIKEN cDNA 4930550C14	0.047444	UPREGULATED									ribosomal protein S4, X-linked	0.0394973	UNCHANGED
RT1-EC2	-0.708824	0.0028972	RT1 class Ib, locus EC2	0.047444	UPREGULATED									sorting nexin 18	0.0394973	UNCHANGED
Aldh1a2	-0.705882	0.00306195	aldehyde dehydrogenase 1 family, member A2	0.0488843	UNCHANGED									bone morphogenetic protein receptor, type IA	0.0406446	UNCHANGED
Cdh11	-0.705882	0.00306195	cadherin 11	0.0488843	UNCHANGED									CD164 molecule, sialomucin	0.0406446	UNCHANGED
Nme4	-0.705882	0.00306195	non-metastatic cells 4, protein expressed in	0.0488843	UNCHANGED									CD8a molecule	0.0406446	UPREGULATED
Olr1107	-0.691562	0.00300184	olfactory receptor 1107	0.0488843	UNCHANGED									immunoglobulin superfamily, member 1	0.0406446	UNCHANGED
Pde1a	-0.705882	0.00306195	phosphodiesterase 1A, calmodulin-dependent	0.0488843	UNCHANGED									microtubule-associated protein, RP/EB family, member 1	0.0406446	UNCHANGED
Ifi204	-0.702941	0.00323392	interferon activated gene 204	0.0503665	UNCHANGED									prokineticin 1	0.0406446	UNCHANGED
Rarg	-0.702941	0.00323392	retinoic acid receptor, gamma	0.0503665	UNCHANGED									EMG1 nucleolar protein homolog (S. cerevisiae)	0.0416759	UNCHANGED
Ier5	-0.7	0.00341334	immediate early response 5	0.0514637	UPREGULATED									glycoprotein m6a	0.0416759	UNCHANGED
Slc22a2	-0.7	0.00341334	solute carrier family 22 (organic cation transporter), member 2	0.0514637	UNCHANGED									membrane bound O-acyltransferase domain containing 1	0.0416759	UPREGULATED
Tmed1	-0.7	0.00341334	transmembrane emp24 protein transport domain containing 1	0.0514637	UNCHANGED									pituitary tumor-transforming 1 interacting protein	0.0416759	UNCHANGED
Trpc6	-0.7	0.00341334	transient receptor potential cation channel, subfamily C, member 6	0.0514637	UNCHANGED									chondroitin sulfate N-acetylgalactosaminyltransferase 1	0.0432646	UNCHANGED
Ccr1l1	-0.683658	0.0034997	chemokine (C-C motif) receptor 1-like 1	0.0526574	UNCHANGED									hematopoietically expressed homeobox	0.0432646	UNCHANGED
Ctrc	-0.697059	0.00360046	chymotrypsin C (caldecrin)	0.0526581	UNCHANGED									Tax1 (human T-cell leukemia virus type I) binding protein 3	0.0432646	UNCHANGED
Gmfg	-0.697059	0.00360046	glia maturation factor, gamma	0.0526581	UNCHANGED									insulin receptor substrate 3	0.0447399	UNCHANGED
Gnai2	-0.697059	0.00360046	guanine nucleotide binding protein (G protein), alpha inhibiting activity polypeptide 2	0.0526581	UNCHANGED									lymphotoxin beta receptor (TNFR superfamily, member 3)	0.0447399	UNCHANGED
Necap2	-0.697059	0.00360046	NECAP endocytosis associated 2	0.0526581	UNCHANGED									transmembrane protein 68	0.0447399	UNCHANGED
Abhd4	-0.694118	0.00379552	abhydrolase domain containing 4	0.0536873	UNCHANGED									cathepsin L1	0.0459923	UNCHANGED
Glud1	-0.694118	0.00379552	glutamate dehydrogenase 1	0.0536873	UNCHANGED									LIM and SH3 protein 1	0.0459923	UNCHANGED
Hibadh	-0.694118	0.00379552	3-hydroxyisobutyrate dehydrogenase	0.0536873	UNCHANGED									LIM domain containing 2	0.0459923	UPREGULATED
Lrrc66	-0.694118	0.00379552	leucine rich repeat containing 66	0.0536873	UNCHANGED									Max dimerization protein 4	0.0459923	UNCHANGED
Rnf2	-0.694118	0.00379552	ring finger protein 2	0.0536873	UNCHANGED									spermatogenesis associated 6	0.0459923	UNCHANGED
RT1-CE4	-0.694118	0.00379552	RT1 class I, locus CE4	0.0536873	UNCHANGED									wee 1 homolog (S. pombe)	0.0459923	UNCHANGED
RT1-Db1	-0.694118	0.00379552	RT1 class II, locus Db1	0.0536873	UNCHANGED									centromere protein A	0.0474154	UNCHANGED
Socs3	-0.694118	0.00379552	suppressor of cytokine signaling 3	0.0536873	UPREGULATED									GDP-mannose 4, 6-dehydratase	0.047444	UNCHANGED
Ly9	-0.677972	0.00389737	lymphocyte antigen 9	0.0549158	UNCHANGED									hypothetical protein LOC690899	0.047444	UNCHANGED
Cd40	-0.691176	0.00399877	CD40 molecule, TNF receptor superfamily member 5	0.0550724	UNCHANGED									olfactomedin-like 2A	0.047444	UNCHANGED
Eef1a1	-0.691176	0.00399877	eukaryotic translation elongation factor 1 alpha 1	0.0550724	UNCHANGED									similar to RIKEN cDNA 4930550C14	0.047444	UPREGULATED
LOC498368	-0.691176	0.00399877	similar to RIKEN cDNA 0610040J01	0.0550724	UNCHANGED									RT1 class Ib, locus EC2	0.047444	UPREGULATED
Pla2g15	-0.691176	0.00399877	phospholipase A2, group XV	0.0550724	UNCHANGED									aldehyde dehydrogenase 1 family, member A2	0.0488843	UNCHANGED
Chst14	-0.688235	0.00421047	carbohydrate (N-acetylgalactosamine 4-0) sulfotransferase 14	0.0567077	UNCHANGED									cadherin 11	0.0488843	UNCHANGED
Cthrc1	-0.688235	0.00421047	collagen triple helix repeat containing 1	0.0567077	UNCHANGED									non-metastatic cells 4, protein expressed in	0.0488843	UNCHANGED
Erlin2	-0.688235	0.00421047	ER lipid raft associated 2	0.0567077	UNCHANGED									olfactory receptor 1107	0.0488843	UNCHANGED
Id3	-0.688235	0.00421047	inhibitor of DNA binding 3	0.0567077	UPREGULATED									phosphodiesterase 1A, calmodulin-dependent	0.0488843	UNCHANGED
Ramp1	-0.688235	0.00421047	receptor (G protein-coupled) activity modifying protein 1	0.0567077	UNCHANGED									interferon activated gene 204	0.0503665	UNCHANGED
RGD1305420	-0.688235	0.00421047	similar to Nef associated protein 1	0.0567077	UNCHANGED									retinoic acid receptor, gamma	0.0503665	UNCHANGED
Hcst	-0.672611	0.00430486	hematopoietic cell signal transducer	0.0579257	UNCHANGED									immediate early response 5	0.0514637	UPREGULATED
Bcl2a1d	-0.685294	0.00443088	NA	0.0580215	UPREGULATED									solute carrier family 22 (organic cation transporter), member 2	0.0514637	UNCHANGED
Fmo3	-0.685294	0.00443088	flavin containing monooxygenase 3	0.0580215	UNCHANGED									transmembrane emp24 protein transport domain containing 1	0.0514637	UNCHANGED
Gpx7	-0.685294	0.00443088	glutathione peroxidase 7	0.0580215	UNCHANGED									transient receptor potential cation channel, subfamily C, member 6	0.0514637	UNCHANGED
Mgat2	-0.685294	0.00443088	mannosyl (alpha-1,6-)-glycoprotein beta-1,2-N-acetylglucosaminyltransferase	0.0580215	UNCHANGED									chemokine (C-C motif) receptor 1-like 1	0.0526574	UNCHANGED
Myc	-0.685294	0.00443088	myelocytomatosis oncogene	0.0580215	UNCHANGED									chymotrypsin C (caldecrin)	0.0526581	UNCHANGED
Rab3il1	-0.685294	0.00443088	RAB3A interacting protein (rabin3)-like 1	0.0580215	UNCHANGED									glia maturation factor, gamma	0.0526581	UNCHANGED
Acaa2	-0.682353	0.00466026	acetyl-CoA acyltransferase 2	0.0596383	UNCHANGED									guanine nucleotide binding protein (G protein), alpha inhibiting activity polypeptide 2	0.0526581	UNCHANGED
Anxa7	-0.682353	0.00466026	annexin A7	0.0596383	UNCHANGED									NECAP endocytosis associated 2	0.0526581	UNCHANGED
Cpxm2	-0.682353	0.00466026	carboxypeptidase X (M14 family), member 2	0.0596383	UNCHANGED									abhydrolase domain containing 4	0.0536873	UNCHANGED
Dnase1l3	-0.669329	0.00457071	deoxyribonuclease 1-like 3	0.0596383	UNCHANGED									glutamate dehydrogenase 1	0.0536873	UNCHANGED
Pik3ip1	-0.682353	0.00466026	phosphoinositide-3-kinase interacting protein 1	0.0596383	UNCHANGED									3-hydroxyisobutyrate dehydrogenase	0.0536873	UNCHANGED
RT1-M6-1	-0.682353	0.00466026	RT1 class I, locus M6, gene 1	0.0596383	UNCHANGED									leucine rich repeat containing 66	0.0536873	UNCHANGED
Cyp2j4	-0.679412	0.00489889	cytochrome P450, family 2, subfamily j, polypeptide 4	0.0612466	UNCHANGED									ring finger protein 2	0.0536873	UNCHANGED
Fmo1	-0.679412	0.00489889	flavin containing monooxygenase 1	0.0612466	UNCHANGED									RT1 class I, locus CE4	0.0536873	UNCHANGED
Pon2	-0.679412	0.00489889	paraoxonase 2	0.0612466	UNCHANGED									RT1 class II, locus Db1	0.0536873	UNCHANGED
RT1-A1	-0.679412	0.00489889	RT1 class Ia, locus A1	0.0612466	UNCHANGED									suppressor of cytokine signaling 3	0.0536873	UPREGULATED
Smad2	-0.679412	0.00489889	SMAD family member 2	0.0612466	UNCHANGED									lymphocyte antigen 9	0.0549158	UNCHANGED
Tnfrsf18	-0.664409	0.00499379	tumor necrosis factor receptor superfamily, member 18	0.0623797	UNCHANGED									CD40 molecule, TNF receptor superfamily member 5	0.0550724	UNCHANGED
Actb	-0.676471	0.00514705	actin, beta	0.0632685	UNCHANGED									eukaryotic translation elongation factor 1 alpha 1	0.0550724	UNCHANGED
Lman1	-0.676471	0.00514705	lectin, mannose-binding, 1	0.0632685	UNCHANGED									similar to RIKEN cDNA 0610040J01	0.0550724	UNCHANGED
Prss23	-0.676471	0.00514705	protease, serine, 23	0.0632685	UNCHANGED									phospholipase A2, group XV	0.0550724	UNCHANGED
S1pr2	-0.676471	0.00514705	sphingosine-1-phosphate receptor 2	0.0632685	UNCHANGED									carbohydrate (N-acetylgalactosamine 4-0) sulfotransferase 14	0.0567077	UNCHANGED
Ctsa	-0.673529	0.00540501	cathepsin A	0.0652882	UNCHANGED									collagen triple helix repeat containing 1	0.0567077	UNCHANGED
Lamp1	-0.673529	0.00540501	lysosomal-associated membrane protein 1	0.0652882	UNCHANGED									ER lipid raft associated 2	0.0567077	UNCHANGED
Suox	-0.673529	0.00540501	sulfite oxidase	0.0652882	UNCHANGED									inhibitor of DNA binding 3	0.0567077	UPREGULATED
Tapbp	-0.673529	0.00540501	TAP binding protein (tapasin)	0.0652882	UNCHANGED									receptor (G protein-coupled) activity modifying protein 1	0.0567077	UNCHANGED
Ech1	-0.670588	0.00567306	enoyl CoA hydratase 1, peroxisomal	0.0670327	UPREGULATED									similar to Nef associated protein 1	0.0567077	UNCHANGED
F5	-0.670588	0.00567306	coagulation factor V (proaccelerin, labile factor)	0.0670327	UNCHANGED									hematopoietic cell signal transducer	0.0579257	UNCHANGED
Nqo1	-0.670588	0.00567306	NAD(P)H dehydrogenase, quinone 1	0.0670327	UNCHANGED									NA	0.0580215	UPREGULATED
Ppp1r1b	-0.670588	0.00567306	protein phosphatase 1, regulatory (inhibitor) subunit 1B	0.0670327	UNCHANGED									flavin containing monooxygenase 3	0.0580215	UNCHANGED
Psap	-0.670588	0.00567306	prosaposin	0.0670327	UNCHANGED									glutathione peroxidase 7	0.0580215	UNCHANGED
Ptk7	-0.670588	0.00567306	PTK7 protein tyrosine kinase 7	0.0670327	UNCHANGED									mannosyl (alpha-1,6-)-glycoprotein beta-1,2-N-acetylglucosaminyltransferase	0.0580215	UNCHANGED
Sectm1	-0.670588	0.00567306	secreted and transmembrane 1	0.0670327	UNCHANGED									myelocytomatosis oncogene	0.0580215	UNCHANGED
Slc25a18	-0.670588	0.00567306	solute carrier family 25 (glutamate carrier), member 18	0.0670327	UNCHANGED									RAB3A interacting protein (rabin3)-like 1	0.0580215	UNCHANGED
Tbx21	-0.65679	0.00571023	T-box 21	0.0674176	UNCHANGED									acetyl-CoA acyltransferase 2	0.0596383	UNCHANGED
C1qtnf7	-0.667647	0.00595149	C1q and tumor necrosis factor related protein 7	0.0686602	UNCHANGED									annexin A7	0.0596383	UNCHANGED
Loxl1	-0.667647	0.00595149	lysyl oxidase-like 1	0.0686602	UPREGULATED									carboxypeptidase X (M14 family), member 2	0.0596383	UNCHANGED
Ly6g6e	-0.667647	0.00595149	lymphocyte antigen 6 complex, locus G6E	0.0686602	UPREGULATED									deoxyribonuclease 1-like 3	0.0596383	UNCHANGED
Prdx1	-0.667647	0.00595149	peroxiredoxin 1	0.0686602	UNCHANGED									phosphoinositide-3-kinase interacting protein 1	0.0596383	UNCHANGED
C1qtnf6	-0.664706	0.00624061	C1q and tumor necrosis factor related protein 6	0.0707688	UNCHANGED									RT1 class I, locus M6, gene 1	0.0596383	UNCHANGED
Cdc14a	-0.664706	0.00624061	cell division cycle 14A	0.0707688	UNCHANGED									cytochrome P450, family 2, subfamily j, polypeptide 4	0.0612466	UNCHANGED
Dhrs9	-0.65192	0.00620951	dehydrogenase/reductase (SDR family) member 9	0.0707688	UNCHANGED									flavin containing monooxygenase 1	0.0612466	UNCHANGED
Lyl1	-0.664706	0.00624061	lymphoblastic leukemia derived sequence 1	0.0707688	UNCHANGED									paraoxonase 2	0.0612466	UNCHANGED
Rcn2	-0.664706	0.00624061	reticulocalbin 2, EF-hand calcium binding domain	0.0707688	UNCHANGED									RT1 class Ia, locus A1	0.0612466	UNCHANGED
Cdkn2c	-0.661765	0.00654071	cyclin-dependent kinase inhibitor 2C (p18, inhibits CDK4)	0.07332	UNCHANGED									SMAD family member 2	0.0612466	UNCHANGED
Dynlt1	-0.661765	0.00654071	dynein light chain Tctex-type 1	0.07332	UNCHANGED									tumor necrosis factor receptor superfamily, member 18	0.0623797	UNCHANGED
Gsdmd	-0.661765	0.00654071	gasdermin D	0.07332	UNCHANGED									actin, beta	0.0632685	UNCHANGED
Slc22a1	-0.647172	0.00672929	solute carrier family 22 (organic cation transporter), member 1	0.0753187	UNCHANGED									lectin, mannose-binding, 1	0.0632685	UNCHANGED
Copz1	-0.658824	0.0068521	coatomer protein complex, subunit zeta 1	0.0755728	UNCHANGED									protease, serine, 23	0.0632685	UNCHANGED
Lta	-0.658824	0.0068521	lymphotoxin alpha (TNF superfamily, member 1)	0.0755728	UPREGULATED									sphingosine-1-phosphate receptor 2	0.0632685	UNCHANGED
MGC105649	-0.658824	0.0068521	hypothetical LOC302884	0.0755728	UNCHANGED									cathepsin A	0.0652882	UNCHANGED
Mmp2	-0.658824	0.0068521	matrix metallopeptidase 2	0.0755728	UNCHANGED									lysosomal-associated membrane protein 1	0.0652882	UNCHANGED
Nkain4	-0.658824	0.0068521	Na+/K+ transporting ATPase interacting 4	0.0755728	UNCHANGED									sulfite oxidase	0.0652882	UNCHANGED
Ppie	-0.658824	0.0068521	peptidylprolyl isomerase E (cyclophilin E)	0.0755728	UNCHANGED									TAP binding protein (tapasin)	0.0652882	UNCHANGED
S100a11	-0.658824	0.0068521	S100 calcium binding protein A11	0.0755728	UPREGULATED									enoyl CoA hydratase 1, peroxisomal	0.0670327	UPREGULATED
Cdkn1b	-0.655882	0.0071751	cyclin-dependent kinase inhibitor 1B	0.0770113	UNCHANGED									coagulation factor V (proaccelerin, labile factor)	0.0670327	UNCHANGED
RGD1303142	-0.655882	0.0071751	oxidative stress responsive gene	0.0770113	UNCHANGED									NAD(P)H dehydrogenase, quinone 1	0.0670327	UNCHANGED
RT1-Ba	-0.655882	0.0071751	RT1 class II, locus Ba	0.0770113	UNCHANGED									protein phosphatase 1, regulatory (inhibitor) subunit 1B	0.0670327	UNCHANGED
RT1-CE1	-0.655882	0.0071751	RT1 class I, locus1	0.0770113	UNCHANGED									prosaposin	0.0670327	UNCHANGED
Sdc1	-0.655882	0.0071751	syndecan 1	0.0770113	UNCHANGED									PTK7 protein tyrosine kinase 7	0.0670327	UNCHANGED
Sumo2	-0.655882	0.0071751	SMT3 suppressor of mif two 3 homolog 2 (S. cerevisiae)	0.0770113	UNCHANGED									secreted and transmembrane 1	0.0670327	UNCHANGED
Adam15	-0.652941	0.00751001	ADAM metallopeptidase domain 15	0.0781426	UNCHANGED									solute carrier family 25 (glutamate carrier), member 18	0.0670327	UNCHANGED
Cst3	-0.652941	0.00751001	cystatin C	0.0781426	UNCHANGED									T-box 21	0.0674176	UNCHANGED
Eci1	-0.652941	0.00751001	enoyl-CoA delta isomerase 1	0.0781426	UNCHANGED									C1q and tumor necrosis factor related protein 7	0.0686602	UNCHANGED
Glb1	-0.652941	0.00751001	galactosidase, beta 1	0.0781426	UNCHANGED									lysyl oxidase-like 1	0.0686602	UPREGULATED
Nck1	-0.652941	0.00751001	NCK adaptor protein 1	0.0781426	UNCHANGED									lymphocyte antigen 6 complex, locus G6E	0.0686602	UPREGULATED
Nucb2	-0.652941	0.00751001	nucleobindin 2	0.0781426	UPREGULATED									peroxiredoxin 1	0.0686602	UNCHANGED
Rap1b	-0.652941	0.00751001	RAP1B, member of RAS oncogene family	0.0781426	UNCHANGED									C1q and tumor necrosis factor related protein 6	0.0707688	UNCHANGED
Slc6a20	-0.652941	0.00751001	solute carrier family 6 (proline IMINO transporter), member 20	0.0781426	UNCHANGED									cell division cycle 14A	0.0707688	UNCHANGED
Adrb2	-0.65	0.00785718	adrenoceptor beta 2, surface	0.0801038	UNCHANGED									dehydrogenase/reductase (SDR family) member 9	0.0707688	UNCHANGED
B4galt4	-0.65	0.00785718	UDP-Gal:betaGlcNAc beta 1,4-galactosyltransferase, polypeptide 4	0.0801038	UNCHANGED									lymphoblastic leukemia derived sequence 1	0.0707688	UNCHANGED
H3f3b	-0.65	0.00785718	H3 histone, family 3B	0.0801038	UNCHANGED									reticulocalbin 2, EF-hand calcium binding domain	0.0707688	UNCHANGED
Hormad2	-0.65	0.00785718	HORMA domain containing 2	0.0801038	UNCHANGED									cyclin-dependent kinase inhibitor 2C (p18, inhibits CDK4)	0.07332	UNCHANGED
Ldb2	-0.65	0.00785718	LIM domain binding 2	0.0801038	UNCHANGED									dynein light chain Tctex-type 1	0.07332	UNCHANGED
Pxdc1	-0.65	0.00785718	PX domain containing 1	0.0801038	UNCHANGED									gasdermin D	0.07332	UNCHANGED
Snap23	-0.65	0.00785718	synaptosomal-associated protein 23	0.0801038	UNCHANGED									solute carrier family 22 (organic cation transporter), member 1	0.0753187	UNCHANGED
Cdh17	-0.647059	0.00821691	cadherin 17	0.0823943	UNCHANGED									coatomer protein complex, subunit zeta 1	0.0755728	UNCHANGED
Gnpda2	-0.647059	0.00821691	glucosamine-6-phosphate deaminase 2	0.0823943	UNCHANGED									lymphotoxin alpha (TNF superfamily, member 1)	0.0755728	UPREGULATED
Ifitm2	-0.647059	0.00821691	interferon induced transmembrane protein 2	0.0823943	UNCHANGED									hypothetical LOC302884	0.0755728	UNCHANGED
RT1-CE3	-0.647059	0.00821691	RT1 class I, locus CE3	0.0823943	UNCHANGED									matrix metallopeptidase 2	0.0755728	UNCHANGED
Mad2l2	-0.644118	0.00858956	MAD2 mitotic arrest deficient-like 2 (yeast)	0.0847951	UNCHANGED									Na+/K+ transporting ATPase interacting 4	0.0755728	UNCHANGED
Pgrmc1	-0.644118	0.00858956	progesterone receptor membrane component 1	0.0847951	UNCHANGED									peptidylprolyl isomerase E (cyclophilin E)	0.0755728	UNCHANGED
Anxa5	-0.641176	0.00897545	annexin A5	0.0867903	UNCHANGED									S100 calcium binding protein A11	0.0755728	UPREGULATED
Arhgap25	-0.641176	0.00897545	Rho GTPase activating protein 25	0.0867903	UPREGULATED									cyclin-dependent kinase inhibitor 1B	0.0770113	UNCHANGED
Asah1	-0.641176	0.00897545	N-acylsphingosine amidohydrolase (acid ceramidase) 1	0.0867903	UNCHANGED									oxidative stress responsive gene	0.0770113	UNCHANGED
Asb2	-0.641176	0.00897545	ankyrin repeat and SOCS box-containing 2	0.0867903	UPREGULATED									RT1 class II, locus Ba	0.0770113	UNCHANGED
Ei24	-0.641176	0.00897545	etoposide induced 2.4	0.0867903	UNCHANGED									RT1 class I, locus1	0.0770113	UNCHANGED
LOC100362040	-0.641176	0.00897545	Ac2-143-like	0.0867903	UNCHANGED									syndecan 1	0.0770113	UNCHANGED
Tes	-0.641176	0.00897545	testis derived transcript	0.0867903	UNCHANGED									SMT3 suppressor of mif two 3 homolog 2 (S. cerevisiae)	0.0770113	UNCHANGED
Tmie	-0.641176	0.00897545	transmembrane inner ear	0.0867903	UNCHANGED									ADAM metallopeptidase domain 15	0.0781426	UNCHANGED
LOC686841	-0.628144	0.0091698	similar to Protein EAN57	0.0886111	UNCHANGED									cystatin C	0.0781426	UNCHANGED
Adh1	-0.638235	0.00937493	NA	0.0893548	UNCHANGED									enoyl-CoA delta isomerase 1	0.0781426	UNCHANGED
Fgfrl1	-0.638235	0.00937493	fibroblast growth factor receptor-like 1	0.0893548	UNCHANGED									galactosidase, beta 1	0.0781426	UNCHANGED
Slc7a15	-0.638235	0.00937493	solute carrier family 7 (cationic amino acid transporter, y+ system), member 15	0.0893548	UNCHANGED									NCK adaptor protein 1	0.0781426	UNCHANGED
Copz2	-0.635294	0.00978834	coatomer protein complex, subunit zeta 2	0.0913041	UNCHANGED									nucleobindin 2	0.0781426	UPREGULATED
Dmrta2	-0.62395	0.00979149	DMRT-like family A2	0.0913041	UNCHANGED									RAP1B, member of RAS oncogene family	0.0781426	UNCHANGED
Limd1	-0.635294	0.00978834	LIM domains containing 1	0.0913041	UNCHANGED									solute carrier family 6 (proline IMINO transporter), member 20	0.0781426	UNCHANGED
Mir107	-0.635294	0.00978834	microRNA mir-107	0.0913041	UNCHANGED									adrenoceptor beta 2, surface	0.0801038	UNCHANGED
Sparc	-0.635294	0.00978834	secreted protein, acidic, cysteine-rich (osteonectin)	0.0913041	UNCHANGED									UDP-Gal:betaGlcNAc beta 1,4-galactosyltransferase, polypeptide 4	0.0801038	UNCHANGED
Gimap4	-0.632353	0.0102161	GTPase, IMAP family member 4	0.0934769	UNCHANGED									H3 histone, family 3B	0.0801038	UNCHANGED
Nono	-0.632353	0.0102161	non-POU domain containing, octamer-binding	0.0934769	UNCHANGED									HORMA domain containing 2	0.0801038	UNCHANGED
Odc1	-0.632353	0.0102161	ornithine decarboxylase 1	0.0934769	UNCHANGED									LIM domain binding 2	0.0801038	UNCHANGED
RGD1309079	-0.632353	0.0102161	similar to Ab2-095	0.0934769	UNCHANGED									PX domain containing 1	0.0801038	UNCHANGED
Selenbp1	-0.632353	0.0102161	selenium binding protein 1	0.0934769	UNCHANGED									synaptosomal-associated protein 23	0.0801038	UNCHANGED
Pcna	-0.629412	0.0106584	proliferating cell nuclear antigen	0.0955536	UNCHANGED									cadherin 17	0.0823943	UNCHANGED
Rcbtb2	-0.629412	0.0106584	regulator of chromosome condensation (RCC1) and BTB (POZ) domain containing protein 2	0.0955536	UNCHANGED									glucosamine-6-phosphate deaminase 2	0.0823943	UNCHANGED
Sh3rf2	-0.618102	0.0107135	SH3 domain containing ring finger 2	0.0959891	UNCHANGED									interferon induced transmembrane protein 2	0.0823943	UNCHANGED
Col3a1	-0.626471	0.0111158	collagen, type III, alpha 1	0.0974461	UPREGULATED									RT1 class I, locus CE3	0.0823943	UNCHANGED
Crip2	-0.626471	0.0111158	cysteine-rich protein 2	0.0974461	UNCHANGED									MAD2 mitotic arrest deficient-like 2 (yeast)	0.0847951	UNCHANGED
Fuca1	-0.626471	0.0111158	fucosidase, alpha-L- 1, tissue	0.0974461	UNCHANGED									progesterone receptor membrane component 1	0.0847951	UNCHANGED
Hspa2	-0.626471	0.0111158	heat shock protein 2	0.0974461	UNCHANGED									annexin A5	0.0867903	UNCHANGED
Ly6g6f	-0.626471	0.0111158	lymphocyte antigen 6 complex, locus G6F	0.0974461	UPREGULATED									Rho GTPase activating protein 25	0.0867903	UPREGULATED
S100a6	-0.626471	0.0111158	S100 calcium binding protein A6	0.0974461	UNCHANGED									N-acylsphingosine amidohydrolase (acid ceramidase) 1	0.0867903	UNCHANGED
Tmem156	-0.615158	0.0112027	transmembrane protein 156	0.0980909	UPREGULATED									ankyrin repeat and SOCS box-containing 2	0.0867903	UPREGULATED
Cenpl	-0.623529	0.0115885	centromere protein L	0.0997391	UNCHANGED									etoposide induced 2.4	0.0867903	UNCHANGED
LOC688553	-0.623529	0.0115885	hypothetical protein LOC688553	0.0997391	UNCHANGED									Ac2-143-like	0.0867903	UNCHANGED
Nxt1	-0.623529	0.0115885	NTF2-like export factor 1	0.0997391	UNCHANGED									testis derived transcript	0.0867903	UNCHANGED
Tmem30b	-0.613572	0.0114736	transmembrane protein 30B	0.0997391	UNCHANGED									transmembrane inner ear	0.0867903	UNCHANGED
Usp39	-0.623529	0.0115885	ubiquitin specific peptidase 39	0.0997391	UNCHANGED									similar to Protein EAN57	0.0886111	UNCHANGED
														NA	0.0893548	UNCHANGED
														fibroblast growth factor receptor-like 1	0.0893548	UNCHANGED
														solute carrier family 7 (cationic amino acid transporter, y+ system), member 15	0.0893548	UNCHANGED
														coatomer protein complex, subunit zeta 2	0.0913041	UNCHANGED
														DMRT-like family A2	0.0913041	UNCHANGED
														LIM domains containing 1	0.0913041	UNCHANGED
														microRNA mir-107	0.0913041	UNCHANGED
														secreted protein, acidic, cysteine-rich (osteonectin)	0.0913041	UNCHANGED
														GTPase, IMAP family member 4	0.0934769	UNCHANGED
														non-POU domain containing, octamer-binding	0.0934769	UNCHANGED
														ornithine decarboxylase 1	0.0934769	UNCHANGED
														similar to Ab2-095	0.0934769	UNCHANGED
														selenium binding protein 1	0.0934769	UNCHANGED
														proliferating cell nuclear antigen	0.0955536	UNCHANGED
														regulator of chromosome condensation (RCC1) and BTB (POZ) domain containing protein 2	0.0955536	UNCHANGED
														SH3 domain containing ring finger 2	0.0959891	UNCHANGED
														collagen, type III, alpha 1	0.0974461	UPREGULATED
														cysteine-rich protein 2	0.0974461	UNCHANGED
														fucosidase, alpha-L- 1, tissue	0.0974461	UNCHANGED
														heat shock protein 2	0.0974461	UNCHANGED
														lymphocyte antigen 6 complex, locus G6F	0.0974461	UPREGULATED
														S100 calcium binding protein A6	0.0974461	UNCHANGED
														transmembrane protein 156	0.0980909	UPREGULATED
														centromere protein L	0.0997391	UNCHANGED
														hypothetical protein LOC688553	0.0997391	UNCHANGED
														NTF2-like export factor 1	0.0997391	UNCHANGED
														transmembrane protein 30B	0.0997391	UNCHANGED
														ubiquitin specific peptidase 39	0.0997391	UNCHANGED
