# Supplementary material for: Decrease of mRNA Editing after Spinal Cord Injury is Caused by Down-regulation of ADAR2 that is Triggered by Inflammatory Response
Source: Sci Rep. 2015 Jul 30;5:12615. doi: 10.1038/srep12615 (PMC4519770; doi:10.1038/srep12615)
Supplement: Supplementary Table 15 [file srep12615-s15.xls]

## Sheet: Sheet1
Supplementary Table 15. List and MetaCore functional annotation analysis of genes that are "downstream" from Adarb1 editing (according to Bayesian Network analysis) and are negatively ("downstream negative" genes, N=305) associated with Adarb1expression. Shown are 25 top GO Processes.
DownstreamNegative Genes (N=305)							Enrichment analysis report for Downstream Negative Genes
tracking_id	cor with Adarb1	pvalue	GeneName	pvalue.BH	Change in SCI		Enrichment by GO Processes
Acoxl	-0.894118	0	acyl-CoA oxidase-like	0	UPREGULATED		#	Processes	Total	p-value	FDR	In Data	Network Objects from Active Data
Gpx8	-0.855882	0	glutathione peroxidase 8	0	UNCHANGED		1	response to wounding	1435	5.797e-12	1.277e-08	62	CD8 alpha, PGCP, AK3L1, RAP-1B, LIPA, Galpha(i)-specific amine GPCRs, Peroxiredoxin, CD8, IGF-2, G-protein alpha-i family, CD2, SLC3A2, PDE1A, MHC class II beta chain, G-protein alpha-i2, Prokineticin 2, Annexin V, TFPI-2, HSP70, Wee1, ID3, PDE, GLAST1/EAAT1, Cystatin C, CD40(TNFRSF5), Beta-2 adrenergic receptor, Alpha-catenin, Alpha-1 catenin, PTK7, IFI16, Syndecan-1, LAMP2, TRPC6, Beta-adrenerg…
Laptm4a	-0.879412	0	lysosomal protein transmembrane 4 alpha	0	UNCHANGED		2	regulation of cell proliferation	1825	6.144e-12	1.277e-08	72	MHC class II alpha chain, EG-VEGF, Galpha(i)-specific amine GPCRs, TIP1, Calgizzarin, Cyclin D2, FGFRL1, Peroxiredoxin, IGF-2, G-protein alpha-i family, IFITM2, PDE1A, Osteoglycin, MHC class II beta chain, G-protein alpha-i2, DCOR, RPS4X, Caveolin-2, RAR, Mxi1, HSP70, ID3, SMAD2, Testin, HMG14, PDE, Cystatin C, PP2135, HLA-G, HLA-DQA1, CD40(TNFRSF5), Beta-2 adrenergic receptor, Alpha-catenin, ST2…
Rp2	-0.870588	0	retinitis pigmentosa 2 homolog (human)	0	UNCHANGED		3	glycogen catabolic process	25	1.595e-10	2.209e-07	9	PGMU, Galpha(i)-specific amine GPCRs, Glycogen phosphorylase, PHK gamma (muscle), Beta-adrenergic receptor, PGM2, Galpha(s)-specific amine GPCRs, PHK gamma, PYGL
Zbed3	-0.894118	0	zinc finger, BED-type containing 3	0	UNCHANGED		4	glucan catabolic process	26	2.404e-10	2.497e-07	9	PGMU, Galpha(i)-specific amine GPCRs, Glycogen phosphorylase, PHK gamma (muscle), Beta-adrenergic receptor, PGM2, Galpha(s)-specific amine GPCRs, PHK gamma, PYGL
Atp6v0e1	-0.85	2.02e-06	ATPase, H+ transporting, lysosomal, V0 subunit e1	0.000404427	UNCHANGED		5	cellular polysaccharide catabolic process	27	3.552e-10	2.952e-07	9	PGMU, Galpha(i)-specific amine GPCRs, Glycogen phosphorylase, PHK gamma (muscle), Beta-adrenergic receptor, PGM2, Galpha(s)-specific amine GPCRs, PHK gamma, PYGL
Clecsf6	-0.85	2.02e-06	NA	0.000404427	UNCHANGED		6	polysaccharide catabolic process	29	7.369e-10	4.588e-07	9	PGMU, Galpha(i)-specific amine GPCRs, Glycogen phosphorylase, PHK gamma (muscle), Beta-adrenergic receptor, PGM2, Galpha(s)-specific amine GPCRs, PHK gamma, PYGL
Creg1	-0.85	2.02e-06	cellular repressor of E1A-stimulated genes 1	0.000404427	UNCHANGED		7	negative regulation of cell proliferation	831	7.73e-10	4.588e-07	41	MHC class II alpha chain, Galpha(i)-specific amine GPCRs, TIP1, Calgizzarin, FGFRL1, Peroxiredoxin, IFITM2, Osteoglycin, MHC class II beta chain, Caveolin-2, RAR, Mxi1, HSP70, SMAD2, Testin, PDE, PP2135, HLA-G, HLA-DQA1, Alpha-catenin, ST2(L), Alpha-1 catenin, RBBP4 (RbAp48), MAD4, Calmyrin, DHA2, TNF-beta, p18, CD164, HLA-DRB1, Par-4, PP2A regulatory, p27KIP1, HSPA1B, WW45, c-Myc, Cathepsin V, C…
Aldh6a1	-0.844118	1.93e-05	aldehyde dehydrogenase 6 family, member A1	0.0032884	UNCHANGED		8	regulation of body fluid levels	843	1.178e-09	6.119e-07	41	AK3L1, RAP-1B, Galpha(i)-specific amine GPCRs, IGF-2, G-protein alpha-i family, CD2, SLC3A2, PDE1A, G-protein alpha-i2, Annexin V, CEL, TFPI-2, HSP70, Wee1, SLC22A2, PDE, CD40(TNFRSF5), Beta-2 adrenergic receptor, LAMP2, TRPC6, Beta-adrenergic receptor, LMAN1, ACTB, PDE1, JAM2, Galpha(s)-specific amine GPCRs, Osteonectin, BCAT2, CD48, G-protein gamma, Actin cytoskeletal, Cyclin D, Histone H3, Pro…
Ogn	-0.841176	2.93e-05	osteoglycin	0.00442882	UNCHANGED		9	single-organism developmental process	4750	1.775e-09	8.195e-07	129	CD8 alpha, CGAT1, MHC class II alpha chain, EG-VEGF, PGCP, AK3L1, RAP-1B, Deoxyribonuclease II, LIPA, RhoH, Galpha(i)-specific amine GPCRs, RAMP, Cyclin D2, FGFRL1, Peroxiredoxin, SERP1, Leptin receptor, CD8, IGF-2, G-protein alpha-i family, IFITM2, DMRTA2, GSTA3, MHC class II beta chain, Prokineticin 2, DCOR, NEP1, PCNA, ASAH, Prolargin, DYNLT, Caveolin-2, RING2, RAR, GPM6A, HLAB, LOXL3, GSTA1, …
Chpt1	-0.835294	5.24e-05	choline phosphotransferase 1	0.00661779	UNCHANGED		10	regulation of response to stimulus	3719	2.006e-09	8.335e-07	108	CD8 alpha, MHC class II alpha chain, EG-VEGF, RAP-1B, RhoH, Galpha(i)-specific amine GPCRs, COLEC12, TIP1, LASP1, RAMP, FGFRL1, RGS14, ACAA2, Peroxiredoxin, Leptin receptor, MKP-3, MAD2b, CD8, IGF-2, LEPROT, G-protein alpha-i family, MHC class II beta chain, G-protein alpha-i2, Prokineticin 2, CHC1L, Annexin V, RGS18, DYNLT, Caveolin-2, RAR, ARPC5, HLAB, HSP70, IL-33, SMAD2, PIK3IP1, Dynein, axon…
Pgm5	-0.835294	5.24e-05	phosphoglucomutase 5	0.00661779	UPREGULATED		11	response to stress	4085	2.915e-09	1.101e-06	115	CD8 alpha, MHC class II alpha chain, GPX7, FMO1, PGCP, AK3L1, RAP-1B, LLIR, LIPA, Galpha(i)-specific amine GPCRs, COLEC12, RAMP, SP-A, RGS14, Peroxiredoxin, SERP1, Leptin receptor, MKP-3, NET, MAD2b, CD8, IGF-2, G-protein alpha-i family, CD2, IFITM2, Tapasin, SLC3A2, PDE1A, MHC class II beta chain, G-protein alpha-i2, Prokineticin 2, C20orf111, PCNA, Annexin V, RAR, ARPC5, HLAB, TFPI-2, HSP70, We…
Slc1a3	-0.835294	5.24e-05	solute carrier family 1 (glial high affinity glutamate transporter), member 3	0.00661779	UNCHANGED		12	wound healing	852	5.198e-09	1.8e-06	40	PGCP, AK3L1, RAP-1B, Galpha(i)-specific amine GPCRs, IGF-2, G-protein alpha-i family, CD2, SLC3A2, PDE1A, G-protein alpha-i2, Annexin V, TFPI-2, HSP70, Wee1, PDE, CD40(TNFRSF5), Beta-2 adrenergic receptor, PTK7, Syndecan-1, LAMP2, TRPC6, Beta-adrenergic receptor, LMAN1, ACTB, PDE1, JAM2, Galpha(s)-specific amine GPCRs, Osteonectin, CD48, G-protein gamma, Actin cytoskeletal, Histone H3, Prosaposin…
Snx5	-0.832353	6.56e-05	sorting nexin 5	0.00768574	UNCHANGED		13	positive regulation of response to stimulus	1871	5.814e-09	1.858e-06	66	CD8 alpha, MHC class II alpha chain, EG-VEGF, RAP-1B, Galpha(i)-specific amine GPCRs, COLEC12, LASP1, Peroxiredoxin, Leptin receptor, MKP-3, CD8, IGF-2, MHC class II beta chain, Prokineticin 2, Caveolin-2, RAR, ARPC5, HLAB, HSP70, IL-33, SMAD2, PDE, TSPAN6, PP2135, PIG8, HLA-G, HLA-DQA1, CD40(TNFRSF5), Beta-2 adrenergic receptor, Alpha-catenin, ST2(L), Alpha-1 catenin, BFL1, IFI16, CD74, K12, CNT…
Eci3	-0.829412	8e-05	enoyl-Coenzyme A delta isomerase 3	0.00873902	UNCHANGED		14	negative regulation of cellular process	4102	7.61e-09	2.251e-06	114	MHC class II alpha chain, SUMO-2, RAP-1B, RhoH, Galpha(i)-specific amine GPCRs, TIP1, Calgizzarin, RAMP, FGFRL1, RGS14, ACAA2, Peroxiredoxin, MKP-3, MAD2b, LEPROT, G-protein alpha-i family, IFITM2, Osteoglycin, MHC class II beta chain, G-protein alpha-i2, Prokineticin 2, PCNA, Annexin V, RGS18, DYNLT, KCNH8, Caveolin-2, RING2, RAR, LOXL3, Mxi1, HSP70, IL-33, ID3, 4E-BP1, SMAD2, MAOB, Testin, PIK3…
Olfml3	-0.829412	8e-05	olfactomedin-like 3	0.00873902	UPREGULATED		15	cellular carbohydrate catabolic process	37	8.128e-09	2.251e-06	9	PGMU, Galpha(i)-specific amine GPCRs, Glycogen phosphorylase, PHK gamma (muscle), Beta-adrenergic receptor, PGM2, Galpha(s)-specific amine GPCRs, PHK gamma, PYGL
Rgs18	-0.826471	9.56e-05	regulator of G-protein signaling 18	0.00985618	UNCHANGED		16	oxidation-reduction process	1250	1.13e-08	2.935e-06	50	GPX7, FMO1, PGMU, RAP-1B, FMO3, DHRS9, Galpha(i)-specific amine GPCRs, SQRDL, ACAA2, Peroxiredoxin, Leptin receptor, PHYHD1, RPE, BBOX1, LOXL3, Glycogen phosphorylase, PHK gamma (muscle), SUOX, DHRS3, MAOB, GLAST1/EAAT1, DHE3, 3HIDH, CREG1, G-protein gamma 10, CYP2J2, MMSA, LOXL1, PRDX1, Beta-adrenergic receptor, ACAD11, DHA2, PGM2, DCI, Galpha(s)-specific amine GPCRs, PHK gamma, ECH1, PP2A regul…
Slc37a2	-0.826471	9.56e-05	solute carrier family 37 (glycerol-3-phosphate transporter), member 2	0.00985618	UPREGULATED		17	developmental process	6117	1.467e-08	3.585e-06	152	CD8 alpha, CGAT1, MHC class II alpha chain, EG-VEGF, PGCP, AK3L1, RAP-1B, Deoxyribonuclease II, LIPA, DHRS9, RhoH, Galpha(i)-specific amine GPCRs, RAMP, Cyclin D2, FGFRL1, RGS14, Peroxiredoxin, SERP1, Leptin receptor, MKP-3, CD8, IGF-2, G-protein alpha-i family, SPATA6, IFITM2, DMRTA2, GSTA3, MHC class II beta chain, Prokineticin 2, DCOR, NEP1, Fibulin-1, PCNA, RPS4X, ASAH, Prolargin, DYNLT, Cave…
Lamp2	-0.823529	0.000112526	lysosomal-associated membrane protein 2	0.0106973	UNCHANGED		18	response to alcohol	578	1.565e-08	3.613e-06	31	Galpha(i)-specific amine GPCRs, RAMP, Cyclin D2, IGF-2, MHC class II beta chain, RAR, HSP70, 4E-BP1, SMAD2, MAOB, PDE, Cystatin C, Alpha-catenin, SOCS3, Alpha-1 catenin, DHA2, Galpha(s)-specific amine GPCRs, Osteonectin, Ionotropic glutamate receptor, p27KIP1, HSPA1B, AL1A1, c-Myc, Cyclin D, NQO1, ADHG, MMP-2, Urotensin-2, MAO, MHC class II, Actin
Slc16a7	-0.820588	0.00013084	solute carrier family 16, member 7 (monocarboxylic acid transporter 2)	0.0114018	UNCHANGED		19	cellular response to chemical stimulus	2880	2.352e-08	5.143e-06	87	MHC class II alpha chain, FMO1, RAP-1B, FMO3, Galpha(i)-specific amine GPCRs, COLEC12, RAMP, Cyclin D2, FGFRL1, SP-A, ATP6V0E, Peroxiredoxin, SERP1, Leptin receptor, MKP-3, IGF-2, IFITM2, PDE1A, GSTA3, MHC class II beta chain, C20orf111, S100A10, RAR, HLAB, GSTA1, Rab-31, HSP70, 4E-BP1, SMAD2, MAOB, Dynein, axonemal, light chains, PDE, Cystatin C, HLA-G, HLA-DQA1, CD40(TNFRSF5), Alpha-catenin, ST…
Itm2b	-0.817647	0.000150617	integral membrane protein 2B	0.0124578	UNCHANGED		20	catabolic process	2637	4.11e-08	8.539e-06	81	PGMU, PGCP, RAP-1B, Deoxyribonuclease II, LIPA, SPFH2, Galpha(i)-specific amine GPCRs, ATP6V0E, SQRDL, ACAA2, Peroxiredoxin, BGAL, RPLP2, G-protein alpha-i family, Tapasin, PDE1A, Osteoglycin, GSTA3, G-protein alpha-i2, RPS4X, RPE, Prolargin, CEL, FUCO, Rab-3D, GSTA1, Rab-31, HSP70, SAD1 (USP39), Glycogen phosphorylase, PHK gamma (muscle), SUOX, MAOB, LAMP1, PDE, LYPLA3, PIG8, DHE3, 3HIDH, G-prot…
Tmem17	-0.811765	0.000194873	transmembrane protein 17	0.0141938	UNCHANGED		21	hemostasis	673	4.533e-08	8.968e-06	33	AK3L1, RAP-1B, Galpha(i)-specific amine GPCRs, IGF-2, G-protein alpha-i family, CD2, SLC3A2, PDE1A, G-protein alpha-i2, Annexin V, TFPI-2, HSP70, Wee1, PDE, CD40(TNFRSF5), LAMP2, TRPC6, LMAN1, ACTB, PDE1, JAM2, Osteonectin, CD48, G-protein gamma, Actin cytoskeletal, Histone H3, Prosaposin, Histone H3.3, CD9, Coagulation factor V, Actin, Annexin VII, Collagen III
Dusp6	-0.808824	0.000219517	dual specificity phosphatase 6	0.0150879	UNCHANGED		22	single-organism cellular process	13040	5.676e-08	1.072e-05	266	CD8 alpha, CGAT1, MHC class II alpha chain, FMO1, PGMU, SUMO-2, Clp1, RAP-1B, LLIR, Deoxyribonuclease II, LIPA, SPFH2, FMO3, FR-beta, DHRS9, RhoH, Galpha(i)-specific amine GPCRs, COLEC12, GLUT9 (SLC2A9), TIP1, SNX5, LASP1, IGSF1, Calgizzarin, OLFML2A, RAMP, Cyclin D2, FGFRL1, CPXM2, Olfr282, SP-A, ATP6V0E, RGS14, Peroxiredoxin, SERP1, LI-cadherin, Leptin receptor, MKP-3, RPLP2, NET, MAD2b, CD8, I…
M6pr	-0.808824	0.000219517	mannose-6-phosphate receptor, cation dependent	0.0150879	UNCHANGED		23	single-organism process	14136	6.672e-08	1.205e-05	282	CD8 alpha, CGAT1, MHC class II alpha chain, FMO1, EG-VEGF, PGMU, SUMO-2, PGCP, AK3L1, Clp1, RAP-1B, LLIR, Deoxyribonuclease II, LIPA, SPFH2, FMO3, FR-beta, DHRS9, RhoH, Galpha(i)-specific amine GPCRs, COLEC12, GLUT9 (SLC2A9), TIP1, SNX5, LASP1, IGSF1, Calgizzarin, OLFML2A, RAMP, Cyclin D2, FGFRL1, CPXM2, Olfr282, SP-A, ATP6V0E, RGS14, Peroxiredoxin, SERP1, LI-cadherin, Leptin receptor, MKP-3, RPL…
Med19	-0.808824	0.000219517	mediator complex subunit 19	0.0150879	UNCHANGED		24	regulation of signaling	3188	7.256e-08	1.221e-05	92	CD8 alpha, EG-VEGF, RAP-1B, RhoH, Galpha(i)-specific amine GPCRs, TIP1, LASP1, RAMP, FGFRL1, RGS14, ACAA2, Peroxiredoxin, SERP1, Leptin receptor, MKP-3, MAD2b, CD8, IGF-2, LEPROT, G-protein alpha-i family, MHC class II beta chain, G-protein alpha-i2, Prokineticin 2, CHC1L, RGS18, DYNLT, Caveolin-2, RAR, HSP70, SMAD2, PIK3IP1, Dynein, axonemal, light chains, PDE, GLAST1/EAAT1, TSPAN6, PP2135, PIG8…
Tfpi2	-0.808824	0.000219517	tissue factor pathway inhibitor 2	0.0150879	UNCHANGED		25	single-organism metabolic process	4069	7.446e-08	1.221e-05	110	CGAT1, GPX7, FMO1, PGMU, PGCP, AK3L1, B4GT4, RAP-1B, LIPA, FMO3, DHRS9, Galpha(i)-specific amine GPCRs, GLUT9 (SLC2A9), RAMP, ATP6V0E, SQRDL, ACAA2, Peroxiredoxin, BGAL, Leptin receptor, G-protein alpha-i family, Tapasin, NAR4, PDE1A, Osteoglycin, PHYHD1, GSTA3, G-protein alpha-i2, DCOR, RPE, ASAH, Prolargin, CEL, FUCO, BBOX1, Rab-3D, LOXL3, GSTA1, CHPT1, Rab-31, HSP70, Glycogen phosphorylase, SL…
Pgcp	-0.805882	0.000245953	NA	0.0160033	UNCHANGED
Phyhd1	-0.805882	0.000245953	phytanoyl-CoA dioxygenase domain containing 1	0.0160033	UPREGULATED									GeneName	pvalue.BH	Change in SCI
Cd48	-0.802941	0.00027427	Cd48 molecule	0.0168005	UPREGULATED									acyl-CoA oxidase-like	0	UPREGULATED
Cd9	-0.802941	0.00027427	CD9 molecule	0.0168005	UPREGULATED									glutathione peroxidase 8	0	UNCHANGED
Ctnna1	-0.802941	0.00027427	catenin (cadherin-associated protein), alpha 1, 102kDa	0.0168005	UNCHANGED									lysosomal protein transmembrane 4 alpha	0	UNCHANGED
Eya2	-0.802941	0.00027427	eyes absent homolog 2 (Drosophila)	0.0168005	UPREGULATED									retinitis pigmentosa 2 homolog (human)	0	UNCHANGED
Mettl9	-0.8	0.000304561	methyltransferase like 9	0.017764	UNCHANGED									zinc finger, BED-type containing 3	0	UNCHANGED
Mxi1	-0.8	0.000304561	MAX interactor 1	0.017764	UNCHANGED									ATPase, H+ transporting, lysosomal, V0 subunit e1	0.000404427	UNCHANGED
S100a10	-0.8	0.000304561	S100 calcium binding protein A10	0.017764	UPREGULATED									NA	0.000404427	UNCHANGED
Atoh8	-0.797059	0.000336923	atonal homolog 8 (Drosophila)	0.018474	UPREGULATED									cellular repressor of E1A-stimulated genes 1	0.000404427	UNCHANGED
Clp1	-0.797059	0.000336923	cleavage and polyadenylation factor I subunit 1	0.018474	UNCHANGED									aldehyde dehydrogenase 6 family, member A1	0.0032884	UNCHANGED
Fkbp9	-0.797059	0.000336923	FK506 binding protein 9	0.018474	UPREGULATED									osteoglycin	0.00442882	UNCHANGED
Serp1	-0.797059	0.000336923	stress-associated endoplasmic reticulum protein 1	0.018474	UNCHANGED									choline phosphotransferase 1	0.00661779	UNCHANGED
Tagln2	-0.797059	0.000336923	transgelin 2	0.018474	UPREGULATED									phosphoglucomutase 5	0.00661779	UPREGULATED
Folr2	-0.794118	0.000371456	folate receptor 2 (fetal)	0.0194914	UPREGULATED									solute carrier family 1 (glial high affinity glutamate transporter), member 3	0.00661779	UNCHANGED
Rhoh	-0.794118	0.000371456	ras homolog family member H	0.0194914	UNCHANGED									sorting nexin 5	0.00768574	UNCHANGED
Slc39a6	-0.794118	0.000371456	solute carrier family 39 (zinc transporter), member 6	0.0194914	UNCHANGED									enoyl-Coenzyme A delta isomerase 3	0.00873902	UNCHANGED
Tspan6	-0.794118	0.000371456	tetraspanin 6	0.0194914	UNCHANGED									olfactomedin-like 3	0.00873902	UPREGULATED
Bbox1	-0.791176	0.000408261	butyrobetaine (gamma), 2-oxoglutarate dioxygenase (gamma-butyrobetaine hydroxylase) 1	0.0197259	UNCHANGED									regulator of G-protein signaling 18	0.00985618	UNCHANGED
Cldn9	-0.791176	0.000408261	claudin 9	0.0197259	UPREGULATED									solute carrier family 37 (glycerol-3-phosphate transporter), member 2	0.00985618	UPREGULATED
Abhd14b	-0.788235	0.000447446	abhydrolase domain containing 14b	0.0201557	UNCHANGED									lysosomal-associated membrane protein 2	0.0106973	UNCHANGED
Gulp1	-0.788235	0.000447446	GULP, engulfment adaptor PTB domain containing 1	0.0201557	UNCHANGED									solute carrier family 16, member 7 (monocarboxylic acid transporter 2)	0.0114018	UNCHANGED
Jam2	-0.788235	0.000447446	junctional adhesion molecule 2	0.0201557	UNCHANGED									integral membrane protein 2B	0.0124578	UNCHANGED
Slc3a2	-0.788235	0.000447446	solute carrier family 3 (activators of dibasic and neutral amino acid transport), member 2	0.0201557	UNCHANGED									transmembrane protein 17	0.0141938	UNCHANGED
Arhgap9	-0.785294	0.000489119	Rho GTPase activating protein 9	0.0212484	UPREGULATED									dual specificity phosphatase 6	0.0150879	UNCHANGED
Dok1	-0.782353	0.000533395	docking protein 1	0.0221215	UPREGULATED									mannose-6-phosphate receptor, cation dependent	0.0150879	UNCHANGED
Hps3	-0.782353	0.000533395	Hermansky-Pudlak syndrome 3 homolog (human)	0.0221215	UNCHANGED									mediator complex subunit 19	0.0150879	UNCHANGED
Nat1	-0.782353	0.000533395	N-acetyltransferase 1	0.0221215	UNCHANGED									tissue factor pathway inhibitor 2	0.0150879	UNCHANGED
Pygl	-0.782353	0.000533395	phosphorylase, glycogen, liver	0.0221215	UNCHANGED									NA	0.0160033	UNCHANGED
Rab3d	-0.782353	0.000533395	RAB3D, member RAS oncogene family	0.0221215	UNCHANGED									phytanoyl-CoA dioxygenase domain containing 1	0.0160033	UPREGULATED
Asgr1	-0.779412	0.00058039	asialoglycoprotein receptor 1	0.022719	UPREGULATED									Cd48 molecule	0.0168005	UPREGULATED
Cd2	-0.779412	0.00058039	Cd2 molecule	0.022719	UNCHANGED									CD9 molecule	0.0168005	UPREGULATED
Cib1	-0.779412	0.00058039	calcium and integrin binding 1 (calmyrin)	0.022719	UNCHANGED									catenin (cadherin-associated protein), alpha 1, 102kDa	0.0168005	UNCHANGED
Maob	-0.779412	0.00058039	monoamine oxidase B	0.022719	UPREGULATED									eyes absent homolog 2 (Drosophila)	0.0168005	UPREGULATED
Rab31	-0.779412	0.00058039	RAB31, member RAS oncogene family	0.022719	UNCHANGED									methyltransferase like 9	0.017764	UNCHANGED
Eif4ebp1	-0.776471	0.000630224	eukaryotic translation initiation factor 4E binding protein 1	0.0232992	UNCHANGED									MAX interactor 1	0.017764	UNCHANGED
Prelp	-0.776471	0.000630224	proline/arginine-rich end leucine-rich repeat protein	0.0232992	UPREGULATED									S100 calcium binding protein A10	0.017764	UPREGULATED
Rgs10	-0.776471	0.000630224	regulator of G-protein signaling 10	0.0232992	UNCHANGED									atonal homolog 8 (Drosophila)	0.018474	UPREGULATED
Itgb7	-0.773529	0.000683022	integrin, beta 7	0.0239795	UNCHANGED									cleavage and polyadenylation factor I subunit 1	0.018474	UNCHANGED
Pgm2	-0.773529	0.000683022	phosphoglucomutase 2	0.0239795	UNCHANGED									FK506 binding protein 9	0.018474	UPREGULATED
Traf3ip3	-0.773529	0.000683022	TRAF3 interacting protein 3	0.0239795	UNCHANGED									stress-associated endoplasmic reticulum protein 1	0.018474	UNCHANGED
Elk3	-0.770588	0.000738912	ELK3, member of ETS oncogene family	0.0249831	UPREGULATED									transgelin 2	0.018474	UPREGULATED
Acad11	-0.767647	0.000798026	acyl-CoA dehydrogenase family, member 11	0.0259049	UNCHANGED									folate receptor 2 (fetal)	0.0194914	UPREGULATED
Hmgn1	-0.767647	0.000798026	high-mobility group nucleosome binding domain 1	0.0259049	UNCHANGED									ras homolog family member H	0.0194914	UNCHANGED
Hopx	-0.767647	0.000798026	HOP homeobox	0.0259049	UNCHANGED									solute carrier family 39 (zinc transporter), member 6	0.0194914	UNCHANGED
Twsg1	-0.767647	0.000798026	twisted gastrulation homolog 1 (Drosophila)	0.0259049	UNCHANGED									tetraspanin 6	0.0194914	UNCHANGED
Il33	-0.764706	0.000860499	interleukin 33	0.0266336	UNCHANGED									butyrobetaine (gamma), 2-oxoglutarate dioxygenase (gamma-butyrobetaine hydroxylase) 1	0.0197259	UNCHANGED
Sav1	-0.764706	0.000860499	salvador homolog 1 (Drosophila)	0.0266336	UNCHANGED									claudin 9	0.0197259	UPREGULATED
Clec2d2	-0.745921	0.000907251	C-type lectin domain family 2 member D2	0.027236	UNCHANGED									abhydrolase domain containing 14b	0.0201557	UNCHANGED
Cntf	-0.761765	0.000926472	ciliary neurotrophic factor	0.027236	UPREGULATED									GULP, engulfment adaptor PTB domain containing 1	0.0201557	UNCHANGED
Dnase2a	-0.761765	0.000926472	NA	0.027236	UPREGULATED									junctional adhesion molecule 2	0.0201557	UNCHANGED
Naaa	-0.761765	0.000926472	N-acylethanolamine acid amidase	0.027236	UNCHANGED									solute carrier family 3 (activators of dibasic and neutral amino acid transport), member 2	0.0201557	UNCHANGED
Rpe	-0.761765	0.000926472	ribulose-5-phosphate-3-epimerase	0.027236	UNCHANGED									Rho GTPase activating protein 9	0.0212484	UPREGULATED
Sqrdl	-0.761765	0.000926472	sulfide quinone reductase-like (yeast)	0.027236	UNCHANGED									docking protein 1	0.0221215	UPREGULATED
Tmed2	-0.758824	0.000996088	transmembrane emp24 domain trafficking protein 2	0.0284264	UNCHANGED									Hermansky-Pudlak syndrome 3 homolog (human)	0.0221215	UNCHANGED
Dhrs3	-0.755882	0.0010695	dehydrogenase/reductase (SDR family) member 3	0.029103	UNCHANGED									N-acetyltransferase 1	0.0221215	UNCHANGED
LOC691543	-0.755882	0.0010695	NA	0.029103	UNCHANGED									phosphorylase, glycogen, liver	0.0221215	UNCHANGED
LOC681325	-0.737396	0.00111488	hypothetical protein LOC681325	0.0302257	UNCHANGED									RAB3D, member RAS oncogene family	0.0221215	UNCHANGED
Cd74	-0.747059	0.00131401	Cd74 molecule, major histocompatibility complex, class II invariant chain	0.0323313	UPREGULATED									asialoglycoprotein receptor 1	0.022719	UPREGULATED
Cyp4v3	-0.747059	0.00131401	cytochrome P450, family 4, subfamily v, polypeptide 3	0.0323313	UNCHANGED									Cd2 molecule	0.022719	UNCHANGED
Gsta5	-0.747059	0.00131401	glutathione S-transferase Yc2 subunit	0.0323313	UNCHANGED									calcium and integrin binding 1 (calmyrin)	0.022719	UNCHANGED
Il1rl1	-0.747059	0.00131401	interleukin 1 receptor-like 1	0.0323313	UPREGULATED									monoamine oxidase B	0.022719	UPREGULATED
Lipa	-0.747059	0.00131401	lipase A, lysosomal acid, cholesterol esterase	0.0323313	UNCHANGED									RAB31, member RAS oncogene family	0.022719	UNCHANGED
Loxl3	-0.747059	0.00131401	lysyl oxidase-like 3	0.0323313	UNCHANGED									eukaryotic translation initiation factor 4E binding protein 1	0.0232992	UNCHANGED
Nipal2	-0.747059	0.00131401	NIPA-like domain containing 2	0.0323313	UNCHANGED									proline/arginine-rich end leucine-rich repeat protein	0.0232992	UPREGULATED
Thnsl2	-0.747059	0.00131401	threonine synthase-like 2 (S. cerevisiae)	0.0323313	UNCHANGED									regulator of G-protein signaling 10	0.0232992	UNCHANGED
Fbln1	-0.744118	0.00140415	fibulin 1	0.0336444	UNCHANGED									integrin, beta 7	0.0239795	UNCHANGED
Ppp2r5a	-0.744118	0.00140415	protein phosphatase 2, regulatory subunit B', alpha	0.0336444	UNCHANGED									phosphoglucomutase 2	0.0239795	UNCHANGED
Pter	-0.744118	0.00140415	phosphotriesterase related	0.0336444	UNCHANGED									TRAF3 interacting protein 3	0.0239795	UNCHANGED
Rgs14	-0.744118	0.00140415	regulator of G-protein signaling 14	0.0336444	UNCHANGED									ELK3, member of ETS oncogene family	0.0249831	UPREGULATED
Uts2	-0.744118	0.00140415	urotensin 2	0.0336444	UPREGULATED									acyl-CoA dehydrogenase family, member 11	0.0259049	UNCHANGED
Arpc5	-0.741176	0.00149888	actin related protein 2/3 complex, subunit 5	0.0343405	UNCHANGED									high-mobility group nucleosome binding domain 1	0.0259049	UNCHANGED
Ebpl	-0.741176	0.00149888	emopamil binding protein-like	0.0343405	UNCHANGED									HOP homeobox	0.0259049	UNCHANGED
Gng10	-0.741176	0.00149888	guanine nucleotide binding protein (G protein), gamma 10	0.0343405	UNCHANGED									twisted gastrulation homolog 1 (Drosophila)	0.0259049	UNCHANGED
Phkg1	-0.741176	0.00149888	phosphorylase kinase, gamma 1	0.0343405	UNCHANGED									interleukin 33	0.0266336	UNCHANGED
Tmem168	-0.741176	0.00149888	transmembrane protein 168	0.0343405	UNCHANGED									salvador homolog 1 (Drosophila)	0.0266336	UNCHANGED
Fam84a	-0.738235	0.00159838	family with sequence similarity 84, member A	0.0350829	UNCHANGED									C-type lectin domain family 2 member D2	0.027236	UNCHANGED
Hrsp12	-0.738235	0.00159838	heat-responsive protein 12	0.0350829	UPREGULATED									ciliary neurotrophic factor	0.027236	UPREGULATED
Usp1	-0.738235	0.00159838	ubiquitin specific peptidase 1	0.0350829	UNCHANGED									NA	0.027236	UPREGULATED
Vcsa2	-0.722571	0.00156769	variable coding sequence A2	0.0350829	UNCHANGED									N-acylethanolamine acid amidase	0.027236	UNCHANGED
Bcat2	-0.735294	0.00170283	branched chain amino acid transaminase 2, mitochondrial	0.0358697	UNCHANGED									ribulose-5-phosphate-3-epimerase	0.027236	UNCHANGED
Lrrc8e	-0.735294	0.00170283	leucine rich repeat containing 8 family, member E	0.0358697	UPREGULATED									sulfide quinone reductase-like (yeast)	0.027236	UNCHANGED
Mfap5	-0.735294	0.00170283	microfibrillar associated protein 5	0.0358697	UNCHANGED									transmembrane emp24 domain trafficking protein 2	0.0284264	UNCHANGED
Sult5a1	-0.735294	0.00170283	sulfotransferase family 5A, member 1	0.0358697	UNCHANGED									dehydrogenase/reductase (SDR family) member 3	0.029103	UNCHANGED
Pawr	-0.732353	0.00181241	PRKC, apoptosis, WT1, regulator	0.0374241	UNCHANGED									NA	0.029103	UNCHANGED
Rassf4	-0.732353	0.00181241	Ras association (RalGDS/AF-6) domain family member 4	0.0374241	UNCHANGED									hypothetical protein LOC681325	0.0302257	UNCHANGED
Ak3	-0.729412	0.0019273	adenylate kinase 3	0.0385988	UNCHANGED									Cd74 molecule, major histocompatibility complex, class II invariant chain	0.0323313	UPREGULATED
Cav2	-0.729412	0.0019273	caveolin 2	0.0385988	UNCHANGED									cytochrome P450, family 4, subfamily v, polypeptide 3	0.0323313	UNCHANGED
Rbbp4	-0.729412	0.0019273	retinoblastoma binding protein 4	0.0385988	UNCHANGED									glutathione S-transferase Yc2 subunit	0.0323313	UNCHANGED
Slc2a9	-0.729412	0.0019273	solute carrier family 2 (facilitated glucose transporter), member 9	0.0385988	UNCHANGED									interleukin 1 receptor-like 1	0.0323313	UPREGULATED
Tapbpl	-0.729412	0.0019273	TAP binding protein-like	0.0385988	UPREGULATED									lipase A, lysosomal acid, cholesterol esterase	0.0323313	UNCHANGED
Leprot	-0.726471	0.00204771	leptin receptor overlapping transcript	0.0394973	UNCHANGED									lysyl oxidase-like 3	0.0323313	UNCHANGED
Parp3	-0.726471	0.00204771	poly (ADP-ribose) polymerase family, member 3	0.0394973	UNCHANGED									NIPA-like domain containing 2	0.0323313	UNCHANGED
Rassf9	-0.726471	0.00204771	Ras association (RalGDS/AF-6) domain family (N-terminal) member 9	0.0394973	UPREGULATED									threonine synthase-like 2 (S. cerevisiae)	0.0323313	UNCHANGED
Rps4x	-0.726471	0.00204771	ribosomal protein S4, X-linked	0.0394973	UNCHANGED									fibulin 1	0.0336444	UNCHANGED
Snx18	-0.726471	0.00204771	sorting nexin 18	0.0394973	UNCHANGED									protein phosphatase 2, regulatory subunit B', alpha	0.0336444	UNCHANGED
Bmpr1a	-0.723529	0.00217382	bone morphogenetic protein receptor, type IA	0.0406446	UNCHANGED									phosphotriesterase related	0.0336444	UNCHANGED
Cd164	-0.723529	0.00217382	CD164 molecule, sialomucin	0.0406446	UNCHANGED									regulator of G-protein signaling 14	0.0336444	UNCHANGED
Cd8a	-0.723529	0.00217382	CD8a molecule	0.0406446	UPREGULATED									urotensin 2	0.0336444	UPREGULATED
Igsf1	-0.723529	0.00217382	immunoglobulin superfamily, member 1	0.0406446	UNCHANGED									actin related protein 2/3 complex, subunit 5	0.0343405	UNCHANGED
Mapre1	-0.723529	0.00217382	microtubule-associated protein, RP/EB family, member 1	0.0406446	UNCHANGED									emopamil binding protein-like	0.0343405	UNCHANGED
Prok1	-0.723529	0.00217382	prokineticin 1	0.0406446	UNCHANGED									guanine nucleotide binding protein (G protein), gamma 10	0.0343405	UNCHANGED
Emg1	-0.720588	0.00230584	EMG1 nucleolar protein homolog (S. cerevisiae)	0.0416759	UNCHANGED									phosphorylase kinase, gamma 1	0.0343405	UNCHANGED
Gpm6a	-0.720588	0.00230584	glycoprotein m6a	0.0416759	UNCHANGED									transmembrane protein 168	0.0343405	UNCHANGED
Mboat1	-0.720588	0.00230584	membrane bound O-acyltransferase domain containing 1	0.0416759	UPREGULATED									family with sequence similarity 84, member A	0.0350829	UNCHANGED
Pttg1ip	-0.720588	0.00230584	pituitary tumor-transforming 1 interacting protein	0.0416759	UNCHANGED									heat-responsive protein 12	0.0350829	UPREGULATED
Csgalnact1	-0.717647	0.00244398	chondroitin sulfate N-acetylgalactosaminyltransferase 1	0.0432646	UNCHANGED									ubiquitin specific peptidase 1	0.0350829	UNCHANGED
Hhex	-0.717647	0.00244398	hematopoietically expressed homeobox	0.0432646	UNCHANGED									variable coding sequence A2	0.0350829	UNCHANGED
Tax1bp3	-0.717647	0.00244398	Tax1 (human T-cell leukemia virus type I) binding protein 3	0.0432646	UNCHANGED									branched chain amino acid transaminase 2, mitochondrial	0.0358697	UNCHANGED
Irs3	-0.714706	0.00258843	insulin receptor substrate 3	0.0447399	UNCHANGED									leucine rich repeat containing 8 family, member E	0.0358697	UPREGULATED
Ltbr	-0.714706	0.00258843	lymphotoxin beta receptor (TNFR superfamily, member 3)	0.0447399	UNCHANGED									microfibrillar associated protein 5	0.0358697	UNCHANGED
Tmem68	-0.714706	0.00258843	transmembrane protein 68	0.0447399	UNCHANGED									sulfotransferase family 5A, member 1	0.0358697	UNCHANGED
Ctsl1	-0.711765	0.00273943	cathepsin L1	0.0459923	UNCHANGED									PRKC, apoptosis, WT1, regulator	0.0374241	UNCHANGED
Lasp1	-0.711765	0.00273943	LIM and SH3 protein 1	0.0459923	UNCHANGED									Ras association (RalGDS/AF-6) domain family member 4	0.0374241	UNCHANGED
Limd2	-0.711765	0.00273943	LIM domain containing 2	0.0459923	UPREGULATED									adenylate kinase 3	0.0385988	UNCHANGED
Mxd4	-0.711765	0.00273943	Max dimerization protein 4	0.0459923	UNCHANGED									caveolin 2	0.0385988	UNCHANGED
Spata6	-0.711765	0.00273943	spermatogenesis associated 6	0.0459923	UNCHANGED									retinoblastoma binding protein 4	0.0385988	UNCHANGED
Wee1	-0.711765	0.00273943	wee 1 homolog (S. pombe)	0.0459923	UNCHANGED									solute carrier family 2 (facilitated glucose transporter), member 9	0.0385988	UNCHANGED
Cenpa	-0.694582	0.00282744	centromere protein A	0.0474154	UNCHANGED									TAP binding protein-like	0.0385988	UPREGULATED
Gmds	-0.708824	0.0028972	GDP-mannose 4, 6-dehydratase	0.047444	UNCHANGED									leptin receptor overlapping transcript	0.0394973	UNCHANGED
MGC112715	-0.708824	0.0028972	hypothetical protein LOC690899	0.047444	UNCHANGED									poly (ADP-ribose) polymerase family, member 3	0.0394973	UNCHANGED
Olfml2a	-0.708824	0.0028972	olfactomedin-like 2A	0.047444	UNCHANGED									Ras association (RalGDS/AF-6) domain family (N-terminal) member 9	0.0394973	UPREGULATED
RGD1311251	-0.708824	0.0028972	similar to RIKEN cDNA 4930550C14	0.047444	UPREGULATED									ribosomal protein S4, X-linked	0.0394973	UNCHANGED
RT1-EC2	-0.708824	0.0028972	RT1 class Ib, locus EC2	0.047444	UPREGULATED									sorting nexin 18	0.0394973	UNCHANGED
Aldh1a2	-0.705882	0.00306195	aldehyde dehydrogenase 1 family, member A2	0.0488843	UNCHANGED									bone morphogenetic protein receptor, type IA	0.0406446	UNCHANGED
Cdh11	-0.705882	0.00306195	cadherin 11	0.0488843	UNCHANGED									CD164 molecule, sialomucin	0.0406446	UNCHANGED
Nme4	-0.705882	0.00306195	non-metastatic cells 4, protein expressed in	0.0488843	UNCHANGED									CD8a molecule	0.0406446	UPREGULATED
Olr1107	-0.691562	0.00300184	olfactory receptor 1107	0.0488843	UNCHANGED									immunoglobulin superfamily, member 1	0.0406446	UNCHANGED
Pde1a	-0.705882	0.00306195	phosphodiesterase 1A, calmodulin-dependent	0.0488843	UNCHANGED									microtubule-associated protein, RP/EB family, member 1	0.0406446	UNCHANGED
Ifi204	-0.702941	0.00323392	interferon activated gene 204	0.0503665	UNCHANGED									prokineticin 1	0.0406446	UNCHANGED
Rarg	-0.702941	0.00323392	retinoic acid receptor, gamma	0.0503665	UNCHANGED									EMG1 nucleolar protein homolog (S. cerevisiae)	0.0416759	UNCHANGED
Ier5	-0.7	0.00341334	immediate early response 5	0.0514637	UPREGULATED									glycoprotein m6a	0.0416759	UNCHANGED
Slc22a2	-0.7	0.00341334	solute carrier family 22 (organic cation transporter), member 2	0.0514637	UNCHANGED									membrane bound O-acyltransferase domain containing 1	0.0416759	UPREGULATED
Tmed1	-0.7	0.00341334	transmembrane emp24 protein transport domain containing 1	0.0514637	UNCHANGED									pituitary tumor-transforming 1 interacting protein	0.0416759	UNCHANGED
Trpc6	-0.7	0.00341334	transient receptor potential cation channel, subfamily C, member 6	0.0514637	UNCHANGED									chondroitin sulfate N-acetylgalactosaminyltransferase 1	0.0432646	UNCHANGED
Ccr1l1	-0.683658	0.0034997	chemokine (C-C motif) receptor 1-like 1	0.0526574	UNCHANGED									hematopoietically expressed homeobox	0.0432646	UNCHANGED
Ctrc	-0.697059	0.00360046	chymotrypsin C (caldecrin)	0.0526581	UNCHANGED									Tax1 (human T-cell leukemia virus type I) binding protein 3	0.0432646	UNCHANGED
Gmfg	-0.697059	0.00360046	glia maturation factor, gamma	0.0526581	UNCHANGED									insulin receptor substrate 3	0.0447399	UNCHANGED
Gnai2	-0.697059	0.00360046	guanine nucleotide binding protein (G protein), alpha inhibiting activity polypeptide 2	0.0526581	UNCHANGED									lymphotoxin beta receptor (TNFR superfamily, member 3)	0.0447399	UNCHANGED
Necap2	-0.697059	0.00360046	NECAP endocytosis associated 2	0.0526581	UNCHANGED									transmembrane protein 68	0.0447399	UNCHANGED
Abhd4	-0.694118	0.00379552	abhydrolase domain containing 4	0.0536873	UNCHANGED									cathepsin L1	0.0459923	UNCHANGED
Glud1	-0.694118	0.00379552	glutamate dehydrogenase 1	0.0536873	UNCHANGED									LIM and SH3 protein 1	0.0459923	UNCHANGED
Hibadh	-0.694118	0.00379552	3-hydroxyisobutyrate dehydrogenase	0.0536873	UNCHANGED									LIM domain containing 2	0.0459923	UPREGULATED
Lrrc66	-0.694118	0.00379552	leucine rich repeat containing 66	0.0536873	UNCHANGED									Max dimerization protein 4	0.0459923	UNCHANGED
Rnf2	-0.694118	0.00379552	ring finger protein 2	0.0536873	UNCHANGED									spermatogenesis associated 6	0.0459923	UNCHANGED
RT1-CE4	-0.694118	0.00379552	RT1 class I, locus CE4	0.0536873	UNCHANGED									wee 1 homolog (S. pombe)	0.0459923	UNCHANGED
RT1-Db1	-0.694118	0.00379552	RT1 class II, locus Db1	0.0536873	UNCHANGED									centromere protein A	0.0474154	UNCHANGED
Socs3	-0.694118	0.00379552	suppressor of cytokine signaling 3	0.0536873	UPREGULATED									GDP-mannose 4, 6-dehydratase	0.047444	UNCHANGED
Ly9	-0.677972	0.00389737	lymphocyte antigen 9	0.0549158	UNCHANGED									hypothetical protein LOC690899	0.047444	UNCHANGED
Cd40	-0.691176	0.00399877	CD40 molecule, TNF receptor superfamily member 5	0.0550724	UNCHANGED									olfactomedin-like 2A	0.047444	UNCHANGED
Eef1a1	-0.691176	0.00399877	eukaryotic translation elongation factor 1 alpha 1	0.0550724	UNCHANGED									similar to RIKEN cDNA 4930550C14	0.047444	UPREGULATED
LOC498368	-0.691176	0.00399877	similar to RIKEN cDNA 0610040J01	0.0550724	UNCHANGED									RT1 class Ib, locus EC2	0.047444	UPREGULATED
Pla2g15	-0.691176	0.00399877	phospholipase A2, group XV	0.0550724	UNCHANGED									aldehyde dehydrogenase 1 family, member A2	0.0488843	UNCHANGED
Chst14	-0.688235	0.00421047	carbohydrate (N-acetylgalactosamine 4-0) sulfotransferase 14	0.0567077	UNCHANGED									cadherin 11	0.0488843	UNCHANGED
Cthrc1	-0.688235	0.00421047	collagen triple helix repeat containing 1	0.0567077	UNCHANGED									non-metastatic cells 4, protein expressed in	0.0488843	UNCHANGED
Erlin2	-0.688235	0.00421047	ER lipid raft associated 2	0.0567077	UNCHANGED									olfactory receptor 1107	0.0488843	UNCHANGED
Id3	-0.688235	0.00421047	inhibitor of DNA binding 3	0.0567077	UPREGULATED									phosphodiesterase 1A, calmodulin-dependent	0.0488843	UNCHANGED
Ramp1	-0.688235	0.00421047	receptor (G protein-coupled) activity modifying protein 1	0.0567077	UNCHANGED									interferon activated gene 204	0.0503665	UNCHANGED
RGD1305420	-0.688235	0.00421047	similar to Nef associated protein 1	0.0567077	UNCHANGED									retinoic acid receptor, gamma	0.0503665	UNCHANGED
Hcst	-0.672611	0.00430486	hematopoietic cell signal transducer	0.0579257	UNCHANGED									immediate early response 5	0.0514637	UPREGULATED
Bcl2a1d	-0.685294	0.00443088	NA	0.0580215	UPREGULATED									solute carrier family 22 (organic cation transporter), member 2	0.0514637	UNCHANGED
Fmo3	-0.685294	0.00443088	flavin containing monooxygenase 3	0.0580215	UNCHANGED									transmembrane emp24 protein transport domain containing 1	0.0514637	UNCHANGED
Gpx7	-0.685294	0.00443088	glutathione peroxidase 7	0.0580215	UNCHANGED									transient receptor potential cation channel, subfamily C, member 6	0.0514637	UNCHANGED
Mgat2	-0.685294	0.00443088	mannosyl (alpha-1,6-)-glycoprotein beta-1,2-N-acetylglucosaminyltransferase	0.0580215	UNCHANGED									chemokine (C-C motif) receptor 1-like 1	0.0526574	UNCHANGED
Myc	-0.685294	0.00443088	myelocytomatosis oncogene	0.0580215	UNCHANGED									chymotrypsin C (caldecrin)	0.0526581	UNCHANGED
Rab3il1	-0.685294	0.00443088	RAB3A interacting protein (rabin3)-like 1	0.0580215	UNCHANGED									glia maturation factor, gamma	0.0526581	UNCHANGED
Acaa2	-0.682353	0.00466026	acetyl-CoA acyltransferase 2	0.0596383	UNCHANGED									guanine nucleotide binding protein (G protein), alpha inhibiting activity polypeptide 2	0.0526581	UNCHANGED
Anxa7	-0.682353	0.00466026	annexin A7	0.0596383	UNCHANGED									NECAP endocytosis associated 2	0.0526581	UNCHANGED
Cpxm2	-0.682353	0.00466026	carboxypeptidase X (M14 family), member 2	0.0596383	UNCHANGED									abhydrolase domain containing 4	0.0536873	UNCHANGED
Dnase1l3	-0.669329	0.00457071	deoxyribonuclease 1-like 3	0.0596383	UNCHANGED									glutamate dehydrogenase 1	0.0536873	UNCHANGED
Pik3ip1	-0.682353	0.00466026	phosphoinositide-3-kinase interacting protein 1	0.0596383	UNCHANGED									3-hydroxyisobutyrate dehydrogenase	0.0536873	UNCHANGED
RT1-M6-1	-0.682353	0.00466026	RT1 class I, locus M6, gene 1	0.0596383	UNCHANGED									leucine rich repeat containing 66	0.0536873	UNCHANGED
Cyp2j4	-0.679412	0.00489889	cytochrome P450, family 2, subfamily j, polypeptide 4	0.0612466	UNCHANGED									ring finger protein 2	0.0536873	UNCHANGED
Fmo1	-0.679412	0.00489889	flavin containing monooxygenase 1	0.0612466	UNCHANGED									RT1 class I, locus CE4	0.0536873	UNCHANGED
Pon2	-0.679412	0.00489889	paraoxonase 2	0.0612466	UNCHANGED									RT1 class II, locus Db1	0.0536873	UNCHANGED
RT1-A1	-0.679412	0.00489889	RT1 class Ia, locus A1	0.0612466	UNCHANGED									suppressor of cytokine signaling 3	0.0536873	UPREGULATED
Smad2	-0.679412	0.00489889	SMAD family member 2	0.0612466	UNCHANGED									lymphocyte antigen 9	0.0549158	UNCHANGED
Tnfrsf18	-0.664409	0.00499379	tumor necrosis factor receptor superfamily, member 18	0.0623797	UNCHANGED									CD40 molecule, TNF receptor superfamily member 5	0.0550724	UNCHANGED
Actb	-0.676471	0.00514705	actin, beta	0.0632685	UNCHANGED									eukaryotic translation elongation factor 1 alpha 1	0.0550724	UNCHANGED
Lman1	-0.676471	0.00514705	lectin, mannose-binding, 1	0.0632685	UNCHANGED									similar to RIKEN cDNA 0610040J01	0.0550724	UNCHANGED
Prss23	-0.676471	0.00514705	protease, serine, 23	0.0632685	UNCHANGED									phospholipase A2, group XV	0.0550724	UNCHANGED
S1pr2	-0.676471	0.00514705	sphingosine-1-phosphate receptor 2	0.0632685	UNCHANGED									carbohydrate (N-acetylgalactosamine 4-0) sulfotransferase 14	0.0567077	UNCHANGED
Ctsa	-0.673529	0.00540501	cathepsin A	0.0652882	UNCHANGED									collagen triple helix repeat containing 1	0.0567077	UNCHANGED
Lamp1	-0.673529	0.00540501	lysosomal-associated membrane protein 1	0.0652882	UNCHANGED									ER lipid raft associated 2	0.0567077	UNCHANGED
Suox	-0.673529	0.00540501	sulfite oxidase	0.0652882	UNCHANGED									inhibitor of DNA binding 3	0.0567077	UPREGULATED
Tapbp	-0.673529	0.00540501	TAP binding protein (tapasin)	0.0652882	UNCHANGED									receptor (G protein-coupled) activity modifying protein 1	0.0567077	UNCHANGED
Ech1	-0.670588	0.00567306	enoyl CoA hydratase 1, peroxisomal	0.0670327	UPREGULATED									similar to Nef associated protein 1	0.0567077	UNCHANGED
F5	-0.670588	0.00567306	coagulation factor V (proaccelerin, labile factor)	0.0670327	UNCHANGED									hematopoietic cell signal transducer	0.0579257	UNCHANGED
Nqo1	-0.670588	0.00567306	NAD(P)H dehydrogenase, quinone 1	0.0670327	UNCHANGED									NA	0.0580215	UPREGULATED
Ppp1r1b	-0.670588	0.00567306	protein phosphatase 1, regulatory (inhibitor) subunit 1B	0.0670327	UNCHANGED									flavin containing monooxygenase 3	0.0580215	UNCHANGED
Psap	-0.670588	0.00567306	prosaposin	0.0670327	UNCHANGED									glutathione peroxidase 7	0.0580215	UNCHANGED
Ptk7	-0.670588	0.00567306	PTK7 protein tyrosine kinase 7	0.0670327	UNCHANGED									mannosyl (alpha-1,6-)-glycoprotein beta-1,2-N-acetylglucosaminyltransferase	0.0580215	UNCHANGED
Sectm1	-0.670588	0.00567306	secreted and transmembrane 1	0.0670327	UNCHANGED									myelocytomatosis oncogene	0.0580215	UNCHANGED
Slc25a18	-0.670588	0.00567306	solute carrier family 25 (glutamate carrier), member 18	0.0670327	UNCHANGED									RAB3A interacting protein (rabin3)-like 1	0.0580215	UNCHANGED
Tbx21	-0.65679	0.00571023	T-box 21	0.0674176	UNCHANGED									acetyl-CoA acyltransferase 2	0.0596383	UNCHANGED
C1qtnf7	-0.667647	0.00595149	C1q and tumor necrosis factor related protein 7	0.0686602	UNCHANGED									annexin A7	0.0596383	UNCHANGED
Loxl1	-0.667647	0.00595149	lysyl oxidase-like 1	0.0686602	UPREGULATED									carboxypeptidase X (M14 family), member 2	0.0596383	UNCHANGED
Ly6g6e	-0.667647	0.00595149	lymphocyte antigen 6 complex, locus G6E	0.0686602	UPREGULATED									deoxyribonuclease 1-like 3	0.0596383	UNCHANGED
Prdx1	-0.667647	0.00595149	peroxiredoxin 1	0.0686602	UNCHANGED									phosphoinositide-3-kinase interacting protein 1	0.0596383	UNCHANGED
C1qtnf6	-0.664706	0.00624061	C1q and tumor necrosis factor related protein 6	0.0707688	UNCHANGED									RT1 class I, locus M6, gene 1	0.0596383	UNCHANGED
Cdc14a	-0.664706	0.00624061	cell division cycle 14A	0.0707688	UNCHANGED									cytochrome P450, family 2, subfamily j, polypeptide 4	0.0612466	UNCHANGED
Dhrs9	-0.65192	0.00620951	dehydrogenase/reductase (SDR family) member 9	0.0707688	UNCHANGED									flavin containing monooxygenase 1	0.0612466	UNCHANGED
Lyl1	-0.664706	0.00624061	lymphoblastic leukemia derived sequence 1	0.0707688	UNCHANGED									paraoxonase 2	0.0612466	UNCHANGED
Rcn2	-0.664706	0.00624061	reticulocalbin 2, EF-hand calcium binding domain	0.0707688	UNCHANGED									RT1 class Ia, locus A1	0.0612466	UNCHANGED
Cdkn2c	-0.661765	0.00654071	cyclin-dependent kinase inhibitor 2C (p18, inhibits CDK4)	0.07332	UNCHANGED									SMAD family member 2	0.0612466	UNCHANGED
Dynlt1	-0.661765	0.00654071	dynein light chain Tctex-type 1	0.07332	UNCHANGED									tumor necrosis factor receptor superfamily, member 18	0.0623797	UNCHANGED
Gsdmd	-0.661765	0.00654071	gasdermin D	0.07332	UNCHANGED									actin, beta	0.0632685	UNCHANGED
Slc22a1	-0.647172	0.00672929	solute carrier family 22 (organic cation transporter), member 1	0.0753187	UNCHANGED									lectin, mannose-binding, 1	0.0632685	UNCHANGED
Copz1	-0.658824	0.0068521	coatomer protein complex, subunit zeta 1	0.0755728	UNCHANGED									protease, serine, 23	0.0632685	UNCHANGED
Lta	-0.658824	0.0068521	lymphotoxin alpha (TNF superfamily, member 1)	0.0755728	UPREGULATED									sphingosine-1-phosphate receptor 2	0.0632685	UNCHANGED
MGC105649	-0.658824	0.0068521	hypothetical LOC302884	0.0755728	UNCHANGED									cathepsin A	0.0652882	UNCHANGED
Mmp2	-0.658824	0.0068521	matrix metallopeptidase 2	0.0755728	UNCHANGED									lysosomal-associated membrane protein 1	0.0652882	UNCHANGED
Nkain4	-0.658824	0.0068521	Na+/K+ transporting ATPase interacting 4	0.0755728	UNCHANGED									sulfite oxidase	0.0652882	UNCHANGED
Ppie	-0.658824	0.0068521	peptidylprolyl isomerase E (cyclophilin E)	0.0755728	UNCHANGED									TAP binding protein (tapasin)	0.0652882	UNCHANGED
S100a11	-0.658824	0.0068521	S100 calcium binding protein A11	0.0755728	UPREGULATED									enoyl CoA hydratase 1, peroxisomal	0.0670327	UPREGULATED
Cdkn1b	-0.655882	0.0071751	cyclin-dependent kinase inhibitor 1B	0.0770113	UNCHANGED									coagulation factor V (proaccelerin, labile factor)	0.0670327	UNCHANGED
RGD1303142	-0.655882	0.0071751	oxidative stress responsive gene	0.0770113	UNCHANGED									NAD(P)H dehydrogenase, quinone 1	0.0670327	UNCHANGED
RT1-Ba	-0.655882	0.0071751	RT1 class II, locus Ba	0.0770113	UNCHANGED									protein phosphatase 1, regulatory (inhibitor) subunit 1B	0.0670327	UNCHANGED
RT1-CE1	-0.655882	0.0071751	RT1 class I, locus1	0.0770113	UNCHANGED									prosaposin	0.0670327	UNCHANGED
Sdc1	-0.655882	0.0071751	syndecan 1	0.0770113	UNCHANGED									PTK7 protein tyrosine kinase 7	0.0670327	UNCHANGED
Sumo2	-0.655882	0.0071751	SMT3 suppressor of mif two 3 homolog 2 (S. cerevisiae)	0.0770113	UNCHANGED									secreted and transmembrane 1	0.0670327	UNCHANGED
Adam15	-0.652941	0.00751001	ADAM metallopeptidase domain 15	0.0781426	UNCHANGED									solute carrier family 25 (glutamate carrier), member 18	0.0670327	UNCHANGED
Cst3	-0.652941	0.00751001	cystatin C	0.0781426	UNCHANGED									T-box 21	0.0674176	UNCHANGED
Eci1	-0.652941	0.00751001	enoyl-CoA delta isomerase 1	0.0781426	UNCHANGED									C1q and tumor necrosis factor related protein 7	0.0686602	UNCHANGED
Glb1	-0.652941	0.00751001	galactosidase, beta 1	0.0781426	UNCHANGED									lysyl oxidase-like 1	0.0686602	UPREGULATED
Nck1	-0.652941	0.00751001	NCK adaptor protein 1	0.0781426	UNCHANGED									lymphocyte antigen 6 complex, locus G6E	0.0686602	UPREGULATED
Nucb2	-0.652941	0.00751001	nucleobindin 2	0.0781426	UPREGULATED									peroxiredoxin 1	0.0686602	UNCHANGED
Rap1b	-0.652941	0.00751001	RAP1B, member of RAS oncogene family	0.0781426	UNCHANGED									C1q and tumor necrosis factor related protein 6	0.0707688	UNCHANGED
Slc6a20	-0.652941	0.00751001	solute carrier family 6 (proline IMINO transporter), member 20	0.0781426	UNCHANGED									cell division cycle 14A	0.0707688	UNCHANGED
Adrb2	-0.65	0.00785718	adrenoceptor beta 2, surface	0.0801038	UNCHANGED									dehydrogenase/reductase (SDR family) member 9	0.0707688	UNCHANGED
B4galt4	-0.65	0.00785718	UDP-Gal:betaGlcNAc beta 1,4-galactosyltransferase, polypeptide 4	0.0801038	UNCHANGED									lymphoblastic leukemia derived sequence 1	0.0707688	UNCHANGED
H3f3b	-0.65	0.00785718	H3 histone, family 3B	0.0801038	UNCHANGED									reticulocalbin 2, EF-hand calcium binding domain	0.0707688	UNCHANGED
Hormad2	-0.65	0.00785718	HORMA domain containing 2	0.0801038	UNCHANGED									cyclin-dependent kinase inhibitor 2C (p18, inhibits CDK4)	0.07332	UNCHANGED
Ldb2	-0.65	0.00785718	LIM domain binding 2	0.0801038	UNCHANGED									dynein light chain Tctex-type 1	0.07332	UNCHANGED
Pxdc1	-0.65	0.00785718	PX domain containing 1	0.0801038	UNCHANGED									gasdermin D	0.07332	UNCHANGED
Snap23	-0.65	0.00785718	synaptosomal-associated protein 23	0.0801038	UNCHANGED									solute carrier family 22 (organic cation transporter), member 1	0.0753187	UNCHANGED
Cdh17	-0.647059	0.00821691	cadherin 17	0.0823943	UNCHANGED									coatomer protein complex, subunit zeta 1	0.0755728	UNCHANGED
Gnpda2	-0.647059	0.00821691	glucosamine-6-phosphate deaminase 2	0.0823943	UNCHANGED									lymphotoxin alpha (TNF superfamily, member 1)	0.0755728	UPREGULATED
Ifitm2	-0.647059	0.00821691	interferon induced transmembrane protein 2	0.0823943	UNCHANGED									hypothetical LOC302884	0.0755728	UNCHANGED
RT1-CE3	-0.647059	0.00821691	RT1 class I, locus CE3	0.0823943	UNCHANGED									matrix metallopeptidase 2	0.0755728	UNCHANGED
Mad2l2	-0.644118	0.00858956	MAD2 mitotic arrest deficient-like 2 (yeast)	0.0847951	UNCHANGED									Na+/K+ transporting ATPase interacting 4	0.0755728	UNCHANGED
Pgrmc1	-0.644118	0.00858956	progesterone receptor membrane component 1	0.0847951	UNCHANGED									peptidylprolyl isomerase E (cyclophilin E)	0.0755728	UNCHANGED
Anxa5	-0.641176	0.00897545	annexin A5	0.0867903	UNCHANGED									S100 calcium binding protein A11	0.0755728	UPREGULATED
Arhgap25	-0.641176	0.00897545	Rho GTPase activating protein 25	0.0867903	UPREGULATED									cyclin-dependent kinase inhibitor 1B	0.0770113	UNCHANGED
Asah1	-0.641176	0.00897545	N-acylsphingosine amidohydrolase (acid ceramidase) 1	0.0867903	UNCHANGED									oxidative stress responsive gene	0.0770113	UNCHANGED
Asb2	-0.641176	0.00897545	ankyrin repeat and SOCS box-containing 2	0.0867903	UPREGULATED									RT1 class II, locus Ba	0.0770113	UNCHANGED
Ei24	-0.641176	0.00897545	etoposide induced 2.4	0.0867903	UNCHANGED									RT1 class I, locus1	0.0770113	UNCHANGED
LOC100362040	-0.641176	0.00897545	Ac2-143-like	0.0867903	UNCHANGED									syndecan 1	0.0770113	UNCHANGED
Tes	-0.641176	0.00897545	testis derived transcript	0.0867903	UNCHANGED									SMT3 suppressor of mif two 3 homolog 2 (S. cerevisiae)	0.0770113	UNCHANGED
Tmie	-0.641176	0.00897545	transmembrane inner ear	0.0867903	UNCHANGED									ADAM metallopeptidase domain 15	0.0781426	UNCHANGED
LOC686841	-0.628144	0.0091698	similar to Protein EAN57	0.0886111	UNCHANGED									cystatin C	0.0781426	UNCHANGED
Adh1	-0.638235	0.00937493	NA	0.0893548	UNCHANGED									enoyl-CoA delta isomerase 1	0.0781426	UNCHANGED
Fgfrl1	-0.638235	0.00937493	fibroblast growth factor receptor-like 1	0.0893548	UNCHANGED									galactosidase, beta 1	0.0781426	UNCHANGED
Slc7a15	-0.638235	0.00937493	solute carrier family 7 (cationic amino acid transporter, y+ system), member 15	0.0893548	UNCHANGED									NCK adaptor protein 1	0.0781426	UNCHANGED
Copz2	-0.635294	0.00978834	coatomer protein complex, subunit zeta 2	0.0913041	UNCHANGED									nucleobindin 2	0.0781426	UPREGULATED
Dmrta2	-0.62395	0.00979149	DMRT-like family A2	0.0913041	UNCHANGED									RAP1B, member of RAS oncogene family	0.0781426	UNCHANGED
Limd1	-0.635294	0.00978834	LIM domains containing 1	0.0913041	UNCHANGED									solute carrier family 6 (proline IMINO transporter), member 20	0.0781426	UNCHANGED
Mir107	-0.635294	0.00978834	microRNA mir-107	0.0913041	UNCHANGED									adrenoceptor beta 2, surface	0.0801038	UNCHANGED
Sparc	-0.635294	0.00978834	secreted protein, acidic, cysteine-rich (osteonectin)	0.0913041	UNCHANGED									UDP-Gal:betaGlcNAc beta 1,4-galactosyltransferase, polypeptide 4	0.0801038	UNCHANGED
Gimap4	-0.632353	0.0102161	GTPase, IMAP family member 4	0.0934769	UNCHANGED									H3 histone, family 3B	0.0801038	UNCHANGED
Nono	-0.632353	0.0102161	non-POU domain containing, octamer-binding	0.0934769	UNCHANGED									HORMA domain containing 2	0.0801038	UNCHANGED
Odc1	-0.632353	0.0102161	ornithine decarboxylase 1	0.0934769	UNCHANGED									LIM domain binding 2	0.0801038	UNCHANGED
RGD1309079	-0.632353	0.0102161	similar to Ab2-095	0.0934769	UNCHANGED									PX domain containing 1	0.0801038	UNCHANGED
Selenbp1	-0.632353	0.0102161	selenium binding protein 1	0.0934769	UNCHANGED									synaptosomal-associated protein 23	0.0801038	UNCHANGED
Pcna	-0.629412	0.0106584	proliferating cell nuclear antigen	0.0955536	UNCHANGED									cadherin 17	0.0823943	UNCHANGED
Rcbtb2	-0.629412	0.0106584	regulator of chromosome condensation (RCC1) and BTB (POZ) domain containing protein 2	0.0955536	UNCHANGED									glucosamine-6-phosphate deaminase 2	0.0823943	UNCHANGED
Sh3rf2	-0.618102	0.0107135	SH3 domain containing ring finger 2	0.0959891	UNCHANGED									interferon induced transmembrane protein 2	0.0823943	UNCHANGED
Col3a1	-0.626471	0.0111158	collagen, type III, alpha 1	0.0974461	UPREGULATED									RT1 class I, locus CE3	0.0823943	UNCHANGED
Crip2	-0.626471	0.0111158	cysteine-rich protein 2	0.0974461	UNCHANGED									MAD2 mitotic arrest deficient-like 2 (yeast)	0.0847951	UNCHANGED
Fuca1	-0.626471	0.0111158	fucosidase, alpha-L- 1, tissue	0.0974461	UNCHANGED									progesterone receptor membrane component 1	0.0847951	UNCHANGED
Hspa2	-0.626471	0.0111158	heat shock protein 2	0.0974461	UNCHANGED									annexin A5	0.0867903	UNCHANGED
Ly6g6f	-0.626471	0.0111158	lymphocyte antigen 6 complex, locus G6F	0.0974461	UPREGULATED									Rho GTPase activating protein 25	0.0867903	UPREGULATED
S100a6	-0.626471	0.0111158	S100 calcium binding protein A6	0.0974461	UNCHANGED									N-acylsphingosine amidohydrolase (acid ceramidase) 1	0.0867903	UNCHANGED
Tmem156	-0.615158	0.0112027	transmembrane protein 156	0.0980909	UPREGULATED									ankyrin repeat and SOCS box-containing 2	0.0867903	UPREGULATED
Cenpl	-0.623529	0.0115885	centromere protein L	0.0997391	UNCHANGED									etoposide induced 2.4	0.0867903	UNCHANGED
LOC688553	-0.623529	0.0115885	hypothetical protein LOC688553	0.0997391	UNCHANGED									Ac2-143-like	0.0867903	UNCHANGED
Nxt1	-0.623529	0.0115885	NTF2-like export factor 1	0.0997391	UNCHANGED									testis derived transcript	0.0867903	UNCHANGED
Tmem30b	-0.613572	0.0114736	transmembrane protein 30B	0.0997391	UNCHANGED									transmembrane inner ear	0.0867903	UNCHANGED
Usp39	-0.623529	0.0115885	ubiquitin specific peptidase 39	0.0997391	UNCHANGED									similar to Protein EAN57	0.0886111	UNCHANGED
														NA	0.0893548	UNCHANGED
														fibroblast growth factor receptor-like 1	0.0893548	UNCHANGED
														solute carrier family 7 (cationic amino acid transporter, y+ system), member 15	0.0893548	UNCHANGED
														coatomer protein complex, subunit zeta 2	0.0913041	UNCHANGED
														DMRT-like family A2	0.0913041	UNCHANGED
														LIM domains containing 1	0.0913041	UNCHANGED
														microRNA mir-107	0.0913041	UNCHANGED
														secreted protein, acidic, cysteine-rich (osteonectin)	0.0913041	UNCHANGED
														GTPase, IMAP family member 4	0.0934769	UNCHANGED
														non-POU domain containing, octamer-binding	0.0934769	UNCHANGED
														ornithine decarboxylase 1	0.0934769	UNCHANGED
														similar to Ab2-095	0.0934769	UNCHANGED
														selenium binding protein 1	0.0934769	UNCHANGED
														proliferating cell nuclear antigen	0.0955536	UNCHANGED
														regulator of chromosome condensation (RCC1) and BTB (POZ) domain containing protein 2	0.0955536	UNCHANGED
														SH3 domain containing ring finger 2	0.0959891	UNCHANGED
														collagen, type III, alpha 1	0.0974461	UPREGULATED
														cysteine-rich protein 2	0.0974461	UNCHANGED
														fucosidase, alpha-L- 1, tissue	0.0974461	UNCHANGED
														heat shock protein 2	0.0974461	UNCHANGED
														lymphocyte antigen 6 complex, locus G6F	0.0974461	UPREGULATED
														S100 calcium binding protein A6	0.0974461	UNCHANGED
														transmembrane protein 156	0.0980909	UPREGULATED
														centromere protein L	0.0997391	UNCHANGED
														hypothetical protein LOC688553	0.0997391	UNCHANGED
														NTF2-like export factor 1	0.0997391	UNCHANGED
														transmembrane protein 30B	0.0997391	UNCHANGED
														ubiquitin specific peptidase 39	0.0997391	UNCHANGED
